# Supplementary material for: Unveiling promising breast cancer biomarkers: an integrative approach combining bioinformatics analysis and experimental verification
Source: BMC Cancer. 2024 Jan 31;24:155. doi: 10.1186/s12885-024-11913-7 (PMC10829368; doi:10.1186/s12885-024-11913-7)
Supplement: Supplementary file 1 — Additional file 1. List of the differentially expressed genes (DEGs) and the Gini index of the random forest model for each of DEGs. [file 12885_2024_11913_MOESM1_ESM.xlsx]

## Sheet: DEGs
List of the differentially expressed genes (DEGs).
ID	logFC	FDR
ENSG00000178473	8.75752	4.05e-09
ENSG00000198788	8.63928	1.36e-29
ENSG00000135346	8.52282	8.02e-30
ENSG00000278771	8.28666	2.75e-34
ENSG00000101441	8.28385	1.56e-48
ENSG00000198930	8.20466	1.39e-29
ENSG00000213401	8.04375	6.23e-16
ENSG00000170367	7.82527	1.29e-23
ENSG00000200197	7.76625	2.66e-05
ENSG00000206588	7.76452	5.27e-05
ENSG00000117148	7.74965	1.14e-37
ENSG00000198681	7.71427	9.06e-20
ENSG00000150361	7.69963	1.57e-09
ENSG00000029559	7.68949	7.57e-81
ENSG00000132446	7.60416	5.91e-06
ENSG00000221867	7.58188	6.18e-11
ENSG00000212609	7.27416	4.97e-06
ENSG00000204710	7.21252	1.53e-29
ENSG00000200156	7.06547	4e-10
ENSG00000123500	7.02231	3.87e-161
ENSG00000199629	6.96876	9.57e-05
ENSG00000022355	6.9439	4.79e-12
ENSG00000248431	6.9422	1.53e-12
ENSG00000227234	6.92158	2.78e-17
ENSG00000170373	6.8147	8.74e-65
ENSG00000258894	6.80447	9.14e-21
ENSG00000197172	6.77831	4.52e-09
ENSG00000068985	6.77793	1.14e-05
ENSG00000253802	6.77629	6.91e-19
ENSG00000174343	6.74754	1.01e-29
ENSG00000206737	6.7184	0.000588522
ENSG00000244461	6.69265	4.87e-06
ENSG00000249568	6.69165	0.000882149
ENSG00000200807	6.66458	9.51e-05
ENSG00000183566	6.65044	2.35e-14
ENSG00000252010	6.60089	1.34e-24
ENSG00000280147	6.59913	7.39e-12
ENSG00000164326	6.59624	1.04e-08
ENSG00000223808	6.59046	2.51e-39
ENSG00000230014	6.58168	0.000359531
ENSG00000105141	6.56553	1.12e-26
ENSG00000046774	6.55801	1.25e-11
ENSG00000237527	6.54031	0.000210086
ENSG00000145920	6.42447	8.02e-15
ENSG00000196611	6.39982	1.56e-62
ENSG00000175426	6.3877	3.46e-32
ENSG00000170516	6.37847	1.02e-07
ENSG00000202198	6.34683	2.18e-28
ENSG00000234068	6.34388	1.88e-13
ENSG00000104321	6.31303	5.61e-40
ENSG00000200488	6.24348	6.09e-05
ENSG00000206702	6.23562	2.76e-05
ENSG00000132026	6.22436	2.76e-41
ENSG00000275216	6.20295	1.35e-09
ENSG00000099953	6.17385	7.1e-165
ENSG00000075388	6.16065	3.11e-05
ENSG00000121351	6.15598	0.000140782
ENSG00000253898	6.14137	1.46e-05
ENSG00000238554	6.0992	1.56e-07
ENSG00000239002	6.09398	2.09e-23
ENSG00000137745	6.084	5.58e-78
ENSG00000118733	6.08075	1.17e-11
ENSG00000141668	6.06567	8.35e-33
ENSG00000212402	6.0533	3.32e-19
ENSG00000060718	6.04997	1.71e-104
ENSG00000266019	6.04617	2.38e-12
ENSG00000202354	6.04402	0.000518026
ENSG00000187533	6.04272	1.11e-07
ENSG00000259094	5.99875	6.44e-09
ENSG00000199568	5.9871	1.61e-14
ENSG00000189064	5.98175	0.000143274
ENSG00000162992	5.97699	5.3e-06
ENSG00000200087	5.96499	1.09e-32
ENSG00000200312	5.95585	2.26e-05
ENSG00000200959	5.93863	2.57e-13
ENSG00000083782	5.89189	2.07e-65
ENSG00000228295	5.88172	0.000215456
ENSG00000201098	5.88161	6.83e-13
ENSG00000224679	5.87993	4.98e-20
ENSG00000115386	5.87971	3.93e-05
ENSG00000237442	5.87248	1.36e-27
ENSG00000229637	5.87068	6.28e-25
ENSG00000198054	5.8642	4.45e-19
ENSG00000170091	5.86242	3.25e-30
ENSG00000202538	5.84307	1.19e-25
ENSG00000200176	5.8276	0.000193458
ENSG00000198183	5.82606	4.63e-07
ENSG00000259001	5.82267	1.8e-15
ENSG00000183206	5.80969	2.57e-16
ENSG00000273706	5.78953	2.65e-16
ENSG00000206585	5.77909	1.91e-17
ENSG00000235123	5.77449	6.77e-23
ENSG00000126752	5.77124	4.82e-07
ENSG00000201998	5.7681	1.84e-21
ENSG00000164756	5.75244	6.59e-26
ENSG00000268089	5.73449	4.08e-30
ENSG00000254647	5.72689	4.03e-05
ENSG00000249082	5.72502	1.2e-41
ENSG00000147381	5.71216	2.56e-08
ENSG00000107807	5.69672	2.55e-29
ENSG00000200795	5.68014	2.56e-23
ENSG00000126550	5.67753	3.92e-05
ENSG00000159455	5.65968	2.98e-05
ENSG00000207513	5.64931	3.01e-05
ENSG00000186297	5.6286	4.74e-21
ENSG00000169509	5.62171	4.72e-07
ENSG00000206917	5.61871	0.000611615
ENSG00000275379	5.5966	1e-21
ENSG00000229967	5.59252	3.84e-06
ENSG00000166509	5.5865	9.98e-17
ENSG00000237423	5.58174	1.03e-33
ENSG00000171431	5.57202	1.23e-12
ENSG00000270722	5.56959	1.73e-13
ENSG00000159184	5.56871	1.05e-24
ENSG00000201793	5.56784	2.08e-08
ENSG00000259527	5.56213	2.63e-16
ENSG00000264734	5.5497	1.97e-06
ENSG00000170893	5.54421	1.14e-23
ENSG00000199805	5.54181	4.26e-12
ENSG00000268916	5.53794	2.37e-18
ENSG00000238741	5.52325	2.29e-23
ENSG00000166159	5.51351	3.1e-36
ENSG00000243064	5.50668	8.7e-28
ENSG00000252835	5.50546	8.41e-25
ENSG00000232679	5.49574	6.23e-93
ENSG00000164438	5.49177	1.09e-09
ENSG00000113327	5.48626	1.45e-07
ENSG00000125820	5.46766	1.23e-18
ENSG00000124237	5.46703	3.23e-13
ENSG00000127588	5.4668	1.03e-50
ENSG00000232100	5.46661	0.00132094
ENSG00000268940	5.46234	0.00162343
ENSG00000230838	5.44973	2.27e-133
ENSG00000261776	5.42365	2.39e-11
ENSG00000205777	5.40665	0.000253282
ENSG00000236311	5.39558	3.42e-29
ENSG00000233887	5.39512	0.000431395
ENSG00000261713	5.38957	1.96e-17
ENSG00000167768	5.38799	1.38e-19
ENSG00000258406	5.38246	1.63e-10
ENSG00000276213	5.37422	5.24e-07
ENSG00000124260	5.3578	1.69e-08
ENSG00000123307	5.35738	0.000267341
ENSG00000183862	5.35361	2.25e-16
ENSG00000186844	5.34764	0.000246655
ENSG00000229314	5.33642	1.77e-25
ENSG00000201922	5.33122	4.3e-05
ENSG00000176566	5.31993	5.44e-06
ENSG00000201315	5.30867	0.00151723
ENSG00000124493	5.28709	1.78e-62
ENSG00000207322	5.28179	4.55e-05
ENSG00000100604	5.27561	4.41e-15
ENSG00000269900	5.27279	1.47e-07
ENSG00000253937	5.25911	3.05e-13
ENSG00000173404	5.2488	2.33e-28
ENSG00000248330	5.24091	1.21e-06
ENSG00000145681	5.23342	1.21e-47
ENSG00000142224	5.23208	1.34e-29
ENSG00000196734	5.21219	3.74e-05
ENSG00000170369	5.20744	5.35e-56
ENSG00000131914	5.20334	1.17e-16
ENSG00000182898	5.19491	3.65e-09
ENSG00000212232	5.16938	1.23e-27
ENSG00000233533	5.16413	2.28e-11
ENSG00000198854	5.14916	0.000382058
ENSG00000203782	5.12693	1.87e-12
ENSG00000198077	5.12619	1.67e-16
ENSG00000162989	5.12457	1.55e-26
ENSG00000203740	5.12372	1.73e-64
ENSG00000207445	5.12221	1.36e-24
ENSG00000261711	5.11859	3.16e-09
ENSG00000234752	5.11768	2.52e-21
ENSG00000164287	5.11478	3.55e-23
ENSG00000225255	5.11	2.54e-12
ENSG00000131050	5.10933	1.09e-12
ENSG00000244125	5.107	6.04e-06
ENSG00000266736	5.10507	4.99e-06
ENSG00000269586	5.10099	2.04e-05
ENSG00000139352	5.09974	2.46e-17
ENSG00000178171	5.08392	2.32e-14
ENSG00000253170	5.0748	1.8e-14
ENSG00000199666	5.06764	0.00115808
ENSG00000169059	5.05951	2.67e-09
ENSG00000273703	5.04966	4.61e-25
ENSG00000268964	5.03621	8.21e-17
ENSG00000115263	5.02409	0.00035236
ENSG00000276368	5.00336	2.53e-31
ENSG00000214415	5.00132	4.28e-06
ENSG00000279516	4.99701	6.57e-07
ENSG00000199932	4.99354	0.000368437
ENSG00000184357	4.96857	8.19e-30
ENSG00000240606	4.95086	0.000604514
ENSG00000278746	4.94215	0.00159639
ENSG00000161634	4.92807	1.61e-09
ENSG00000019505	4.92316	2.18e-38
ENSG00000265766	4.92175	2.28e-20
ENSG00000204936	4.91858	1.24e-29
ENSG00000179059	4.91633	4.88e-13
ENSG00000171450	4.909	1.15e-17
ENSG00000277268	4.90343	2.03e-11
ENSG00000214581	4.90314	0.000333111
ENSG00000249001	4.90009	3.37e-57
ENSG00000155886	4.89773	4.35e-87
ENSG00000226057	4.89079	7.92e-11
ENSG00000203805	4.88046	3.97e-113
ENSG00000100362	4.87702	2.07e-26
ENSG00000116996	4.87659	1.15e-15
ENSG00000136574	4.86544	8.09e-18
ENSG00000200354	4.85995	4.49e-10
ENSG00000213231	4.84301	2.94e-14
ENSG00000251705	4.83845	4.25e-07
ENSG00000179676	4.83614	2.59e-06
ENSG00000276031	4.82627	0.00332235
ENSG00000208892	4.80068	4.61e-10
ENSG00000089199	4.80023	6.46e-15
ENSG00000185686	4.79105	5.01e-25
ENSG00000260903	4.7897	1.35e-22
ENSG00000238176	4.78696	1.85e-10
ENSG00000259974	4.78346	6.68e-05
ENSG00000162621	4.77868	1.29e-08
ENSG00000248779	4.75228	8.73e-17
ENSG00000254337	4.74773	7.99e-38
ENSG00000240386	4.74086	0.000442296
ENSG00000144583	4.73735	4.86e-45
ENSG00000184697	4.72776	2.47e-24
ENSG00000188624	4.7254	1.51e-37
ENSG00000262117	4.72502	1.1e-18
ENSG00000187180	4.71264	0.000722753
ENSG00000182645	4.71115	0.000257194
ENSG00000275126	4.70782	4.66e-08
ENSG00000198033	4.69568	2.98e-15
ENSG00000163993	4.69387	7.02e-51
ENSG00000261540	4.69342	9.58e-10
ENSG00000163499	4.68522	1.14e-22
ENSG00000274012	4.67368	3.72e-31
ENSG00000259269	4.67325	3.69e-11
ENSG00000170965	4.67031	1.3e-70
ENSG00000164796	4.66756	7.38e-14
ENSG00000252213	4.66134	5.54e-09
ENSG00000224294	4.65453	1.66e-10
ENSG00000260094	4.65229	0.00284558
ENSG00000153002	4.64983	4.75e-16
ENSG00000232192	4.64688	1.66e-16
ENSG00000107159	4.63939	2.54e-29
ENSG00000244112	4.63325	6.27e-06
ENSG00000265078	4.62999	3.45e-09
ENSG00000279994	4.62764	2.85e-15
ENSG00000182459	4.62654	2.65e-32
ENSG00000266693	4.62609	2.11e-08
ENSG00000258387	4.6255	1.09e-22
ENSG00000183242	4.62037	1.63e-33
ENSG00000228723	4.6185	2.52e-17
ENSG00000196747	4.61432	8.48e-55
ENSG00000251956	4.61339	1.3e-08
ENSG00000177234	4.61285	1.25e-81
ENSG00000260220	4.60959	4.63e-28
ENSG00000176988	4.60589	1.36e-13
ENSG00000263905	4.59919	0.000214483
ENSG00000138653	4.59727	3.67e-11
ENSG00000206596	4.5865	9.63e-05
ENSG00000249203	4.5783	1.12e-18
ENSG00000127928	4.57751	4.47e-14
ENSG00000277775	4.57693	1.72e-26
ENSG00000152592	4.56555	5.06e-29
ENSG00000231427	4.56509	0.000181957
ENSG00000204019	4.5606	9.94e-06
ENSG00000139515	4.55405	6.33e-09
ENSG00000268902	4.55188	2.47e-13
ENSG00000221844	4.55046	2.78e-07
ENSG00000240936	4.54974	0.0050929
ENSG00000130287	4.5484	2.99e-14
ENSG00000169906	4.54511	8.62e-11
ENSG00000200296	4.54496	3.32e-05
ENSG00000171201	4.54371	4.6e-06
ENSG00000189001	4.53523	8.62e-19
ENSG00000240521	4.53501	1.9e-11
ENSG00000159409	4.53472	4.54e-29
ENSG00000278705	4.53306	8.52e-22
ENSG00000177108	4.53141	1.39e-19
ENSG00000259390	4.52737	3.46e-19
ENSG00000165973	4.52051	1.12e-14
ENSG00000250102	4.51326	0.000112878
ENSG00000184330	4.50791	3.49e-09
ENSG00000105664	4.50767	7.54e-84
ENSG00000231814	4.50375	0.000563525
ENSG00000272046	4.50096	4.59e-07
ENSG00000274641	4.49257	2.14e-54
ENSG00000266875	4.48967	0.00301003
ENSG00000154478	4.4881	6.48e-19
ENSG00000261742	4.4777	2.16e-87
ENSG00000214897	4.47275	2.64e-05
ENSG00000129654	4.46512	6.15e-34
ENSG00000239183	4.45877	2.9e-10
ENSG00000146383	4.45677	0.000116079
ENSG00000157851	4.45169	1.94e-16
ENSG00000189023	4.44945	8.86e-05
ENSG00000196132	4.44199	1.14e-38
ENSG00000184937	4.4411	1.64e-33
ENSG00000188816	4.43416	1.27e-16
ENSG00000212443	4.43124	9.81e-22
ENSG00000197061	4.42858	1.21e-27
ENSG00000011677	4.42553	1.22e-17
ENSG00000169900	4.42345	7.36e-24
ENSG00000249690	4.42205	3.83e-12
ENSG00000230798	4.4188	6.69e-49
ENSG00000203786	4.417	3.02e-05
ENSG00000275896	4.41658	3.56e-20
ENSG00000265933	4.41576	2.81e-11
ENSG00000265735	4.41476	1.77e-25
ENSG00000215182	4.40446	4.94e-13
ENSG00000273768	4.40397	1.33e-11
ENSG00000271830	4.40197	7.03e-16
ENSG00000242599	4.40147	1.34e-07
ENSG00000167104	4.39793	2.81e-12
ENSG00000207154	4.39748	0.00126486
ENSG00000230223	4.38885	1.98e-05
ENSG00000239224	4.38575	6.92e-09
ENSG00000236318	4.3854	8.08e-21
ENSG00000124657	4.38384	7.37e-64
ENSG00000258314	4.38339	2.69e-12
ENSG00000244230	4.38013	8.22e-06
ENSG00000200972	4.36525	2.12e-06
ENSG00000253339	4.36456	5.09e-05
ENSG00000259447	4.3502	4.83e-15
ENSG00000201428	4.32854	1.54e-05
ENSG00000239702	4.31245	6.59e-05
ENSG00000107165	4.31083	4.41e-29
ENSG00000173157	4.29911	7.62e-25
ENSG00000270372	4.29861	8.19e-11
ENSG00000278588	4.29839	4.05e-19
ENSG00000077080	4.2891	1.59e-13
ENSG00000251791	4.28494	3.67e-22
ENSG00000175766	4.28422	3.42e-16
ENSG00000154438	4.28125	3.48e-10
ENSG00000132872	4.27939	7.36e-07
ENSG00000280229	4.27892	2.69e-15
ENSG00000231123	4.27664	2.11e-68
ENSG00000230257	4.27124	2.6e-14
ENSG00000187223	4.26762	0.000840066
ENSG00000106689	4.26403	4.86e-44
ENSG00000105388	4.25942	2.58e-25
ENSG00000197153	4.25769	5.41e-52
ENSG00000143194	4.25601	7.99e-25
ENSG00000251081	4.25567	4.18e-09
ENSG00000168505	4.25537	6.1e-46
ENSG00000222969	4.25441	0.000106922
ENSG00000250418	4.24821	4.51e-08
ENSG00000269466	4.24587	3.73e-14
ENSG00000157766	4.24573	1.24e-39
ENSG00000164047	4.24521	5.06e-43
ENSG00000199469	4.24294	0.00337699
ENSG00000147434	4.24275	1.71e-56
ENSG00000189186	4.24121	9.42e-08
ENSG00000249599	4.23869	1.4e-20
ENSG00000202241	4.23765	0.000812122
ENSG00000253821	4.23665	1.86e-18
ENSG00000264706	4.23335	0.00235155
ENSG00000176165	4.23138	2.18e-14
ENSG00000226080	4.23127	2.32e-23
ENSG00000241361	4.23067	8.66e-22
ENSG00000131737	4.23059	1.96e-09
ENSG00000130294	4.23005	2.3e-25
ENSG00000238269	4.22836	8.23e-14
ENSG00000183709	4.2276	3.4e-24
ENSG00000250475	4.22584	3.17e-14
ENSG00000225222	4.22065	7.56e-08
ENSG00000257869	4.21912	8.28e-09
ENSG00000165474	4.21772	1.38e-84
ENSG00000155622	4.2135	6.02e-06
ENSG00000248335	4.21338	5.08e-10
ENSG00000235343	4.211	1.48e-13
ENSG00000280650	4.20928	0.000946115
ENSG00000278828	4.20587	9.31e-64
ENSG00000188100	4.20183	1.28e-14
ENSG00000277157	4.19827	1.54e-38
ENSG00000230096	4.194	0.00136267
ENSG00000228278	4.19322	6.07e-23
ENSG00000054796	4.19155	2.77e-05
ENSG00000170231	4.19147	7.61e-26
ENSG00000278637	4.1842	1.48e-18
ENSG00000086548	4.17911	3.76e-30
ENSG00000224141	4.17765	2.59e-05
ENSG00000184486	4.17344	1.96e-20
ENSG00000244642	4.17254	1.01e-16
ENSG00000200184	4.17079	8.6e-06
ENSG00000226876	4.16919	1.46e-22
ENSG00000260289	4.16798	8.38e-16
ENSG00000175877	4.16421	1.02e-58
ENSG00000204933	4.16316	4.85e-09
ENSG00000224223	4.16304	2.04e-08
ENSG00000234979	4.16287	3e-12
ENSG00000231324	4.15908	3.02e-24
ENSG00000223729	4.15888	6.69e-10
ENSG00000138696	4.15698	2.58e-31
ENSG00000272763	4.15128	4.18e-25
ENSG00000186190	4.14972	0.00422375
ENSG00000180999	4.14924	1.17e-21
ENSG00000117650	4.14847	4.76e-152
ENSG00000259964	4.14369	6.79e-18
ENSG00000187772	4.14349	2.98e-06
ENSG00000279712	4.14329	6.34e-24
ENSG00000236081	4.14253	4.5e-22
ENSG00000129990	4.13727	1.32e-31
ENSG00000236193	4.12267	1.79e-08
ENSG00000261409	4.12004	9.99e-12
ENSG00000224887	4.11914	1.36e-08
ENSG00000251604	4.1158	1.96e-13
ENSG00000166961	4.1147	3.55e-28
ENSG00000107187	4.11309	1.91e-10
ENSG00000204113	4.11249	6.08e-08
ENSG00000263740	4.11048	3.29e-25
ENSG00000233515	4.1059	6.28e-07
ENSG00000238118	4.10507	5.34e-15
ENSG00000170454	4.10168	6.39e-20
ENSG00000259910	4.09724	1.61e-12
ENSG00000226012	4.09587	1.4e-53
ENSG00000279819	4.09224	0.000222686
ENSG00000270816	4.09213	3.74e-09
ENSG00000175063	4.09164	1.33e-111
ENSG00000121853	4.09157	1.06e-06
ENSG00000146857	4.0872	3.42e-12
ENSG00000187550	4.08716	4.75e-19
ENSG00000172156	4.08365	4.45e-80
ENSG00000224209	4.08244	1.68e-51
ENSG00000116014	4.08233	1.04e-36
ENSG00000236956	4.07146	3.48e-06
ENSG00000212170	4.06564	0.00217796
ENSG00000168298	4.06531	1.64e-30
ENSG00000168619	4.06517	2.57e-09
ENSG00000276903	4.063	8.37e-33
ENSG00000207008	4.06277	2.55e-13
ENSG00000211891	4.06229	2.99e-30
ENSG00000198251	4.06047	2.23e-17
ENSG00000084628	4.05288	3.67e-44
ENSG00000225017	4.05226	2.08e-12
ENSG00000200903	4.05044	0.00723343
ENSG00000183971	4.04632	5.35e-36
ENSG00000263655	4.04448	2.25e-38
ENSG00000206073	4.03336	3.77e-07
ENSG00000250244	4.03331	3.92e-37
ENSG00000167800	4.03056	1.47e-11
ENSG00000251080	4.01249	1.74e-05
ENSG00000276410	4.01118	1.37e-17
ENSG00000175746	4.011	6.14e-31
ENSG00000197110	4.00477	4.87e-24
ENSG00000143452	4.00296	5.32e-19
ENSG00000259306	3.99955	2.9e-10
ENSG00000263639	3.99688	1.02e-21
ENSG00000109208	3.99664	0.00542666
ENSG00000276966	3.99592	7.13e-36
ENSG00000184029	3.99512	0.000114187
ENSG00000168126	3.9918	3.91e-36
ENSG00000125363	3.9909	0.000223332
ENSG00000258162	3.98964	3.17e-07
ENSG00000154252	3.98936	1.28e-31
ENSG00000275014	3.98868	5.63e-07
ENSG00000244091	3.98465	0.00296717
ENSG00000227932	3.98022	0.000166794
ENSG00000123407	3.97947	4.66e-24
ENSG00000278630	3.9779	0.000196077
ENSG00000188133	3.97301	9.54e-30
ENSG00000184270	3.97165	1.38e-22
ENSG00000259047	3.96961	2.34e-11
ENSG00000278677	3.96325	4.52e-59
ENSG00000158639	3.96323	3.98e-11
ENSG00000205592	3.95575	3.99e-18
ENSG00000176840	3.95547	1.75e-10
ENSG00000241226	3.95435	6.5e-06
ENSG00000201910	3.9523	0.000208417
ENSG00000047936	3.95041	5.4e-18
ENSG00000170419	3.94452	2.6e-11
ENSG00000162006	3.94095	9.72e-27
ENSG00000265790	3.93718	1.39e-05
ENSG00000122584	3.93677	5.29e-13
ENSG00000266830	3.93282	1.1e-23
ENSG00000110148	3.92485	6.8e-14
ENSG00000128564	3.92411	6.29e-34
ENSG00000261667	3.92322	0.000497841
ENSG00000009709	3.92209	2.52e-11
ENSG00000236385	3.92187	2.24e-26
ENSG00000163207	3.91796	2.48e-14
ENSG00000234233	3.91607	2.91e-28
ENSG00000218521	3.91212	2.44e-05
ENSG00000224715	3.91189	9.86e-21
ENSG00000253364	3.91181	3.21e-30
ENSG00000252316	3.91122	0.000823541
ENSG00000124157	3.9103	0.000133107
ENSG00000248538	3.9096	2.22e-17
ENSG00000248685	3.90938	0.00247765
ENSG00000127564	3.90535	9.3e-132
ENSG00000265340	3.9053	4.18e-08
ENSG00000130477	3.90227	7.12e-35
ENSG00000242559	3.90131	1.21e-06
ENSG00000148704	3.90129	9.17e-09
ENSG00000069011	3.90057	9.94e-68
ENSG00000207175	3.89998	4.57e-15
ENSG00000252947	3.89753	6.62e-09
ENSG00000173610	3.89555	9.36e-05
ENSG00000152611	3.89285	3.01e-32
ENSG00000259029	3.88868	0.00195397
ENSG00000256315	3.88562	0.000868012
ENSG00000183674	3.88483	3.15e-12
ENSG00000278463	3.88426	6.39e-21
ENSG00000112238	3.88426	5.7e-08
ENSG00000249231	3.8819	8.14e-22
ENSG00000156096	3.88003	5.19e-11
ENSG00000201033	3.87886	0.00120014
ENSG00000260469	3.87702	6.2e-16
ENSG00000249557	3.87636	0.000923623
ENSG00000235942	3.87424	0.00627589
ENSG00000213218	3.87352	2.51e-06
ENSG00000105143	3.87248	6.65e-15
ENSG00000276359	3.86433	5.39e-08
ENSG00000125999	3.86361	3.58e-25
ENSG00000229375	3.86116	2.22e-05
ENSG00000254338	3.86048	2.58e-29
ENSG00000155495	3.86035	3.42e-11
ENSG00000188162	3.85913	1.76e-15
ENSG00000131650	3.85595	4.75e-59
ENSG00000278189	3.85571	0.000233914
ENSG00000180269	3.85437	1.36e-11
ENSG00000124610	3.8541	2.22e-09
ENSG00000174469	3.85365	1.58e-36
ENSG00000227170	3.84422	2.74e-20
ENSG00000253477	3.84371	1.9e-14
ENSG00000260019	3.84172	3.56e-07
ENSG00000070031	3.83703	5.81e-71
ENSG00000108576	3.83295	5.21e-25
ENSG00000173826	3.83187	1.75e-20
ENSG00000163295	3.83167	2.49e-06
ENSG00000241595	3.831	0.00127625
ENSG00000165584	3.82974	0.00236626
ENSG00000159527	3.82815	2.19e-08
ENSG00000226806	3.82697	8.42e-78
ENSG00000269353	3.82638	4.29e-18
ENSG00000203811	3.82558	6.89e-08
ENSG00000229982	3.81961	9.04e-07
ENSG00000227330	3.81891	0.00042965
ENSG00000244044	3.81854	0.00122013
ENSG00000228607	3.81659	9.13e-24
ENSG00000278099	3.81638	6.04e-05
ENSG00000256870	3.81367	1.23e-13
ENSG00000237704	3.81217	1.03e-07
ENSG00000213873	3.81099	4.87e-08
ENSG00000096006	3.80934	1.15e-14
ENSG00000271394	3.80295	6.63e-05
ENSG00000129991	3.80288	4.95e-26
ENSG00000256612	3.79603	1.12e-23
ENSG00000222880	3.79276	0.00702364
ENSG00000248488	3.79248	0.00246671
ENSG00000253000	3.78925	0.00025217
ENSG00000226771	3.78867	9.53e-06
ENSG00000213140	3.78835	7.28e-19
ENSG00000248789	3.78818	0.00664838
ENSG00000144045	3.7827	7.74e-46
ENSG00000239311	3.78136	0.00170637
ENSG00000225657	3.77722	0.000921352
ENSG00000172061	3.77697	1.85e-79
ENSG00000130427	3.7731	4.19e-26
ENSG00000212464	3.77056	3.64e-16
ENSG00000143536	3.76276	0.000212979
ENSG00000138675	3.76118	1.03e-25
ENSG00000248803	3.76054	3.52e-06
ENSG00000277224	3.75911	2.28e-35
ENSG00000277693	3.75571	0.000109388
ENSG00000148798	3.75305	1.9e-18
ENSG00000279511	3.75193	4.32e-29
ENSG00000090889	3.74831	5.22e-131
ENSG00000102854	3.74695	1.69e-19
ENSG00000226025	3.74276	3.17e-35
ENSG00000255425	3.74104	1.27e-05
ENSG00000274827	3.73618	2.36e-10
ENSG00000239398	3.73532	0.00116794
ENSG00000202380	3.73438	0.00128074
ENSG00000227964	3.73308	1.5e-38
ENSG00000133124	3.72908	1.62e-08
ENSG00000101057	3.72872	4.53e-77
ENSG00000225107	3.72366	1.98e-17
ENSG00000222414	3.72196	0.000719083
ENSG00000151790	3.72076	1.9e-63
ENSG00000269416	3.72017	2.78e-27
ENSG00000167619	3.71642	3e-44
ENSG00000165643	3.71612	3.91e-13
ENSG00000103355	3.7124	2.57e-09
ENSG00000252015	3.71109	0.000818406
ENSG00000197753	3.70812	2.1e-31
ENSG00000227579	3.70772	7.59e-19
ENSG00000175619	3.7061	0.0014785
ENSG00000175535	3.70566	2.12e-06
ENSG00000224920	3.70563	1.67e-17
ENSG00000240474	3.70057	4.4e-05
ENSG00000225166	3.70006	6.44e-44
ENSG00000249057	3.6999	7.39e-07
ENSG00000162460	3.69889	2.31e-17
ENSG00000164651	3.69639	3.14e-06
ENSG00000273551	3.6931	6.34e-33
ENSG00000267393	3.69266	2.17e-07
ENSG00000241546	3.68947	0.000123153
ENSG00000253877	3.68937	0.00163292
ENSG00000225811	3.68891	0.000665475
ENSG00000250546	3.68754	1.15e-13
ENSG00000280322	3.68594	0.000859208
ENSG00000143228	3.68448	1.01e-110
ENSG00000179292	3.68415	2.61e-28
ENSG00000258828	3.68301	9.2e-21
ENSG00000163810	3.68214	2.14e-15
ENSG00000203972	3.68038	0.00044658
ENSG00000271739	3.67703	0.000288428
ENSG00000236272	3.67699	9.86e-14
ENSG00000254896	3.67668	0.00697709
ENSG00000228918	3.67603	1.56e-36
ENSG00000233693	3.67523	1.8e-16
ENSG00000253868	3.66993	3.24e-09
ENSG00000234703	3.66924	3.56e-28
ENSG00000200243	3.66869	0.00293344
ENSG00000237268	3.66674	9.07e-05
ENSG00000248347	3.66512	4.59e-15
ENSG00000253931	3.66491	9.29e-34
ENSG00000112280	3.66454	1.5e-14
ENSG00000240997	3.66311	0.00584845
ENSG00000169248	3.66263	6.6e-51
ENSG00000234257	3.66184	0.00262518
ENSG00000108688	3.65954	1.11e-22
ENSG00000163218	3.65678	4.85e-17
ENSG00000266187	3.65622	0.00138672
ENSG00000260403	3.65516	4.22e-12
ENSG00000136698	3.65385	8.58e-06
ENSG00000204983	3.6526	2e-11
ENSG00000243130	3.65197	0.00111242
ENSG00000188916	3.65187	2.38e-28
ENSG00000099822	3.64902	1.46e-54
ENSG00000145721	3.64689	5.63e-24
ENSG00000260284	3.64115	8.29e-29
ENSG00000271824	3.63752	1.91e-16
ENSG00000173627	3.6341	8.86e-13
ENSG00000274357	3.63174	0.00313146
ENSG00000253301	3.62982	1.67e-09
ENSG00000240869	3.62907	8.64e-20
ENSG00000274618	3.62692	4.11e-07
ENSG00000063015	3.6249	1.59e-16
ENSG00000200792	3.62276	6e-06
ENSG00000270460	3.62234	1.44e-13
ENSG00000121388	3.6216	0.00529344
ENSG00000228705	3.62074	1.08e-18
ENSG00000178597	3.62046	3.26e-05
ENSG00000136928	3.61989	1.34e-16
ENSG00000274290	3.61907	3.98e-50
ENSG00000227455	3.61898	1.12e-12
ENSG00000242888	3.6185	4.43e-15
ENSG00000184478	3.61849	1.14e-05
ENSG00000163440	3.61822	1.17e-07
ENSG00000272328	3.61701	7.09e-10
ENSG00000183856	3.61592	3.92e-117
ENSG00000130700	3.61147	3.19e-15
ENSG00000213050	3.6105	1.81e-10
ENSG00000224675	3.60956	4.17e-12
ENSG00000159217	3.60819	7.64e-28
ENSG00000221439	3.60748	2.42e-06
ENSG00000235277	3.60602	3.1e-10
ENSG00000258947	3.60467	2.81e-58
ENSG00000197658	3.60462	3.16e-12
ENSG00000258084	3.60243	0.00111286
ENSG00000201912	3.60153	0.00861449
ENSG00000226320	3.60143	4.11e-12
ENSG00000256394	3.60102	5.99e-15
ENSG00000251129	3.60042	1.83e-08
ENSG00000222477	3.60036	0.00798215
ENSG00000109255	3.60001	8.81e-30
ENSG00000218357	3.59873	8.84e-21
ENSG00000252481	3.59731	2.46e-23
ENSG00000070985	3.59693	4.03e-22
ENSG00000225537	3.59409	3.67e-10
ENSG00000249196	3.5931	0.000829484
ENSG00000125788	3.5901	2.17e-05
ENSG00000272620	3.58934	1.11e-21
ENSG00000244649	3.58496	2e-38
ENSG00000260731	3.58338	1.26e-21
ENSG00000253692	3.57686	3.13e-16
ENSG00000233365	3.57551	7.34e-11
ENSG00000227466	3.57108	0.000702097
ENSG00000122711	3.56931	8.41e-23
ENSG00000143355	3.56877	3.4e-15
ENSG00000251629	3.56823	9.19e-06
ENSG00000166111	3.56579	1.39e-11
ENSG00000225840	3.56216	5.94e-13
ENSG00000261350	3.56172	0.00080453
ENSG00000261039	3.56069	7.42e-78
ENSG00000259676	3.55868	1.9e-14
ENSG00000187714	3.55859	9.41e-05
ENSG00000179546	3.55796	5.62e-52
ENSG00000165304	3.55258	2.22e-99
ENSG00000230432	3.55235	4.71e-16
ENSG00000230001	3.55201	0.00120979
ENSG00000214888	3.55144	4.2e-10
ENSG00000070886	3.55137	5.37e-25
ENSG00000171671	3.55015	1.93e-09
ENSG00000223440	3.54706	0.000336918
ENSG00000235784	3.54523	0.000224718
ENSG00000278958	3.54326	2.78e-06
ENSG00000239835	3.54319	2.17e-09
ENSG00000278041	3.54062	1.16e-11
ENSG00000266120	3.5396	2.11e-11
ENSG00000264169	3.53908	3.24e-07
ENSG00000197745	3.53575	0.000304396
ENSG00000222022	3.53437	2.08e-48
ENSG00000253642	3.53303	3.4e-05
ENSG00000255394	3.53182	2.5e-09
ENSG00000163825	3.53102	3.92e-07
ENSG00000267013	3.53075	4.12e-49
ENSG00000213659	3.52746	0.000938948
ENSG00000168830	3.52649	7.38e-13
ENSG00000215148	3.52622	7.15e-07
ENSG00000251488	3.52534	9.69e-05
ENSG00000186191	3.5245	1.06e-09
ENSG00000207392	3.52371	8.32e-11
ENSG00000172155	3.52145	0.00554751
ENSG00000259423	3.51732	1.42e-17
ENSG00000135638	3.51706	1.16e-27
ENSG00000152595	3.51608	4.67e-13
ENSG00000166396	3.51272	1.37e-21
ENSG00000244564	3.51055	7.8e-43
ENSG00000169245	3.50938	3.43e-49
ENSG00000118271	3.50752	3.87e-12
ENSG00000267978	3.50616	0.00463229
ENSG00000239437	3.50552	1.65e-17
ENSG00000238825	3.50408	4.91e-07
ENSG00000199426	3.50403	0.000101198
ENSG00000099399	3.50186	2.4e-06
ENSG00000275090	3.49944	0.000244587
ENSG00000259175	3.49649	8.66e-18
ENSG00000104415	3.49645	1.96e-101
ENSG00000219159	3.49509	1.91e-08
ENSG00000171711	3.49506	0.00483982
ENSG00000088325	3.49497	9.32e-117
ENSG00000124575	3.49033	1.73e-27
ENSG00000137090	3.48786	7.42e-12
ENSG00000254548	3.48767	7.44e-41
ENSG00000270977	3.48733	1.27e-60
ENSG00000233997	3.48589	2.42e-05
ENSG00000196866	3.48325	3.92e-44
ENSG00000199347	3.48298	1.2e-08
ENSG00000187475	3.48051	9.52e-28
ENSG00000173237	3.48043	3.03e-09
ENSG00000233539	3.47838	1.38e-12
ENSG00000243951	3.47806	0.000301505
ENSG00000233854	3.47799	7.46e-06
ENSG00000257741	3.4768	0.00110207
ENSG00000143546	3.47491	1.18e-19
ENSG00000135451	3.47353	2.85e-106
ENSG00000261122	3.46994	0.000987451
ENSG00000186185	3.46978	9.74e-97
ENSG00000254205	3.46949	6.5e-12
ENSG00000123584	3.46857	0.00646655
ENSG00000255974	3.46807	1.8e-12
ENSG00000236452	3.46774	2.23e-13
ENSG00000189325	3.46587	1.03e-19
ENSG00000251757	3.46175	7.71e-05
ENSG00000224272	3.46162	1.78e-31
ENSG00000228742	3.46161	7e-13
ENSG00000127831	3.4614	4.11e-20
ENSG00000232835	3.46053	3.5e-05
ENSG00000089685	3.45801	7.28e-88
ENSG00000201271	3.45754	0.00677096
ENSG00000205628	3.45458	3.6e-07
ENSG00000250874	3.45428	1.31e-06
ENSG00000207389	3.45239	0.00307214
ENSG00000250563	3.44919	2.8e-10
ENSG00000123388	3.44875	4.01e-39
ENSG00000074211	3.44865	4.89e-34
ENSG00000185247	3.44614	2.89e-10
ENSG00000264618	3.44523	2.49e-05
ENSG00000187608	3.44184	5.8e-53
ENSG00000223523	3.4417	2.7e-10
ENSG00000243620	3.44139	6.1e-05
ENSG00000266128	3.43928	0.00340177
ENSG00000100095	3.43867	5.32e-20
ENSG00000223601	3.43847	2.02e-08
ENSG00000239628	3.43844	3.08e-05
ENSG00000185130	3.43775	1.27e-31
ENSG00000241246	3.43708	0.00373699
ENSG00000262172	3.43673	4e-43
ENSG00000265015	3.43631	1.03e-09
ENSG00000211452	3.43621	2.34e-26
ENSG00000278701	3.43566	0.000385843
ENSG00000202317	3.43547	0.00173324
ENSG00000066279	3.43492	4.42e-93
ENSG00000198573	3.43411	0.000231574
ENSG00000200816	3.4334	1.75e-09
ENSG00000197079	3.43334	1.77e-09
ENSG00000255007	3.43313	1.87e-26
ENSG00000226367	3.43204	8.3e-11
ENSG00000256025	3.43143	6.2e-05
ENSG00000187173	3.43085	0.00262758
ENSG00000144285	3.42918	3.98e-11
ENSG00000123485	3.42884	2.28e-111
ENSG00000260532	3.42754	1.01e-07
ENSG00000002726	3.42729	1.54e-27
ENSG00000239316	3.42683	0.00558141
ENSG00000168124	3.42641	3.56e-09
ENSG00000260548	3.42587	0.0070703
ENSG00000232722	3.42522	2.59e-05
ENSG00000117399	3.42492	1.31e-88
ENSG00000280055	3.42293	1.42e-21
ENSG00000187689	3.42141	7.61e-11
ENSG00000259761	3.41876	0.00136598
ENSG00000187690	3.41647	2.24e-08
ENSG00000118193	3.41612	1.25e-86
ENSG00000274997	3.416	2.19e-17
ENSG00000057149	3.41421	8.64e-05
ENSG00000266602	3.4142	1.45e-06
ENSG00000259485	3.41344	5.12e-07
ENSG00000231898	3.41231	4.57e-10
ENSG00000256994	3.41197	0.000176207
ENSG00000215397	3.41103	3.12e-06
ENSG00000162004	3.4109	1.63e-62
ENSG00000223290	3.40979	0.000615871
ENSG00000278255	3.40903	0.000957656
ENSG00000258010	3.4072	1.45e-21
ENSG00000101447	3.40677	1.71e-87
ENSG00000131747	3.40614	5.32e-84
ENSG00000163216	3.40406	0.00137937
ENSG00000269189	3.40259	3.06e-09
ENSG00000200597	3.4022	0.000213363
ENSG00000244730	3.40114	3.54e-06
ENSG00000163202	3.39786	0.00194726
ENSG00000160161	3.39539	8.96e-82
ENSG00000248238	3.39433	1.09e-10
ENSG00000227863	3.39402	6.91e-08
ENSG00000266439	3.39267	0.00142163
ENSG00000162891	3.39263	1.72e-23
ENSG00000223001	3.39152	0.00597144
ENSG00000181355	3.39072	3.18e-10
ENSG00000170950	3.38887	2.45e-15
ENSG00000228714	3.38797	3.32e-11
ENSG00000244588	3.38794	2.08e-11
ENSG00000274052	3.38656	0.000408204
ENSG00000275713	3.38582	2.56e-46
ENSG00000251655	3.38334	0.000182587
ENSG00000105550	3.37903	2.01e-06
ENSG00000251011	3.37755	3.2e-06
ENSG00000265962	3.3736	5.47e-15
ENSG00000222032	3.37299	5.2e-45
ENSG00000111206	3.37126	3.41e-88
ENSG00000276399	3.36917	0.000428896
ENSG00000169040	3.36896	2.48e-10
ENSG00000260976	3.36716	1.36e-05
ENSG00000166535	3.36604	2.42e-19
ENSG00000168078	3.366	3.6e-102
ENSG00000224271	3.3631	1.57e-25
ENSG00000138650	3.363	1.03e-15
ENSG00000242170	3.35936	3.24e-09
ENSG00000224260	3.35877	4.65e-14
ENSG00000201343	3.35805	0.000491107
ENSG00000258170	3.35737	6.09e-08
ENSG00000183273	3.35617	5.07e-14
ENSG00000257035	3.35576	3.99e-06
ENSG00000122641	3.35543	1.42e-105
ENSG00000099617	3.35462	2.78e-21
ENSG00000133863	3.35324	2.4e-09
ENSG00000103253	3.35197	1.47e-85
ENSG00000263745	3.34922	3.05e-26
ENSG00000167011	3.34903	4.87e-18
ENSG00000261761	3.34631	0.00142103
ENSG00000258986	3.34578	1.19e-14
ENSG00000196593	3.34571	4.97e-12
ENSG00000138180	3.34515	3.5e-105
ENSG00000081138	3.34403	4.39e-18
ENSG00000274825	3.34387	1.58e-61
ENSG00000245526	3.34377	1.47e-15
ENSG00000201364	3.34114	5.66e-05
ENSG00000197409	3.34076	1.57e-48
ENSG00000236117	3.33914	9.08e-05
ENSG00000242976	3.33795	0.00559356
ENSG00000101098	3.33791	2.18e-26
ENSG00000163530	3.33655	0.0017115
ENSG00000268100	3.33644	5.15e-18
ENSG00000250387	3.33623	9.18e-09
ENSG00000166851	3.33477	1.11e-105
ENSG00000261787	3.3347	2.08e-17
ENSG00000223941	3.33441	1.58e-05
ENSG00000221771	3.33359	5.01e-11
ENSG00000266965	3.33158	4.16e-06
ENSG00000174371	3.33045	1.66e-95
ENSG00000276122	3.33011	1.15e-10
ENSG00000268088	3.32996	1.14e-23
ENSG00000239396	3.32877	0.000582582
ENSG00000172478	3.32625	2.2e-24
ENSG00000238125	3.32308	2.04e-06
ENSG00000274172	3.32211	1.01e-22
ENSG00000274391	3.322	0.00030215
ENSG00000181449	3.31818	5.89e-16
ENSG00000207422	3.3167	1.84e-16
ENSG00000251151	3.31244	2.17e-33
ENSG00000171848	3.31218	4.06e-97
ENSG00000117598	3.31046	5.03e-38
ENSG00000178796	3.30867	3.29e-38
ENSG00000124812	3.30714	2.93e-10
ENSG00000214429	3.30667	2.29e-10
ENSG00000197446	3.30632	2.16e-13
ENSG00000215023	3.30573	1.77e-30
ENSG00000133980	3.30229	1.8e-07
ENSG00000244710	3.30229	0.000473586
ENSG00000109674	3.30225	1.23e-98
ENSG00000214039	3.30093	9.63e-10
ENSG00000246876	3.29972	1.18e-05
ENSG00000200800	3.29871	0.000454018
ENSG00000266105	3.29727	0.00936595
ENSG00000182583	3.29504	1.01e-09
ENSG00000122585	3.29345	1.24e-06
ENSG00000170279	3.2921	1.29e-08
ENSG00000279379	3.29099	1.35e-07
ENSG00000205696	3.29054	1.5e-05
ENSG00000112984	3.29048	1.29e-104
ENSG00000011426	3.28893	3.66e-92
ENSG00000250250	3.28802	5.4e-05
ENSG00000153294	3.28713	7.75e-26
ENSG00000159182	3.28712	5.91e-07
ENSG00000158402	3.28653	1.8e-120
ENSG00000233844	3.28588	1.23e-10
ENSG00000204538	3.28533	5.98e-16
ENSG00000137825	3.28532	4.08e-51
ENSG00000171855	3.28521	2.26e-20
ENSG00000260073	3.28403	0.0062205
ENSG00000249647	3.28222	1.13e-11
ENSG00000163283	3.28172	5.36e-09
ENSG00000242341	3.28171	0.00463685
ENSG00000178999	3.27981	5.12e-84
ENSG00000203585	3.27976	3.31e-61
ENSG00000239808	3.27949	0.000448707
ENSG00000232897	3.27777	2.09e-10
ENSG00000234722	3.27772	1.2e-13
ENSG00000154839	3.27767	9.94e-94
ENSG00000260586	3.27383	6.34e-14
ENSG00000225619	3.27362	0.00413036
ENSG00000197838	3.2733	8.82e-10
ENSG00000255774	3.27277	8.58e-21
ENSG00000278902	3.27182	1.24e-25
ENSG00000217275	3.26985	3.86e-37
ENSG00000238129	3.26578	0.000485209
ENSG00000229131	3.26479	0.00200605
ENSG00000187268	3.26165	8.21e-09
ENSG00000174871	3.25867	1.28e-73
ENSG00000276043	3.25794	1.07e-114
ENSG00000119547	3.25493	7.99e-24
ENSG00000139219	3.25368	3.23e-15
ENSG00000252906	3.25352	2.2e-05
ENSG00000169607	3.2532	1.81e-106
ENSG00000186895	3.25313	1.34e-07
ENSG00000196364	3.25014	1.82e-22
ENSG00000152192	3.24984	4.3e-10
ENSG00000228966	3.2495	1.57e-07
ENSG00000145526	3.24937	4.88e-11
ENSG00000256721	3.24799	4.02e-05
ENSG00000196748	3.24779	2.75e-42
ENSG00000071909	3.24742	2.7e-22
ENSG00000265060	3.24724	5.33e-14
ENSG00000083622	3.24706	0.00180886
ENSG00000234115	3.24681	2.12e-26
ENSG00000251171	3.24578	1.98e-07
ENSG00000229623	3.24565	1.2e-06
ENSG00000105409	3.24537	2.32e-35
ENSG00000263893	3.24387	1.57e-14
ENSG00000128683	3.24361	7.46e-24
ENSG00000255580	3.24297	5.01e-05
ENSG00000232756	3.24172	3.26e-21
ENSG00000170044	3.24137	7.05e-21
ENSG00000218313	3.23396	1.97e-06
ENSG00000172867	3.23365	3.39e-17
ENSG00000120251	3.22694	7.79e-14
ENSG00000213005	3.22677	4.32e-12
ENSG00000277671	3.22634	0.000496994
ENSG00000226539	3.22556	2.22e-17
ENSG00000142945	3.22054	1.49e-96
ENSG00000187730	3.21927	1.13e-102
ENSG00000261327	3.21909	1.48e-79
ENSG00000248131	3.21767	0.0025044
ENSG00000250038	3.21672	0.000660058
ENSG00000207088	3.21644	2.9e-14
ENSG00000166803	3.21615	6.05e-128
ENSG00000279814	3.21595	5.17e-05
ENSG00000108417	3.21301	2.99e-26
ENSG00000199652	3.20914	0.000505776
ENSG00000223430	3.20795	0.000117423
ENSG00000260153	3.20643	0.00439027
ENSG00000134365	3.20566	1.64e-06
ENSG00000184613	3.20425	1.19e-30
ENSG00000253125	3.20391	2.82e-28
ENSG00000169164	3.20317	0.0098117
ENSG00000279176	3.20311	2.16e-06
ENSG00000259240	3.20282	1.04e-10
ENSG00000234881	3.20235	0.00216653
ENSG00000248859	3.20084	2.33e-06
ENSG00000277619	3.20081	3.72e-34
ENSG00000126787	3.20048	3.42e-99
ENSG00000189212	3.19771	7.95e-23
ENSG00000228341	3.19732	0.000244114
ENSG00000265217	3.19732	6.71e-09
ENSG00000253042	3.1973	0.000786458
ENSG00000256678	3.19515	4.5e-10
ENSG00000115163	3.19515	3.07e-82
ENSG00000234111	3.19482	5.91e-11
ENSG00000223715	3.19323	3.12e-15
ENSG00000163618	3.19154	3.6e-31
ENSG00000224008	3.19106	0.00396155
ENSG00000240198	3.1894	8.42e-06
ENSG00000235978	3.18938	1.06e-28
ENSG00000169679	3.18936	9.16e-103
ENSG00000241291	3.18913	0.000518973
ENSG00000188508	3.18806	2.1e-11
ENSG00000227195	3.18549	1.85e-08
ENSG00000229754	3.18514	1.02e-28
ENSG00000171428	3.18416	8.01e-33
ENSG00000228368	3.18361	1.49e-05
ENSG00000213170	3.18287	0.000158265
ENSG00000273445	3.18231	7.83e-38
ENSG00000267147	3.182	3.08e-28
ENSG00000265929	3.18194	6.84e-10
ENSG00000266995	3.18169	1.03e-61
ENSG00000269806	3.17906	2.75e-10
ENSG00000230694	3.17451	4.24e-06
ENSG00000256847	3.17333	7.38e-06
ENSG00000216331	3.17329	1.18e-40
ENSG00000224563	3.17319	5.56e-05
ENSG00000263426	3.17123	0.000196524
ENSG00000146352	3.17058	6.03e-08
ENSG00000240151	3.17	2.61e-07
ENSG00000243715	3.1691	2.44e-06
ENSG00000117724	3.16716	3.27e-102
ENSG00000259150	3.16692	0.000969471
ENSG00000238833	3.16691	0.00053301
ENSG00000077152	3.16549	6.47e-122
ENSG00000207493	3.16546	2.08e-08
ENSG00000159224	3.16512	4.11e-10
ENSG00000129810	3.1645	5.56e-94
ENSG00000258227	3.16343	3.83e-71
ENSG00000227589	3.16228	8.76e-27
ENSG00000270234	3.16174	1.12e-05
ENSG00000256463	3.16016	1.07e-18
ENSG00000166959	3.15789	8.17e-16
ENSG00000024526	3.15688	8.26e-80
ENSG00000198443	3.15267	0.000132579
ENSG00000235304	3.1516	6.41e-27
ENSG00000252904	3.15034	0.00601229
ENSG00000099812	3.1499	2.54e-51
ENSG00000223486	3.14834	1.59e-27
ENSG00000196361	3.14802	2.87e-13
ENSG00000250835	3.14788	4.85e-05
ENSG00000242440	3.14597	8.24e-08
ENSG00000261678	3.14378	6.98e-22
ENSG00000218281	3.14254	6.26e-22
ENSG00000228496	3.14134	4.87e-06
ENSG00000234710	3.14045	0.00489651
ENSG00000066032	3.13899	8.68e-14
ENSG00000270421	3.13857	0.00045957
ENSG00000176092	3.13708	3.53e-61
ENSG00000266200	3.13615	9.84e-19
ENSG00000259345	3.1359	5.28e-36
ENSG00000106327	3.13492	4.2e-57
ENSG00000238795	3.1349	2.54e-19
ENSG00000162746	3.13301	5.95e-27
ENSG00000249916	3.1301	2.83e-08
ENSG00000250420	3.12952	7.2e-14
ENSG00000206072	3.12852	0.00556186
ENSG00000119919	3.12825	8.93e-09
ENSG00000268864	3.12797	1.86e-11
ENSG00000263501	3.12549	2.39e-07
ENSG00000179934	3.12547	2.53e-42
ENSG00000225548	3.12389	0.000127067
ENSG00000259836	3.12375	0.00281803
ENSG00000172782	3.12119	1.91e-14
ENSG00000164611	3.12002	2.14e-104
ENSG00000153779	3.11903	0.000335976
ENSG00000080986	3.11777	4.92e-95
ENSG00000277748	3.1175	6.28e-06
ENSG00000200882	3.11718	0.00100167
ENSG00000217825	3.11618	6.39e-05
ENSG00000258167	3.11337	5.07e-05
ENSG00000228184	3.11297	1.12e-10
ENSG00000117407	3.11293	4.8e-54
ENSG00000253503	3.11255	0.000140983
ENSG00000229205	3.11122	1.69e-05
ENSG00000271013	3.10782	7.09e-37
ENSG00000270575	3.10542	2.42e-05
ENSG00000197472	3.10303	1.9e-55
ENSG00000254025	3.10222	7.8e-05
ENSG00000228740	3.10219	0.00718426
ENSG00000127561	3.10024	5.31e-57
ENSG00000138755	3.09786	2.85e-34
ENSG00000108309	3.09664	9.33e-23
ENSG00000196427	3.09587	3.62e-20
ENSG00000249312	3.09525	9.1e-18
ENSG00000251987	3.09472	0.00864636
ENSG00000199892	3.09459	0.00928767
ENSG00000258752	3.09242	1.39e-13
ENSG00000256663	3.09239	4.29e-73
ENSG00000143512	3.09007	2.33e-28
ENSG00000232349	3.08954	0.00123998
ENSG00000260234	3.08869	9.95e-19
ENSG00000243621	3.08802	0.000158265
ENSG00000261963	3.08547	3.11e-06
ENSG00000187140	3.0824	2.35e-24
ENSG00000170312	3.08216	4.85e-112
ENSG00000244302	3.08107	2.29e-05
ENSG00000183145	3.07981	4.9e-52
ENSG00000264647	3.07854	2.06e-25
ENSG00000221491	3.07847	1.07e-16
ENSG00000186471	3.07768	7.76e-15
ENSG00000279020	3.07747	2.43e-12
ENSG00000130675	3.07727	1.28e-27
ENSG00000161888	3.07715	1.07e-108
ENSG00000261949	3.07617	1.39e-10
ENSG00000100985	3.07601	1.15e-32
ENSG00000197587	3.07531	4.08e-34
ENSG00000248498	3.07529	1.36e-06
ENSG00000230033	3.07428	8.9e-07
ENSG00000269526	3.07403	3.96e-14
ENSG00000237713	3.07286	0.00573584
ENSG00000065328	3.0725	1.88e-71
ENSG00000103888	3.07148	3.74e-57
ENSG00000196890	3.07125	3.41e-42
ENSG00000270470	3.07039	0.00270626
ENSG00000249413	3.07036	3.69e-08
ENSG00000204866	3.06952	5.42e-37
ENSG00000112494	3.06944	3.29e-11
ENSG00000152591	3.0687	1.31e-11
ENSG00000184735	3.06865	0.000158928
ENSG00000186442	3.06789	1.07e-16
ENSG00000228358	3.06658	1.54e-17
ENSG00000227248	3.06608	2.91e-06
ENSG00000226317	3.06444	0.000715337
ENSG00000206013	3.06382	2.43e-09
ENSG00000240770	3.06341	3.3e-08
ENSG00000252634	3.06232	2.8e-07
ENSG00000266794	3.06191	0.00167954
ENSG00000213046	3.06183	1.39e-10
ENSG00000279930	3.06173	7.07e-34
ENSG00000206647	3.06081	5.3e-23
ENSG00000165164	3.06047	4.54e-30
ENSG00000186086	3.05975	6.63e-20
ENSG00000087586	3.05845	5.94e-102
ENSG00000242595	3.05811	6.57e-08
ENSG00000225768	3.05757	5.43e-19
ENSG00000201367	3.05603	0.00244588
ENSG00000263993	3.05479	0.0023555
ENSG00000254067	3.05385	0.00545567
ENSG00000206908	3.05371	0.00195161
ENSG00000239620	3.05304	1.06e-09
ENSG00000211896	3.05257	8.48e-23
ENSG00000237649	3.05233	5.07e-102
ENSG00000241128	3.05231	0.00330033
ENSG00000105467	3.05207	5.09e-43
ENSG00000237940	3.05165	1.78e-23
ENSG00000253622	3.05159	4.51e-08
ENSG00000277591	3.04873	0.000783768
ENSG00000244514	3.04825	7.86e-05
ENSG00000197588	3.04822	3.54e-37
ENSG00000218416	3.04801	1.83e-31
ENSG00000231322	3.04759	4.73e-05
ENSG00000204044	3.04713	3.55e-35
ENSG00000260001	3.04706	4.24e-36
ENSG00000138316	3.04673	6.34e-81
ENSG00000168131	3.04603	2.91e-12
ENSG00000169427	3.04536	2.28e-27
ENSG00000204099	3.0442	8.78e-20
ENSG00000207233	3.04406	2.02e-08
ENSG00000101435	3.04369	1.54e-09
ENSG00000233589	3.04241	4.74e-37
ENSG00000223683	3.04118	4.6e-22
ENSG00000265813	3.04116	0.00011631
ENSG00000163888	3.03911	1.69e-47
ENSG00000272215	3.03785	0.000811855
ENSG00000223650	3.03777	1.79e-09
ENSG00000248870	3.03645	6.91e-14
ENSG00000226835	3.03597	2.95e-28
ENSG00000243352	3.03566	3.6e-05
ENSG00000228734	3.03486	1.5e-23
ENSG00000233340	3.03229	2.55e-05
ENSG00000270324	3.03103	0.00161601
ENSG00000125823	3.03049	7.25e-15
ENSG00000142700	3.02918	3.08e-12
ENSG00000241230	3.02914	0.00261737
ENSG00000158764	3.02746	8.12e-11
ENSG00000260702	3.02728	1.51e-07
ENSG00000227121	3.02417	0.00137412
ENSG00000227514	3.02336	4.1e-08
ENSG00000125851	3.02191	1.01e-08
ENSG00000276707	3.02039	7.58e-06
ENSG00000069206	3.02019	0.000708049
ENSG00000257582	3.01968	8.1e-07
ENSG00000272406	3.01836	4.77e-07
ENSG00000258111	3.01827	2.36e-05
ENSG00000254948	3.01821	2.82e-13
ENSG00000229235	3.01788	0.000480001
ENSG00000169469	3.01763	3.08e-05
ENSG00000243508	3.01708	1.33e-08
ENSG00000167964	3.01529	6.55e-64
ENSG00000256120	3.01417	0.003314
ENSG00000259144	3.01403	6.87e-09
ENSG00000267134	3.01381	8.2e-07
ENSG00000235934	3.01295	2.59e-10
ENSG00000171557	3.01294	1.34e-06
ENSG00000101323	3.01252	1.37e-05
ENSG00000162009	3.01221	1.94e-09
ENSG00000165553	3.0115	3.58e-14
ENSG00000143473	3.0103	5.9e-30
ENSG00000266869	3.00559	0.000121351
ENSG00000251234	3.00489	3.75e-08
ENSG00000228626	3.00483	6.16e-18
ENSG00000254705	3.00273	0.00614687
ENSG00000203688	3.00241	3.33e-15
ENSG00000251459	3.00116	5.41e-14
ENSG00000146670	3.00048	1e-93
ENSG00000222068	3.00038	0.00113471
ENSG00000111981	2.99992	3.43e-37
ENSG00000188263	2.99957	2.04e-28
ENSG00000248192	2.99866	0.00164323
ENSG00000184260	2.99764	6.6e-35
ENSG00000256037	2.99575	8.91e-41
ENSG00000102794	2.99529	1.39e-17
ENSG00000254015	2.99444	0.00332609
ENSG00000156925	2.99428	1.83e-08
ENSG00000143556	2.99392	2.98e-08
ENSG00000136535	2.9928	2.88e-11
ENSG00000136695	2.99134	2.05e-11
ENSG00000251026	2.99042	1.22e-07
ENSG00000244358	2.99027	0.00848218
ENSG00000148773	2.98946	3.38e-84
ENSG00000101180	2.98938	3.78e-12
ENSG00000274718	2.98845	1.11e-20
ENSG00000183668	2.98768	1.21e-09
ENSG00000204740	2.98718	3.4e-16
ENSG00000266242	2.9855	3.03e-11
ENSG00000241280	2.98493	4.37e-12
ENSG00000264125	2.9837	1.29e-15
ENSG00000251138	2.98326	2.26e-07
ENSG00000254656	2.98311	1.48e-06
ENSG00000170788	2.98203	1.16e-16
ENSG00000229404	2.98148	1.04e-07
ENSG00000267529	2.98147	1.71e-15
ENSG00000164404	2.9814	1.81e-21
ENSG00000186474	2.98124	1.62e-08
ENSG00000162670	2.98011	7.01e-08
ENSG00000167749	2.97962	2.59e-38
ENSG00000207182	2.97923	0.00389093
ENSG00000109805	2.9789	6.44e-94
ENSG00000105219	2.97886	1.37e-41
ENSG00000125879	2.97879	2.49e-19
ENSG00000251973	2.97774	0.00301816
ENSG00000240280	2.9774	2.56e-16
ENSG00000107954	2.97718	1.78e-30
ENSG00000105011	2.97583	4.06e-125
ENSG00000200318	2.97463	5.06e-05
ENSG00000251141	2.97397	9.29e-22
ENSG00000165480	2.9738	9.33e-94
ENSG00000173702	2.97371	7.14e-14
ENSG00000202184	2.97364	2.63e-06
ENSG00000152086	2.97324	1.59e-19
ENSG00000167900	2.97213	2.46e-98
ENSG00000137804	2.97089	6.86e-117
ENSG00000139800	2.96958	8.82e-09
ENSG00000138083	2.96861	6.42e-17
ENSG00000208308	2.96828	4.38e-05
ENSG00000232900	2.96685	0.00225686
ENSG00000204832	2.9667	1.45e-22
ENSG00000280443	2.96664	0.00507958
ENSG00000255256	2.96572	4.29e-06
ENSG00000234864	2.96356	0.00683981
ENSG00000138829	2.96256	2.29e-40
ENSG00000185176	2.96176	5.7e-05
ENSG00000244249	2.96175	0.0030412
ENSG00000224243	2.9608	0.00393501
ENSG00000101074	2.96071	4.27e-14
ENSG00000075218	2.9603	2.15e-92
ENSG00000166670	2.9599	3.86e-25
ENSG00000143476	2.95918	4.96e-108
ENSG00000267503	2.9581	6.07e-24
ENSG00000225711	2.95703	3.19e-08
ENSG00000111665	2.95684	2.16e-91
ENSG00000228292	2.95588	2.04e-06
ENSG00000072571	2.95254	7.86e-104
ENSG00000234586	2.95189	2.71e-14
ENSG00000129195	2.95094	1.89e-75
ENSG00000213908	2.94995	0.000314916
ENSG00000160349	2.94839	5.31e-28
ENSG00000170374	2.94835	1.28e-10
ENSG00000202125	2.94803	1.45e-06
ENSG00000278023	2.94746	9.89e-76
ENSG00000144130	2.94741	1.83e-31
ENSG00000251748	2.9469	0.000436486
ENSG00000224269	2.945	1.58e-16
ENSG00000169436	2.94432	4.43e-32
ENSG00000224493	2.94355	0.00302143
ENSG00000265499	2.94274	3.96e-06
ENSG00000235643	2.94241	1.24e-10
ENSG00000255452	2.94198	2.47e-07
ENSG00000271615	2.94194	4.47e-08
ENSG00000278012	2.94128	1.33e-06
ENSG00000228561	2.94085	2.83e-16
ENSG00000223409	2.94054	3.71e-05
ENSG00000243910	2.9399	6.67e-19
ENSG00000229892	2.93838	8.47e-08
ENSG00000095981	2.93755	7.41e-06
ENSG00000188393	2.93666	5.94e-07
ENSG00000157456	2.93632	1.32e-93
ENSG00000129173	2.93599	1.17e-64
ENSG00000236187	2.93581	0.00219834
ENSG00000227279	2.93579	7.32e-07
ENSG00000134690	2.93275	1.43e-95
ENSG00000182111	2.93268	1.5e-06
ENSG00000234323	2.93262	1.85e-25
ENSG00000137392	2.93088	8.96e-24
ENSG00000235279	2.93086	0.00203448
ENSG00000025423	2.93068	2.23e-130
ENSG00000226004	2.93032	1.11e-24
ENSG00000235601	2.93015	4.82e-07
ENSG00000243967	2.92983	1.19e-12
ENSG00000276210	2.92804	4.91e-09
ENSG00000141977	2.92587	1e-36
ENSG00000277030	2.92521	6.25e-22
ENSG00000269745	2.92445	4.6e-05
ENSG00000264451	2.92106	2.81e-08
ENSG00000280109	2.92008	2.03e-15
ENSG00000254672	2.9196	1.13e-11
ENSG00000257308	2.91912	0.00520601
ENSG00000229531	2.91824	1.39e-10
ENSG00000223669	2.91796	4.96e-08
ENSG00000109705	2.91544	1.29e-45
ENSG00000273983	2.91376	1.03e-27
ENSG00000226148	2.91335	2.05e-12
ENSG00000254377	2.90944	0.0033021
ENSG00000236276	2.90797	3.8e-09
ENSG00000237457	2.90729	2.01e-09
ENSG00000257191	2.90658	1.97e-12
ENSG00000175302	2.90551	3.86e-15
ENSG00000196553	2.90534	7.52e-14
ENSG00000067715	2.90357	1.76e-22
ENSG00000229289	2.9032	0.0063587
ENSG00000258212	2.90196	0.00458547
ENSG00000243373	2.90159	2.59e-05
ENSG00000169064	2.90115	4.95e-17
ENSG00000125813	2.90104	2.06e-19
ENSG00000229954	2.89799	0.000572309
ENSG00000233823	2.89783	7.3e-18
ENSG00000259439	2.89667	9.11e-14
ENSG00000239686	2.89594	1.5e-07
ENSG00000165731	2.89585	4.89e-32
ENSG00000094804	2.8958	5.17e-62
ENSG00000182393	2.89565	3.05e-20
ENSG00000258980	2.89553	0.000141395
ENSG00000176887	2.89496	7.56e-24
ENSG00000204049	2.89333	4.48e-23
ENSG00000270764	2.89189	0.00011625
ENSG00000241789	2.89029	0.00626356
ENSG00000251306	2.88884	0.000639591
ENSG00000251493	2.88779	1.01e-23
ENSG00000228168	2.88755	4.31e-52
ENSG00000227674	2.88747	3.57e-05
ENSG00000272666	2.88559	1.43e-38
ENSG00000136918	2.88547	6.45e-20
ENSG00000101204	2.88526	1.97e-09
ENSG00000255345	2.88469	3.15e-17
ENSG00000230198	2.88387	0.000756086
ENSG00000279512	2.88313	2.05e-12
ENSG00000136110	2.88152	6.3e-08
ENSG00000122872	2.8809	4.36e-05
ENSG00000221962	2.88049	3.65e-06
ENSG00000215784	2.87973	3.4e-59
ENSG00000187833	2.87955	0.000134188
ENSG00000254865	2.87915	0.000527296
ENSG00000206605	2.87913	0.00191988
ENSG00000201892	2.87832	0.000769846
ENSG00000130055	2.87797	1.86e-23
ENSG00000270772	2.87592	6.96e-06
ENSG00000201368	2.87535	0.00739985
ENSG00000235221	2.875	4.64e-07
ENSG00000249170	2.87454	0.00740293
ENSG00000261040	2.87442	1.1e-29
ENSG00000257703	2.87432	0.000111509
ENSG00000233052	2.8725	3.07e-07
ENSG00000249098	2.87243	2.01e-05
ENSG00000125869	2.87127	4.29e-58
ENSG00000123364	2.87053	5.57e-41
ENSG00000222489	2.87034	2.33e-11
ENSG00000235834	2.86865	1.2e-07
ENSG00000115414	2.86799	2.19e-76
ENSG00000264853	2.8664	6.43e-13
ENSG00000258337	2.86633	8.16e-07
ENSG00000157542	2.86599	5.74e-25
ENSG00000179813	2.86585	2.18e-13
ENSG00000232793	2.8654	6.47e-06
ENSG00000200975	2.86479	0.0036146
ENSG00000263389	2.86379	0.000212742
ENSG00000264026	2.86379	1.06e-07
ENSG00000204140	2.8628	4.48e-27
ENSG00000101463	2.86191	1.49e-52
ENSG00000235669	2.86164	1.78e-06
ENSG00000250753	2.85937	2.25e-07
ENSG00000260611	2.85932	0.000117189
ENSG00000230991	2.85906	4.09e-05
ENSG00000164283	2.85855	9.1e-82
ENSG00000043355	2.85807	1.94e-17
ENSG00000254300	2.85797	0.00874806
ENSG00000260132	2.85788	1.97e-28
ENSG00000169393	2.85725	0.000128886
ENSG00000100526	2.85654	2.55e-109
ENSG00000217488	2.85468	2.92e-06
ENSG00000273677	2.85325	6.57e-10
ENSG00000144485	2.85292	1.19e-62
ENSG00000228559	2.8519	3.97e-20
ENSG00000236502	2.85176	2.4e-10
ENSG00000267432	2.85162	8.95e-20
ENSG00000254764	2.85149	0.000616221
ENSG00000156970	2.85134	1.08e-98
ENSG00000240175	2.85115	5.03e-06
ENSG00000183729	2.85102	6.83e-11
ENSG00000278971	2.85023	2.54e-10
ENSG00000186207	2.8493	9.29e-05
ENSG00000229520	2.84908	0.00584917
ENSG00000259977	2.84845	1.39e-15
ENSG00000236863	2.84776	2.46e-07
ENSG00000146197	2.84712	1.74e-32
ENSG00000235914	2.84695	2.42e-06
ENSG00000035499	2.8451	1.74e-86
ENSG00000116147	2.84342	8.39e-26
ENSG00000224007	2.84327	3.52e-05
ENSG00000274281	2.8412	2.24e-15
ENSG00000272075	2.84054	0.00527198
ENSG00000254654	2.84025	2.92e-28
ENSG00000253499	2.83982	0.00257432
ENSG00000255221	2.83895	7.25e-22
ENSG00000162188	2.83882	7.47e-28
ENSG00000262152	2.83715	3.38e-42
ENSG00000235748	2.83512	1.76e-26
ENSG00000179455	2.83422	4.91e-16
ENSG00000207082	2.8339	2.21e-07
ENSG00000260426	2.83355	2.01e-05
ENSG00000249199	2.83322	5.43e-07
ENSG00000270799	2.83266	2.05e-06
ENSG00000137648	2.83206	8.02e-18
ENSG00000275103	2.83136	9.63e-07
ENSG00000102109	2.83136	7.06e-18
ENSG00000179603	2.83134	1.04e-62
ENSG00000234896	2.83087	4.77e-18
ENSG00000234784	2.82867	0.00332458
ENSG00000267509	2.82797	0.00036004
ENSG00000132329	2.82778	1.09e-36
ENSG00000230569	2.82752	3.68e-09
ENSG00000258910	2.82745	1.89e-12
ENSG00000231057	2.82696	1.66e-48
ENSG00000169258	2.82649	1.89e-95
ENSG00000158477	2.82572	1.66e-20
ENSG00000232915	2.8256	3.39e-09
ENSG00000162631	2.82479	2.26e-15
ENSG00000184661	2.82464	7.31e-65
ENSG00000253447	2.82125	1.61e-15
ENSG00000266100	2.81978	6.01e-06
ENSG00000263146	2.81945	3.29e-07
ENSG00000229964	2.81778	4.06e-10
ENSG00000071677	2.81768	3.36e-20
ENSG00000174672	2.81744	3.56e-28
ENSG00000224899	2.81717	2.86e-10
ENSG00000184148	2.81687	0.0067377
ENSG00000249019	2.81659	3.24e-08
ENSG00000036565	2.81651	1.31e-14
ENSG00000227599	2.81624	0.00030024
ENSG00000196406	2.81591	0.00321995
ENSG00000230316	2.81499	4.97e-14
ENSG00000278060	2.81405	2.82e-14
ENSG00000264434	2.81359	0.00441695
ENSG00000279847	2.81151	1.36e-06
ENSG00000274817	2.8102	5.9e-20
ENSG00000270882	2.80942	4.72e-47
ENSG00000254538	2.80866	2.12e-10
ENSG00000092853	2.80813	7.3e-73
ENSG00000207606	2.80583	1.43e-12
ENSG00000276956	2.80555	0.00238958
ENSG00000186891	2.80344	5.83e-49
ENSG00000185933	2.80302	9.49e-26
ENSG00000139797	2.80262	1.18e-09
ENSG00000261426	2.80207	4.15e-06
ENSG00000201715	2.80155	0.00399642
ENSG00000093009	2.80139	4.42e-79
ENSG00000187855	2.79967	1.13e-15
ENSG00000257979	2.79796	5.13e-05
ENSG00000243402	2.79779	1.97e-10
ENSG00000252894	2.79757	0.00276314
ENSG00000132031	2.79718	8.28e-55
ENSG00000154975	2.79691	1.11e-06
ENSG00000243799	2.79689	3.94e-10
ENSG00000202412	2.79615	1.92e-05
ENSG00000126709	2.79534	3.19e-42
ENSG00000164690	2.7953	8.49e-16
ENSG00000231133	2.79512	1.42e-16
ENSG00000167916	2.79487	1.33e-08
ENSG00000259786	2.79383	1.25e-05
ENSG00000222881	2.79321	6.98e-27
ENSG00000251350	2.79314	1.18e-10
ENSG00000142619	2.79258	1.88e-14
ENSG00000270066	2.79252	5.93e-08
ENSG00000178531	2.79247	6.08e-75
ENSG00000165891	2.79238	2.35e-65
ENSG00000185352	2.79004	8.75e-23
ENSG00000227036	2.7898	1e-37
ENSG00000171951	2.78773	1.96e-21
ENSG00000236449	2.78763	1.77e-16
ENSG00000274840	2.78648	1.23e-06
ENSG00000277918	2.78633	0.00441986
ENSG00000172209	2.78569	2.08e-13
ENSG00000116329	2.78519	9.64e-27
ENSG00000164919	2.78329	1.4e-51
ENSG00000227687	2.78281	0.000512302
ENSG00000258815	2.78184	9.64e-05
ENSG00000270794	2.78179	0.0016699
ENSG00000165309	2.78177	2.79e-31
ENSG00000223287	2.78168	0.00897127
ENSG00000105255	2.78141	2.34e-23
ENSG00000256571	2.78129	9.72e-08
ENSG00000266598	2.78049	2.99e-08
ENSG00000233532	2.77984	2.97e-29
ENSG00000212899	2.77903	0.000235903
ENSG00000099769	2.77838	7.03e-28
ENSG00000149926	2.77816	7.31e-35
ENSG00000075886	2.77778	4.26e-22
ENSG00000176177	2.77775	6.6e-38
ENSG00000221716	2.77754	5.23e-22
ENSG00000171695	2.77711	4.92e-27
ENSG00000179381	2.77695	7.81e-09
ENSG00000242614	2.77595	2.69e-05
ENSG00000183072	2.77514	3.24e-09
ENSG00000145386	2.77448	2.96e-85
ENSG00000221782	2.77407	0.00454849
ENSG00000239589	2.77401	0.00249103
ENSG00000237325	2.77346	6.78e-05
ENSG00000166897	2.7729	3.11e-21
ENSG00000235300	2.77231	9.55e-10
ENSG00000264246	2.77165	0.00973271
ENSG00000177689	2.77156	0.00106093
ENSG00000179674	2.77065	4.41e-12
ENSG00000218672	2.7706	5.6e-06
ENSG00000271917	2.76877	3.97e-13
ENSG00000123201	2.76621	1.4e-25
ENSG00000230714	2.76568	0.00087878
ENSG00000270455	2.76543	0.00471847
ENSG00000229105	2.76543	1.12e-07
ENSG00000158874	2.76474	8.07e-09
ENSG00000242256	2.7645	0.00010879
ENSG00000233379	2.76404	0.00254628
ENSG00000168135	2.76401	1.9e-10
ENSG00000235224	2.76286	3.34e-05
ENSG00000273840	2.7627	0.00198023
ENSG00000130487	2.76246	8.52e-24
ENSG00000175329	2.7623	0.000176109
ENSG00000112742	2.76176	2.8e-72
ENSG00000279310	2.76138	0.000353138
ENSG00000225900	2.75991	6.02e-05
ENSG00000170298	2.75971	7.33e-19
ENSG00000160182	2.75969	5.77e-14
ENSG00000146360	2.75961	7.28e-07
ENSG00000280348	2.75785	0.000186706
ENSG00000126233	2.75773	1.21e-12
ENSG00000280365	2.75734	2.68e-06
ENSG00000224659	2.75651	0.000891316
ENSG00000229794	2.75646	0.000798924
ENSG00000235429	2.75615	0.000346354
ENSG00000253926	2.75437	0.000277434
ENSG00000264265	2.75402	0.000385444
ENSG00000228044	2.7535	1.26e-15
ENSG00000101115	2.75334	8.55e-66
ENSG00000237487	2.7523	9.44e-21
ENSG00000215834	2.75193	6.22e-14
ENSG00000239265	2.75157	6.73e-23
ENSG00000146410	2.75046	5.81e-81
ENSG00000186871	2.75039	5.23e-94
ENSG00000227417	2.74901	1.11e-10
ENSG00000261045	2.74874	1.09e-08
ENSG00000243479	2.7475	9.86e-23
ENSG00000168243	2.74749	2.96e-20
ENSG00000105173	2.74717	1.29e-42
ENSG00000224593	2.74632	4.6e-05
ENSG00000231054	2.74606	2.8e-17
ENSG00000178395	2.7454	1.02e-21
ENSG00000163220	2.74469	1.81e-16
ENSG00000171126	2.74418	1.34e-32
ENSG00000117983	2.7434	7.7e-18
ENSG00000280709	2.74336	0.00653981
ENSG00000248783	2.7421	0.00924921
ENSG00000233622	2.74146	6.28e-20
ENSG00000242360	2.74114	0.00825545
ENSG00000162062	2.741	3.17e-105
ENSG00000223404	2.73884	0.000111474
ENSG00000230894	2.73872	1.97e-08
ENSG00000224707	2.73777	7.47e-06
ENSG00000273736	2.73717	1.45e-06
ENSG00000206779	2.73708	0.00131345
ENSG00000279623	2.73651	8.34e-44
ENSG00000137812	2.73644	3.96e-92
ENSG00000227965	2.73578	3.64e-16
ENSG00000272383	2.73228	0.000249139
ENSG00000152253	2.73116	6.75e-125
ENSG00000131187	2.73102	1.99e-61
ENSG00000236327	2.73052	7.48e-07
ENSG00000253088	2.73009	0.00630828
ENSG00000147689	2.72906	2.27e-18
ENSG00000224763	2.72865	3.81e-37
ENSG00000162456	2.72801	5.09e-08
ENSG00000212461	2.72766	0.000422672
ENSG00000133169	2.72683	1.42e-11
ENSG00000163623	2.72668	2.81e-27
ENSG00000260378	2.72635	5.6e-05
ENSG00000177398	2.72635	1.18e-29
ENSG00000057593	2.72357	8.52e-26
ENSG00000281365	2.72148	1.55e-05
ENSG00000142698	2.72052	1.05e-05
ENSG00000076382	2.72009	9.38e-92
ENSG00000250698	2.71929	1.33e-06
ENSG00000187516	2.71852	1.22e-12
ENSG00000253539	2.71782	4.99e-08
ENSG00000174453	2.71754	5.54e-10
ENSG00000250267	2.7172	2.96e-06
ENSG00000233460	2.71583	5.13e-06
ENSG00000249815	2.71568	1.86e-08
ENSG00000258693	2.71525	3.71e-09
ENSG00000256321	2.71408	2.37e-06
ENSG00000114757	2.71376	3.34e-18
ENSG00000253153	2.71323	1.63e-08
ENSG00000255321	2.71286	1.09e-06
ENSG00000264480	2.71194	1.91e-05
ENSG00000227929	2.71016	0.000370717
ENSG00000163646	2.7101	1.09e-12
ENSG00000243480	2.7098	1.2e-06
ENSG00000263499	2.70962	1.07e-12
ENSG00000259202	2.70812	3.63e-05
ENSG00000240103	2.70809	2.44e-10
ENSG00000249003	2.70768	0.00391313
ENSG00000254416	2.70752	1.58e-07
ENSG00000263724	2.70645	1.8e-07
ENSG00000204849	2.70635	1.86e-05
ENSG00000242540	2.70569	1.09e-15
ENSG00000222007	2.70563	4.59e-06
ENSG00000160472	2.7049	4.87e-29
ENSG00000147889	2.70439	6.54e-37
ENSG00000153498	2.70406	8.81e-05
ENSG00000267409	2.70381	9.67e-43
ENSG00000201013	2.70252	3.31e-05
ENSG00000264956	2.70054	6.81e-06
ENSG00000121152	2.70048	5.91e-89
ENSG00000248483	2.70022	3.53e-13
ENSG00000280205	2.70017	1.9e-08
ENSG00000278275	2.70014	2.23e-10
ENSG00000162849	2.69973	3.1e-71
ENSG00000217482	2.69968	1.36e-11
ENSG00000203737	2.69944	6.17e-11
ENSG00000251216	2.69873	0.00375882
ENSG00000100162	2.69817	1.21e-90
ENSG00000212360	2.6981	4.31e-07
ENSG00000085999	2.69479	8.73e-77
ENSG00000160957	2.6947	5.75e-86
ENSG00000188817	2.69463	1.68e-16
ENSG00000258968	2.69442	1.65e-06
ENSG00000241834	2.69433	0.00970223
ENSG00000189057	2.69433	2.94e-66
ENSG00000221676	2.69376	2.65e-10
ENSG00000236347	2.69195	2.87e-05
ENSG00000245832	2.69192	4.82e-10
ENSG00000225479	2.6904	0.00874604
ENSG00000237853	2.6903	8.57e-10
ENSG00000152969	2.68889	5.35e-41
ENSG00000272412	2.6864	0.00253474
ENSG00000234693	2.68591	8.35e-16
ENSG00000185008	2.68547	6.9e-18
ENSG00000258927	2.68534	6.67e-07
ENSG00000236262	2.68485	1.93e-09
ENSG00000248834	2.6847	0.000656728
ENSG00000223584	2.68428	1.05e-06
ENSG00000236651	2.68402	2.51e-15
ENSG00000225077	2.68382	1.68e-53
ENSG00000254043	2.68332	2.77e-06
ENSG00000257636	2.68267	9.81e-05
ENSG00000068489	2.68177	9.97e-53
ENSG00000254842	2.68001	1.44e-14
ENSG00000254248	2.67984	8.58e-28
ENSG00000265415	2.67975	1.21e-46
ENSG00000123576	2.67796	0.00124998
ENSG00000260458	2.67537	1.62e-05
ENSG00000231980	2.67495	4.45e-09
ENSG00000231442	2.67468	0.00178405
ENSG00000269431	2.67454	2.89e-07
ENSG00000205846	2.67303	4.42e-17
ENSG00000090932	2.67245	4.26e-19
ENSG00000213937	2.67142	1.19e-29
ENSG00000280776	2.67087	0.00132262
ENSG00000180305	2.66957	6.49e-07
ENSG00000205634	2.66906	4.32e-15
ENSG00000087250	2.66905	1.99e-15
ENSG00000232715	2.66902	1.18e-10
ENSG00000235091	2.66718	7.12e-26
ENSG00000228286	2.6671	9.89e-07
ENSG00000280068	2.66648	2.17e-21
ENSG00000267694	2.66638	2.76e-11
ENSG00000183760	2.66538	4.93e-15
ENSG00000183432	2.66453	6.92e-05
ENSG00000166930	2.66356	8.09e-05
ENSG00000188620	2.66284	6.78e-07
ENSG00000164362	2.6628	3e-27
ENSG00000267209	2.66268	7.85e-19
ENSG00000207344	2.66203	4.56e-08
ENSG00000249550	2.66161	1.9e-10
ENSG00000233708	2.66127	3.58e-10
ENSG00000265185	2.65906	4.22e-09
ENSG00000167644	2.65892	1.76e-28
ENSG00000168843	2.65854	3.92e-07
ENSG00000248831	2.65636	0.0044024
ENSG00000166558	2.65483	3.44e-13
ENSG00000124507	2.65481	3.57e-68
ENSG00000225208	2.65395	2.93e-15
ENSG00000218596	2.65368	7.85e-09
ENSG00000259621	2.6533	4.03e-08
ENSG00000173908	2.65266	0.00743254
ENSG00000260695	2.65251	3.3e-23
ENSG00000226812	2.65223	2.67e-09
ENSG00000263588	2.65143	1.84e-05
ENSG00000237136	2.6495	2.95e-13
ENSG00000267284	2.6494	1.07e-05
ENSG00000187229	2.64832	1.85e-05
ENSG00000156564	2.64778	7.43e-34
ENSG00000217159	2.64727	1.04e-27
ENSG00000134028	2.64663	6.77e-29
ENSG00000258417	2.64632	0.000337088
ENSG00000235350	2.64627	2.53e-06
ENSG00000187634	2.64609	4.85e-31
ENSG00000230916	2.64533	1.68e-14
ENSG00000273415	2.64471	8.56e-16
ENSG00000278215	2.64388	0.000105173
ENSG00000240922	2.64384	5.32e-05
ENSG00000258679	2.64377	4.07e-33
ENSG00000188280	2.643	4.18e-13
ENSG00000235529	2.64286	1.05e-43
ENSG00000206847	2.64256	0.000174116
ENSG00000268529	2.64241	3.9e-12
ENSG00000104899	2.64213	7.68e-29
ENSG00000275803	2.64117	3.18e-06
ENSG00000214081	2.64092	2.29e-08
ENSG00000253182	2.64032	5.61e-14
ENSG00000135127	2.63968	1.41e-94
ENSG00000135476	2.63959	9.27e-83
ENSG00000223179	2.63901	0.00627229
ENSG00000221176	2.63879	2.45e-05
ENSG00000180596	2.6381	5.06e-41
ENSG00000219712	2.63426	8.13e-08
ENSG00000145087	2.63378	1.02e-15
ENSG00000278862	2.63332	2.63e-11
ENSG00000213085	2.63302	2.42e-55
ENSG00000233877	2.6329	0.00247527
ENSG00000173894	2.63038	1.28e-40
ENSG00000237761	2.63032	2.87e-08
ENSG00000253770	2.63019	4.34e-05
ENSG00000225727	2.62954	0.0032387
ENSG00000008735	2.62944	4.52e-46
ENSG00000265646	2.62926	2.08e-14
ENSG00000222979	2.62917	0.00437898
ENSG00000250060	2.62894	9.74e-06
ENSG00000273313	2.6286	6.73e-14
ENSG00000234886	2.62765	0.000283779
ENSG00000206629	2.62655	0.000129997
ENSG00000171320	2.62595	2.27e-81
ENSG00000170498	2.62572	1.02e-26
ENSG00000264663	2.62532	2.85e-09
ENSG00000253554	2.62525	1.62e-05
ENSG00000273111	2.62342	3.48e-09
ENSG00000237978	2.62279	2.55e-12
ENSG00000243254	2.62238	0.0010319
ENSG00000223979	2.62204	6.38e-37
ENSG00000253363	2.62175	0.00586329
ENSG00000228630	2.62068	7.04e-23
ENSG00000178235	2.62052	2.28e-07
ENSG00000185269	2.62032	1.12e-25
ENSG00000234602	2.62022	5.61e-22
ENSG00000200665	2.61988	0.00129439
ENSG00000242207	2.61971	3.2e-10
ENSG00000230628	2.61915	1.09e-13
ENSG00000265112	2.61902	9.34e-30
ENSG00000135773	2.61899	2.3e-32
ENSG00000204539	2.61891	2.11e-14
ENSG00000140297	2.61889	7.87e-18
ENSG00000229928	2.61573	0.000137533
ENSG00000049249	2.61423	3.36e-45
ENSG00000105668	2.61379	2.68e-15
ENSG00000226056	2.61351	0.00017261
ENSG00000266174	2.6122	1.64e-21
ENSG00000218549	2.6101	7.87e-08
ENSG00000277010	2.60747	6.06e-16
ENSG00000253573	2.60727	0.00013044
ENSG00000170689	2.60693	1.08e-28
ENSG00000263513	2.6065	9.06e-36
ENSG00000274303	2.60638	0.000789943
ENSG00000233342	2.60597	2.26e-06
ENSG00000201619	2.60583	0.00159167
ENSG00000236274	2.60571	9.4e-07
ENSG00000261104	2.60529	7.33e-17
ENSG00000271307	2.60403	0.000934828
ENSG00000270285	2.60402	0.000677224
ENSG00000234460	2.60325	5.96e-05
ENSG00000150667	2.60285	4.48e-26
ENSG00000252156	2.60238	0.00013342
ENSG00000257893	2.60192	2.14e-05
ENSG00000203814	2.60133	9.12e-34
ENSG00000207196	2.60105	1.3e-05
ENSG00000104951	2.60091	6.49e-53
ENSG00000221303	2.60045	0.000382592
ENSG00000259823	2.60043	1.16e-14
ENSG00000230570	2.59914	3.9e-08
ENSG00000245080	2.59874	1.39e-33
ENSG00000249255	2.59773	0.000888511
ENSG00000276923	2.59767	3.09e-20
ENSG00000187621	2.59726	9.77e-17
ENSG00000165566	2.59693	5.5e-07
ENSG00000231905	2.59666	2.19e-05
ENSG00000236549	2.59589	7.12e-07
ENSG00000239402	2.59574	3.74e-07
ENSG00000228196	2.59551	4.25e-12
ENSG00000200075	2.59524	7.81e-05
ENSG00000243742	2.59424	9.49e-90
ENSG00000241475	2.5936	2.64e-12
ENSG00000233101	2.59338	4.38e-15
ENSG00000236007	2.59198	2.41e-07
ENSG00000256288	2.59082	2.19e-05
ENSG00000279991	2.59026	5.68e-05
ENSG00000174945	2.58888	6.37e-33
ENSG00000265737	2.58845	1.78e-12
ENSG00000101412	2.58805	5.92e-80
ENSG00000121211	2.58742	2.28e-66
ENSG00000158373	2.58658	1.2e-60
ENSG00000139547	2.58443	4.34e-33
ENSG00000226627	2.58404	1.05e-10
ENSG00000132821	2.58394	1.51e-23
ENSG00000228127	2.58386	1.72e-19
ENSG00000161133	2.58295	6.58e-21
ENSG00000243986	2.5813	6.63e-06
ENSG00000166736	2.58107	3.37e-12
ENSG00000181085	2.58007	1.81e-33
ENSG00000180974	2.57893	2.99e-05
ENSG00000198883	2.57884	3.62e-10
ENSG00000242428	2.57833	1.53e-06
ENSG00000240577	2.57793	0.00159741
ENSG00000152049	2.57748	3.19e-27
ENSG00000260318	2.57747	3.97e-14
ENSG00000233542	2.57732	5.27e-69
ENSG00000260364	2.57667	0.00406916
ENSG00000242315	2.57631	0.00377123
ENSG00000175643	2.57621	9.44e-91
ENSG00000158786	2.57594	2.25e-12
ENSG00000235096	2.57555	2.19e-08
ENSG00000203711	2.57555	4.07e-79
ENSG00000223349	2.57517	4.5e-06
ENSG00000198901	2.5751	5.46e-93
ENSG00000109265	2.57509	2.98e-44
ENSG00000136231	2.5746	3.36e-16
ENSG00000176136	2.57357	4.37e-11
ENSG00000270038	2.57244	1.84e-05
ENSG00000258991	2.57144	0.0011314
ENSG00000265786	2.57104	1.93e-07
ENSG00000131096	2.57043	2.72e-19
ENSG00000271159	2.57043	0.00697923
ENSG00000225505	2.57031	6.65e-05
ENSG00000273272	2.57007	2.98e-25
ENSG00000253425	2.57006	0.00299332
ENSG00000196990	2.56975	2.63e-11
ENSG00000274397	2.56971	1.21e-05
ENSG00000118160	2.56922	4.48e-19
ENSG00000234361	2.56897	0.000271074
ENSG00000237016	2.56806	7.06e-05
ENSG00000170925	2.56797	1.27e-07
ENSG00000134595	2.56674	6.62e-07
ENSG00000280441	2.56656	1.32e-06
ENSG00000250733	2.56642	7.73e-09
ENSG00000169347	2.56616	9.26e-13
ENSG00000266146	2.56511	2.45e-07
ENSG00000123975	2.56493	5.05e-110
ENSG00000268799	2.56456	2.73e-05
ENSG00000184672	2.56358	7.5e-06
ENSG00000203812	2.56311	3.13e-18
ENSG00000229494	2.56227	0.00404203
ENSG00000174156	2.56205	3.79e-09
ENSG00000124391	2.56096	1.03e-17
ENSG00000250834	2.56091	1.68e-06
ENSG00000179046	2.56022	5.58e-13
ENSG00000188833	2.55994	3.87e-27
ENSG00000280115	2.55907	0.000871655
ENSG00000272583	2.55898	1.38e-21
ENSG00000231401	2.55895	5.04e-07
ENSG00000276397	2.55833	6.18e-09
ENSG00000250241	2.55596	2.82e-08
ENSG00000149948	2.55595	1.09e-22
ENSG00000266357	2.55529	3.23e-07
ENSG00000271065	2.55457	1.56e-13
ENSG00000251045	2.55368	1.28e-06
ENSG00000132677	2.55327	5.56e-30
ENSG00000196684	2.55289	2.26e-43
ENSG00000167139	2.55254	0.0030604
ENSG00000228316	2.55245	0.000297351
ENSG00000280190	2.55228	1.82e-06
ENSG00000107105	2.55212	2.8e-30
ENSG00000236583	2.55119	9.92e-13
ENSG00000183304	2.55058	0.000404347
ENSG00000222038	2.5505	2.14e-13
ENSG00000159248	2.55031	0.00974789
ENSG00000199585	2.55019	0.00628909
ENSG00000103269	2.54926	3.45e-45
ENSG00000158406	2.54919	2.65e-34
ENSG00000273267	2.54822	2.19e-20
ENSG00000214725	2.54812	9.6e-30
ENSG00000171564	2.54691	2.74e-05
ENSG00000138778	2.54669	3.04e-78
ENSG00000187026	2.54576	4.33e-06
ENSG00000231378	2.5448	0.00018535
ENSG00000165588	2.54479	0.000546105
ENSG00000251144	2.54427	9.46e-14
ENSG00000224895	2.54424	0.000231588
ENSG00000258551	2.54388	1.16e-11
ENSG00000143032	2.54359	2.72e-05
ENSG00000153132	2.54324	7.74e-29
ENSG00000251199	2.5428	0.000894442
ENSG00000274064	2.5427	2.73e-07
ENSG00000137807	2.54221	1.78e-94
ENSG00000162073	2.54212	9.08e-98
ENSG00000111218	2.54211	1.31e-14
ENSG00000197084	2.54185	0.000114772
ENSG00000175315	2.54104	1.39e-27
ENSG00000277932	2.53996	5.95e-05
ENSG00000230657	2.53906	8.76e-05
ENSG00000233114	2.53889	1.47e-06
ENSG00000264425	2.53886	1.1e-45
ENSG00000189334	2.53879	5.1e-43
ENSG00000226087	2.53786	2.9e-16
ENSG00000204610	2.53756	1.11e-09
ENSG00000276214	2.53745	0.00890606
ENSG00000237555	2.53729	1.4e-15
ENSG00000206014	2.5372	4.13e-10
ENSG00000229989	2.5371	2.04e-15
ENSG00000215644	2.53689	1.21e-13
ENSG00000248393	2.53578	0.00371046
ENSG00000204683	2.53524	3.39e-09
ENSG00000234264	2.53462	1.67e-24
ENSG00000249896	2.53453	9.22e-18
ENSG00000187821	2.53437	7.33e-05
ENSG00000258932	2.53422	1.78e-05
ENSG00000169548	2.53421	2.38e-07
ENSG00000224901	2.53418	0.000216765
ENSG00000279078	2.53406	5.82e-13
ENSG00000269935	2.53391	8.71e-05
ENSG00000235338	2.53323	5.16e-08
ENSG00000248682	2.53281	5.77e-05
ENSG00000263511	2.53246	0.000168291
ENSG00000161270	2.53155	2.25e-17
ENSG00000276281	2.53141	0.000145227
ENSG00000268170	2.5313	9.76e-09
ENSG00000259481	2.53114	8.93e-07
ENSG00000148408	2.53059	2.99e-19
ENSG00000103522	2.53046	1.6e-50
ENSG00000105290	2.53015	9.04e-29
ENSG00000215910	2.52957	8.83e-15
ENSG00000242290	2.52871	6.56e-06
ENSG00000201365	2.52767	9.86e-05
ENSG00000142025	2.52653	7.69e-09
ENSG00000226533	2.52614	4.55e-08
ENSG00000051341	2.52476	2.84e-73
ENSG00000236646	2.52456	8.65e-09
ENSG00000243704	2.52373	6.44e-05
ENSG00000154920	2.52339	1.87e-70
ENSG00000206784	2.52314	0.000218955
ENSG00000223760	2.5211	8.58e-08
ENSG00000233563	2.52099	0.00182253
ENSG00000170054	2.52098	2.22e-18
ENSG00000130822	2.51969	2.28e-27
ENSG00000256188	2.51967	4.02e-09
ENSG00000266828	2.51888	0.00981783
ENSG00000124635	2.5176	2.23e-40
ENSG00000243635	2.51711	7.95e-17
ENSG00000137142	2.51654	7.38e-24
ENSG00000263618	2.51653	2.93e-11
ENSG00000147246	2.51486	1.52e-05
ENSG00000237283	2.51465	0.0062967
ENSG00000156219	2.51452	6.04e-10
ENSG00000236478	2.51433	7.36e-11
ENSG00000240224	2.51314	0.00122752
ENSG00000200394	2.51267	2.12e-11
ENSG00000266765	2.51229	0.00159789
ENSG00000231131	2.5122	8.51e-11
ENSG00000253824	2.51212	4.87e-16
ENSG00000271216	2.51182	2.09e-20
ENSG00000144481	2.5114	3.68e-12
ENSG00000176774	2.51137	6.85e-05
ENSG00000226372	2.51135	0.00139004
ENSG00000226431	2.51119	1.78e-11
ENSG00000147724	2.51102	4.26e-15
ENSG00000225623	2.51055	4.33e-06
ENSG00000173335	2.51027	2.66e-07
ENSG00000171241	2.51016	1.43e-79
[truncated: 2,454 more rows]

## Sheet: Gini index
The Gini index of the random forest model for each of the differentially expressed genes (DEGs).
ID	Gene symbol	Gini_index
ENSG00000099953	MMP11	30.2167
ENSG00000123500	COL10A1	16.8691
ENSG00000117650	NEK2	13.1559
ENSG00000090889	KIF4A	4.70384
ENSG00000127564	PKMYT1	4.66778
ENSG00000143228	NUF2	4.1128
ENSG00000230838	LINC01614	3.627
ENSG00000175063	UBE2C	2.0351
ENSG00000203805	PLPP4	1.96211
ENSG00000183856	IQGAP3	1.90393
ENSG00000261742	LINC00922	1.03341
ENSG00000165304	MELK	0.845758
ENSG00000137745	MMP13	0.814658
ENSG00000029559	IBSP	0.710687
ENSG00000105664	COMP	0.61973
ENSG00000131650	KREMEN2	0.512321
ENSG00000127588	GNG13	0.417192
ENSG00000157766	ACAN	0.402131
ENSG00000124493	GRM4	0.395959
ENSG00000099822	HCN2	0.395667
ENSG00000170369	CST2	0.332159
ENSG00000172156	CCL11	0.302196
ENSG00000175877	TMEM270	0.296276
ENSG00000274290	H2BC6	0.295893
ENSG00000069011	PITX1	0.251542
ENSG00000179292	TMEM151A	0.233107
ENSG00000172061	LRRC15	0.202522
ENSG00000145681	HAPLN1	0.201382
ENSG00000133124	IRS4	0.168317
ENSG00000230798	FOXD3-AS1	0.166541
ENSG00000222880	RN7SKP261	0.160227
ENSG00000261409	None	0.159203
ENSG00000100604	CHGA	0.152446
ENSG00000226025	None	0.145959
ENSG00000070031	SCT	0.144514
ENSG00000110148	CCKBR	0.142525
ENSG00000124657	OR2B6	0.136283
ENSG00000179546	HTR1D	0.129492
ENSG00000278677	H2AC17	0.128569
ENSG00000249001	None	0.126338
ENSG00000167619	TMEM145	0.125419
ENSG00000176165	FOXG1	0.124064
ENSG00000204019	CT83	0.123275
ENSG00000274641	H2BC17	0.121693
ENSG00000244649	LINC02086	0.119356
ENSG00000128564	VGF	0.117848
ENSG00000154252	GAL3ST2	0.117209
ENSG00000142224	IL19	0.113591
ENSG00000060718	COL11A1	0.10901
ENSG00000101057	MYBL2	0.107498
ENSG00000224209	LINC00466	0.103578
ENSG00000166961	MS4A15	0.101782
ENSG00000232679	LINC01705	0.0988222
ENSG00000272763	-	0.0975408
ENSG00000147434	CHRNA6	0.0909941
ENSG00000177234	LINC01561	0.0900341
ENSG00000144045	DQX1	0.0898593
ENSG00000260284	TPSP2	0.0883912
ENSG00000155886	SLC24A2	0.0850808
ENSG00000164756	SLC30A8	0.0834466
ENSG00000167800	TBX10	0.0830305
ENSG00000263740	RN7SL4P	0.0745927
ENSG00000166509	CLEC3A	0.0719379
ENSG00000171201	SMR3B	0.0716051
ENSG00000274012	RN7SL2	0.0689224
ENSG00000259390	None	0.0682218
ENSG00000047936	ROS1	0.0682108
ENSG00000196611	MMP1	0.0645876
ENSG00000272620	AFAP1-AS1	0.0635692
ENSG00000163810	TGM4	0.062893
ENSG00000212232	SNORD17	0.0620717
ENSG00000105143	SLC1A6	0.0608243
ENSG00000170965	PLAC1	0.0586004
ENSG00000117148	ACTL8	0.058077
ENSG00000083782	EPYC	0.057649
ENSG00000276966	H4C5	0.0566189
ENSG00000278828	H3C10	0.0558201
ENSG00000183971	NPW	0.0549412
ENSG00000153002	CPB1	0.0532598
ENSG00000198930	CSAG1	0.0514622
ENSG00000197153	H3C12	0.0512905
ENSG00000116014	KISS1R	0.0502589
ENSG00000109255	NMU	0.0498442
ENSG00000265933	LINC00668	0.0494298
ENSG00000188133	TMEM215	0.0490354
ENSG00000196132	MYT1	0.0486237
ENSG00000261039	LINC02544	0.0479385
ENSG00000163993	S100P	0.0472937
ENSG00000156096	UGT2B4	0.0454677
ENSG00000075461	CACNG4	0.0449907
ENSG00000152595	MEPE	0.0449883
ENSG00000258947	TUBB3	0.0446262
ENSG00000226806	LCT-AS1	0.0444189
ENSG00000084628	NKAIN1	0.0432419
ENSG00000276903	H2AC16	0.0431147
ENSG00000187533	PRR27	0.0425694
ENSG00000185686	PRAME	0.0425504
ENSG00000130294	KIF1A	0.0422815
ENSG00000235343	LINC01665	0.0421841
ENSG00000228918	LINC01344	0.0409329
