# Supplementary material for: Unveiling promising breast cancer biomarkers: an integrative approach combining bioinformatics analysis and experimental verification
Source: BMC Cancer. 2024 Jan 31;24:155. doi: 10.1186/s12885-024-11913-7 (PMC10829368; doi:10.1186/s12885-024-11913-7)
Supplement: Supplementary file 8 — Additional file 8. Gene ontology and biological pathway of co-expressed genes with CACNG4. [file 12885_2024_11913_MOESM8_ESM.xlsx]

## Sheet: Dataset(Co-expressed)
List of Co-expressed genes with CACNG4
Name of dataset: Co-expressed
No. of identified items: 56 of 56
No. of unidentified items: 0
ID type: GeneSymbol
Number of mapped gene: 56
Is dataset quantitative :NO
Mapped items:
Dataset item (Gene symbol )		Entrez ID	Gene symbol	Description	Alternate names	Chromosome	Map location
EDDM3B		64184	EDDM3B	epididymal protein 3B	EP3B|FAM12B|HE3-BETA|HE3B|RAM2	14	14q11.2
USP32		84669	USP32	ubiquitin specific peptidase 32	NY-REN-60|USP10	17	17q23.3
SLC26A11		284129	SLC26A11	solute carrier family 26 (anion exchanger), member 11	-	17	17q25.3
AFF3		3899	AFF3	AF4/FMR2 family, member 3	LAF4|MLLT2-like	2	2q11.2-q12
VEZF1		7716	VEZF1	vascular endothelial zinc finger 1	DB1|ZNF161	17	17q22
CACNG1		786	CACNG1	calcium channel, voltage-dependent, gamma subunit 1	CACNLG	17	17q24
ARSG		22901	ARSG	arylsulfatase G	-	17	17q24.2
CTNND2		1501	CTNND2	catenin (cadherin-associated protein), delta 2	GT24|NPRAP	5	5p15.2
UGCG		7357	UGCG	UDP-glucose ceramide glucosyltransferase	GCS|GLCT1	9	9q31
ARMT1		79624	ARMT1	acidic residue methyltransferase 1	C6orf211	6	6q25.1
HID1		283987	HID1	HID1 domain containing	C17orf28|DMC1|HID-1	17	17q25.1
SLC16A6		9120	SLC16A6	solute carrier family 16, member 6	MCT6|MCT7	17	17q24.2
EFHD1		80303	EFHD1	EF-hand domain family, member D1	MST133|MSTP133|PP3051|SWS2	2	2q37.1
MSI2		124540	MSI2	musashi RNA-binding protein 2	MSI2H	17	17q22
DHX40		79665	DHX40	DEAH (Asp-Glu-Ala-His) box polypeptide 40	ARG147|DDX40|PAD	17	17q23.1
MAPK3		5595	MAPK3	mitogen-activated protein kinase 3	ERK-1|ERK1|ERT2|HS44KDAP|HUMKER1A|P44ERK1|P44MAPK|PRKM3|p44-ERK1|p44-MAPK	16	16p11.2
FSIP1		161835	FSIP1	fibrous sheath interacting protein 1	HSD10	15	15q14
AMZ2		51321	AMZ2	archaelysin family metallopeptidase 2	-	17	17q24.2
RMND5B		64777	RMND5B	required for meiotic nuclear division 5 homolog B (S. cerevisiae)	GID2|GID2B	5	5q35.3
SLC9A3R1		9368	SLC9A3R1	solute carrier family 9, subfamily A (NHE3, cation proton antiporter 3), member 3 regulator 1	EBP50|NHERF|NHERF-1|NHERF1|NPHLOP2	17	17q25.1
PRLR		5618	PRLR	prolactin receptor	HPRL|MFAB|hPRLrI	5	5p13.2
LRBA		987	LRBA	LPS-responsive vesicle trafficking, beach and anchor containing	BGL|CDC4L|CVID8|LAB300|LBA	4	4q31.3
TANC2		26115	TANC2	tetratricopeptide repeat, ankyrin repeat and coiled-coil containing 2	ROLSA|rols	17	17q23.3
CXXC5		51523	CXXC5	CXXC finger protein 5	CF5|HSPC195|RINF|WID	5	5q31.2
SUPT4H1		6827	SUPT4H1	suppressor of Ty 4 homolog 1 (S. cerevisiae)	SPT4|SPT4H|SUPT4H	17	17q22
PDGFB		5155	PDGFB	platelet-derived growth factor beta polypeptide	IBGC5|PDGF-2|PDGF2|SIS|SSV|c-sis	22	22q13.1
FAM102A		399665	FAM102A	family with sequence similarity 102, member A	C9orf132|EEIG1|SYM-3A|bA203J24.7	9	9q34.11
ACADSB		36	ACADSB	acyl-CoA dehydrogenase, short/branched chain	2-MEBCAD|ACAD7|SBCAD	10	10q26.13
MKS1		54903	MKS1	Meckel syndrome, type 1	BBS13|MES|MKS|POC12	17	17q22
NKAIN1		79570	NKAIN1	Na+/K+ transporting ATPase interacting 1	FAM77C	1	1p35.2
SYTL4		94121	SYTL4	synaptotagmin-like 4	SLP4	X	Xq21.33
RNF43		54894	RNF43	ring finger protein 43	RNF124|URCC	17	17q22
BCL2L1		598	BCL2L1	BCL2-like 1	BCL-XL/S|BCL2L|BCLX|BCLXL|BCLXS|Bcl-X|PPP1R52|bcl-xL|bcl-xS	20	20q11.21
TBC1D9		23158	TBC1D9	TBC1 domain family, member 9 (with GRAM domain)	MDR1	4	4q31.21
CMBL		134147	CMBL	carboxymethylenebutenolidase homolog (Pseudomonas)	JS-1	5	5p15.2
MRFAP1		93621	MRFAP1	Morf4 family associated protein 1	PAM14|PGR1	4	4p16.1
CANT1		124583	CANT1	calcium activated nucleotidase 1	DBQD|SCAN-1|SCAN1|SHAPY	17	17q25.3
MRFAP1L1		114932	MRFAP1L1	Morf4 family associated protein 1-like 1	PP784	4	4p16.1
WWP1		11059	WWP1	WW domain containing E3 ubiquitin protein ligase 1	AIP5|Tiul1|hSDRP1	8	8q21
MAGED2		10916	MAGED2	melanoma antigen family D2	11B6|BCG-1|BCG1|HCA10|MAGE-D2	X	Xp11.2
SLC22A5		6584	SLC22A5	solute carrier family 22 (organic cation/carnitine transporter), member 5	CDSP|OCTN2	5	5q23.3
SEMA3F		6405	SEMA3F	sema domain, immunoglobulin domain (Ig), short basic domain, secreted, (semaphorin) 3F	SEMA-IV|SEMA4|SEMAK	3	3p21.3
VPS25		84313	VPS25	vacuolar protein sorting 25 homolog (S. cerevisiae)	DERP9|EAP20|FAP20	17	17q21.31
COQ5		84274	COQ5	coenzyme Q5, methyltransferase	-	12	12q24.31
DUSP5		1847	DUSP5	dual specificity phosphatase 5	DUSP|HVH3	10	10q25
PLEKHD1		400224	PLEKHD1	pleckstrin homology domain containing, family D (with coiled-coil domains) member 1	UPF0639	14	14q24.1
ERBB3		2065	ERBB3	erb-b2 receptor tyrosine kinase 3	ErbB-3|HER3|LCCS2|MDA-BF-1|c-erbB-3|c-erbB3|erbB3-S|p180-ErbB3|p45-sErbB3|p85-sErbB3	12	12q13
N4BP3		23138	N4BP3	NEDD4 binding protein 3	LZTS4	5	5q35.3
GATA3		2625	GATA3	GATA binding protein 3	HDR|HDRS	10	10p15
CLSTN2		64084	CLSTN2	calsyntenin 2	ALC-GAMMA|CDHR13|CS2|CSTN2|alcagamma	3	3q23
INPP4B		8821	INPP4B	inositol polyphosphate-4-phosphatase, type II, 105kDa	-	4	4q31.21
CAMK2N1		55450	CAMK2N1	calcium/calmodulin-dependent protein kinase II inhibitor 1	PRO1489	1	1p36.12
KCNK15		60598	KCNK15	potassium channel, two pore domain subfamily K, member 15	K2p15.1|KCNK11|KCNK14|KT3.3|TASK-5|TASK5|dJ781B1.1	20	20q13.12
DNAJC14		85406	DNAJC14	DnaJ (Hsp40) homolog, subfamily C, member 14	DNAJ|DRIP78|HDJ3|LIP6	12	12q13.2
WFS1		7466	WFS1	Wolfram syndrome 1 (wolframin)	CTRCT41|WFRS|WFS|WFSL	4	4p16.1
SEC14L2		23541	SEC14L2	SEC14-like 2 (S. cerevisiae)	C22orf6|SPF|TAP|TAP1	22	22q12.2

## Sheet: Cellular component
Cellular component of Co-expressed genes with CACNG4
Analysis: Cellular component
Dataset name: Co-expressed
Number of genes in the dataset: 56
Number of genes in the dataset (which are available in Cellular component database) :45
Number of genes in background: 14553
Is analysis quantitative: No
						Corrected p-values
Cellular component	No. of genes in the dataset	No. of genes in the background dataset	Percentage of genes	Fold enrichment	P-value (Hypergeometric test)	Bonferroni method	BH method	Q-value (Storey-Tibshirani method)	genes mapped (from input data set)
Plasma membrane	14	3479	31.1111	1.30205	0.167662	1	1	1	SLC26A11; CACNG1; CTNND2; HID1; SLC16A6; SLC9A3R1; PRLR; LRBA; SYTL4; CANT1; SLC22A5; SEMA3F; ERBB3; CLSTN2;
Integral to membrane	2	1702	4.44444	0.381837	0.97434	1	1	1	SLC26A11; KCNK15;
Integral to plasma membrane	2	934	4.44444	0.695806	0.79393	1	1	1	SLC16A6; ERBB3;
Golgi aparatus	6	897	13.3333	2.16631	0.0565052	1	1	1	USP32; SLC26A11; UGCG; LRBA; CANT1; CLSTN2;
Nucleus	19	5847	42.2222	1.05122	0.445289	1	1	1	AFF3; VEZF1; UGCG; SLC16A6; DHX40; MAPK3; PRLR; CXXC5; SUPT4H1; PDGFB; BCL2L1; MRFAP1; WWP1; MAGED2; VPS25; DUSP5; GATA3; DNAJC14; SEC14L2;
Actin cytoskeleton	1	132	2.22222	2.47376	0.336781	1	1	1	SLC9A3R1;
Nucleolus	1	1257	2.22222	0.259792	0.982948	1	1	1	MAPK3;
Mitochondrion	2	1259	4.44444	0.516191	0.910643	1	1	1	ACADSB; BCL2L1;
Cytosol	2	1178	4.44444	0.551685	0.889167	1	1	1	MAPK3; BCL2L1;
Membrane fraction	3	346	6.66667	2.81269	0.0910851	1	1	1	UGCG; SLC16A6; SLC9A3R1;
Cytoplasm	17	5684	37.7778	0.967594	0.624985	1	1	1	USP32; CTNND2; MSI2; MAPK3; SLC9A3R1; PDGFB; MKS1; RNF43; BCL2L1; MAGED2; SEMA3F; VPS25; COQ5; N4BP3; INPP4B; DNAJC14; SEC14L2;
Exosomes	5	2043	11.1111	0.792887	0.776437	1	1	1	SLC26A11; SLC9A3R1; CMBL; SLC22A5; VPS25;
Lysosome	5	1620	11.1111	0.999917	0.571887	1	1	1	ARSG; EFHD1; LRBA; CANT1; WFS1;
Endoplasmic reticulum	8	1104	17.7778	2.34587	0.0186041	1	1	1	SLC26A11; ARSG; UGCG; LRBA; CANT1; CLSTN2; DNAJC14; WFS1;
Secretory granule	1	50	2.22222	6.52993	0.143678	1	1	1	SYTL4;
Endosome	1	303	2.22222	1.07773	0.612586	1	1	1	VPS25;
Cell surface	3	205	6.66667	4.74718	0.0253404	1	1	1	PRLR; PDGFB; MKS1;
Extracellular	7	1825	15.5556	1.24193	0.332282	1	1	1	EDDM3B; PRLR; PDGFB; RNF43; CANT1; SEMA3F; ERBB3;
Extracellular region	2	442	4.44444	1.47031	0.398775	1	1	1	EDDM3B; PDGFB;
Extracellular space	3	404	6.66667	2.4089	0.128689	1	1	1	ARSG; SEMA3F; ERBB3;
Ubiquitin ligase complex	1	43	2.22222	7.59269	0.124851	1	1	1	WWP1;
Nucleoplasm	2	449	4.44444	1.44738	0.406443	1	1	1	MAPK3; SUPT4H1;
Centrosome	1	656	2.22222	0.4978	0.87492	1	1	1	MKS1;
Brush border membrane	1	7	2.22222	46.5851	0.0214496	1	1	1	SLC22A5;
Apical plasma membrane	1	42	2.22222	7.77343	0.122129	1	1	1	SLC22A5;
Platelet alpha granule lumen	1	35	2.22222	9.32767	0.102839	1	1	1	PDGFB;
Voltage-gated calcium channel complex	1	20	2.22222	16.3199	0.0600976	1	1	1	CACNG1;
Mitochondrial outer membrane	1	29	2.22222	11.2569	0.0859754	1	1	1	BCL2L1;
Microtubule cytoskeleton	1	47	2.22222	6.94664	0.135658	1	1	1	MAPK3;
Intracellular membrane-bounded organelle	1	127	2.22222	2.57115	0.326338	1	1	1	SLC9A3R1;
Basolateral plasma membrane	1	40	2.22222	8.162	0.116659	1	1	1	ERBB3;
Integral to endoplasmic reticulum membrane	1	31	2.22222	10.5308	0.0916307	1	1	1	WFS1;
Cytoplasmic vesicle	2	160	4.44444	4.06156	0.0875224	1	1	1	LRBA; N4BP3;
Chromosome	1	59	2.22222	5.53401	0.167303	1	1	1	MAPK3;
Others	2	51	4.44444	12.7404	0.0108276	1	1	1	LRBA; SYTL4;
Mitochondrial membrane	1	56	2.22222	5.83042	0.159499	1	1	1	BCL2L1;

## Sheet: Molecular function
Molecular function of Co-expressed genes with CACNG4
Analysis: Molecular function
Dataset name: Co-expressed
Number of genes in the dataset: 56
Number of genes in the dataset (which are available in Molecular function database) :55
Number of genes in background: 18125
Is analysis quantitative: No
						Corrected p-values
Molecular function	No. of genes in the dataset	No. of genes in the background dataset	Percentage of genes	Fold enrichment	P-value (Hypergeometric test)	Bonferroni method	BH method	Q-value (Storey-Tibshirani method)	genes mapped (from input data set)
Molecular function unknown	18	5685	32.7273	1.0438	0.463996	1	1	1	EDDM3B; ARMT1; HID1; FSIP1; RMND5B; TANC2; FAM102A; MKS1; NKAIN1; RNF43; TBC1D9; CMBL; MRFAP1L1; MAGED2; COQ5; N4BP3; CAMK2N1; WFS1;
Cell adhesion molecule activity	1	356	1.81818	0.934751	0.66468	1	1	1	CTNND2;
Transporter activity	4	576	7.27273	2.29378	0.0970142	1	1	1	SLC26A11; SYTL4; SLC22A5; VPS25;
ATPase activity	1	111	1.81818	2.99775	0.287068	1	1	1	DHX40;
Catalytic activity	3	532	5.45455	1.86416	0.218665	1	1	1	ARSG; ACADSB; INPP4B;
Transferase activity	1	156	1.81818	2.13307	0.378824	1	1	1	UGCG;
Ion channel activity	1	66	1.81818	5.04137	0.18204	1	1	1	KCNK15;
Hydrolase activity	1	203	1.81818	1.63923	0.462274	1	1	1	CANT1;
Receptor binding	2	129	3.63636	5.13345	0.0584483	1	1	1	SLC9A3R1; SEMA3F;
Metallopeptidase activity	1	101	1.81818	3.29453	0.264938	1	1	1	AMZ2;
Cytoskeletal anchoring activity	1	39	1.81818	8.53065	0.111881	1	1	1	LRBA;
Protein serine/threonine kinase activity	1	301	1.81818	1.10555	0.60245	1	1	1	MAPK3;
Transcription regulator activity	2	832	3.63636	0.795984	0.72541	1	1	1	SUPT4H1; SEC14L2;
Transcription factor activity	3	842	5.45455	1.17784	0.473768	1	1	1	AFF3; VEZF1; GATA3;
Receptor signaling complex scaffold activity	2	322	3.63636	2.05666	0.25571	1	1	1	BCL2L1; MRFAP1;
Calcium ion binding	2	185	3.63636	3.57962	0.108409	1	1	1	EFHD1; CLSTN2;
Transmembrane receptor protein tyrosine kinase activity	1	56	1.81818	5.94145	0.156714	1	1	1	ERBB3;
Ubiquitin-specific protease activity	2	377	3.63636	1.75663	0.317657	1	1	1	USP32; WWP1;
Growth factor activity	1	110	1.81818	3.025	0.284885	1	1	1	PDGFB;
RNA binding	1	366	1.81818	0.909212	0.674919	1	1	1	MSI2;
DNA binding	1	654	1.81818	0.508831	0.867916	1	1	1	CXXC5;
Chaperone activity	1	126	1.81818	2.64091	0.319042	1	1	1	DNAJC14;
Auxiliary transport protein activity	1	333	1.81818	0.999311	0.639916	1	1	1	SLC16A6;
Voltage-gated ion channel activity	1	130	1.81818	2.55965	0.327328	1	1	1	CACNG1;
Protein tyrosine/serine/threonine phosphatase activity	1	37	1.81818	8.99164	0.106455	1	1	1	DUSP5;
Transmembrane receptor activity	1	52	1.81818	6.3984	0.146369	1	1	1	PRLR;

## Sheet: Biological process
Biological process of Co-expressed genes with CACNG4
Analysis: Biological process
Dataset name: Co-expressed
Number of genes in the dataset: 56
Number of genes in the dataset (which are available in Biological process database) :55
Number of genes in background: 18124
Is analysis quantitative: No
						Corrected p-values
Biological process	No. of genes in the dataset	No. of genes in the background dataset	Percentage of genes	Fold enrichment	P-value (Hypergeometric test)	Bonferroni method	BH method	Q-value (Storey-Tibshirani method)	genes mapped (from input data set)
Biological_process unknown	13	4731	23.6364	0.906016	0.710067	1	1	1	EDDM3B; ARMT1; HID1; FSIP1; RMND5B; TANC2; FAM102A; NKAIN1; TBC1D9; CMBL; MRFAP1; MRFAP1L1; COQ5;
Protein metabolism	4	1323	7.27273	0.998605	0.577224	1	1	1	USP32; AMZ2; WWP1; N4BP3;
Metabolism	4	1683	7.27273	0.785001	0.763868	1	1	1	ARSG; UGCG; ACADSB; CANT1;
Energy pathways	4	1633	7.27273	0.809037	0.742253	1	1	1	ARSG; UGCG; ACADSB; CANT1;
Cell growth and/or maintenance	1	1125	1.81818	0.295786	0.970694	1	1	1	MAGED2;
Transport	7	1215	12.7273	1.90086	0.0733389	1	1	1	SLC26A11; CACNG1; SLC16A6; SYTL4; SLC22A5; VPS25; KCNK15;
Cell communication	14	3713	25.4545	1.24315	0.223183	1	1	1	CTNND2; EFHD1; SLC9A3R1; PRLR; LRBA; PDGFB; SEMA3F; DUSP5; ERBB3; CLSTN2; INPP4B; CAMK2N1; DNAJC14; WFS1;
Signal transduction	15	3934	27.2727	1.25707	0.198035	1	1	1	CTNND2; EFHD1; MAPK3; SLC9A3R1; PRLR; LRBA; PDGFB; SEMA3F; DUSP5; ERBB3; CLSTN2; INPP4B; CAMK2N1; DNAJC14; WFS1;
Regulation of nucleobase, nucleoside, nucleotide and nucleic acid metabolism	6	2828	10.9091	0.700174	0.8782	1	1	1	VEZF1; MSI2; DHX40; CXXC5; SUPT4H1; SEC14L2;
Apoptosis	1	220	1.81818	1.51249	0.48968	1	1	1	BCL2L1;
Regulation of gene expression, epigenetic	2	66	3.63636	10.0323	0.0171319	1	1	1	AFF3; GATA3;
Cell proliferation	1	39	1.81818	8.53018	0.111887	1	1	1	RNF43;
Cellular process	1	1	1.81818	329.468	0.00303465	0.540168	0.540168	1	MKS1;

## Sheet: Biological pathway
Biological pathway of Co-expressed genes with CACNG4
Analysis: Biological pathway
Dataset name: Co-expressed
Number of genes in the dataset: 56
Number of genes in the dataset (which are available in Biological pathway database) :19
Number of genes in background: 6290
Is analysis quantitative: No
						Corrected p-values
Biological pathway	No. of genes in the dataset	No. of genes in the background dataset	Percentage of genes	Fold enrichment	P-value (Hypergeometric test)	Bonferroni method	BH method	Q-value (Storey-Tibshirani method)	genes mapped (from input data set)
Developmental Biology	1	432	5.26316	0.773565	0.741772	1	1	1	MAPK3;
Axon guidance	1	219	5.26316	1.5259	0.490487	1	1	1	MAPK3;
NCAM signaling for neurite out-growth	1	57	5.26316	5.86192	0.159041	1	1	1	MAPK3;
Signal transduction by L1	1	35	5.26316	9.5455	0.100729	1	1	1	MAPK3;
L1CAM interactions	1	79	5.26316	4.22969	0.213758	1	1	1	MAPK3;
Platelet activation, signaling and aggregation	1	138	5.26316	2.42148	0.344334	1	1	1	MAPK3;
Elongation arrest and recovery	1	31	5.26316	10.7768	0.0897237	1	1	1	SUPT4H1;
Hemostasis	2	375	10.5263	1.77346	0.314394	1	1	1	MAPK3; GATA3;
Thrombin signalling through proteinase activated receptors (PARs)	1	17	5.26316	19.6465	0.0501913	1	1	1	MAPK3;
Factors involved in megakaryocyte development and platelet production	1	119	5.26316	2.80806	0.304712	1	1	1	GATA3;
ERK activation	1	6	5.26316	55.6053	0.0179948	1	1	1	MAPK3;
ERK1 activation	1	3	5.26316	111.026	0.00903609	1	1	1	MAPK3;
RAF/MAP kinase cascade	1	11	5.26316	30.3531	0.0327557	1	1	1	MAPK3;
Pausing and recovery of Tat-mediated HIV-1 elongation	1	30	5.26316	11.1359	0.0869525	1	1	1	SUPT4H1;
Pausing and recovery of HIV-1 elongation	1	31	5.26316	10.7768	0.0897237	1	1	1	SUPT4H1;
Tat-mediated HIV-1 elongation arrest and recovery	1	30	5.26316	11.1359	0.0869525	1	1	1	SUPT4H1;
Abortive elongation of HIV-1 transcript in the absence of Tat	1	23	5.26316	14.5236	0.0673289	1	1	1	SUPT4H1;
Formation of HIV-1 elongation complex in the absence of HIV-1 Tat	1	42	5.26316	7.95496	0.119686	1	1	1	SUPT4H1;
HIV-1 elongation arrest and recovery	1	31	5.26316	10.7768	0.0897237	1	1	1	SUPT4H1;
HIV-1 Transcription Elongation	1	41	5.26316	8.14893	0.117001	1	1	1	SUPT4H1;
Formation of the HIV-1 Early Elongation Complex	1	32	5.26316	10.4401	0.092487	1	1	1	SUPT4H1;
Tat-mediated elongation of the HIV-1 transcript	1	41	5.26316	8.14893	0.117001	1	1	1	SUPT4H1;
Formation of HIV-1 elongation complex containing HIV-1 Tat	1	41	5.26316	8.14893	0.117001	1	1	1	SUPT4H1;
Transcription of the HIV genome	1	60	5.26316	5.56887	0.166709	1	1	1	SUPT4H1;
Late Phase of HIV Life Cycle	1	92	5.26316	3.63208	0.244487	1	1	1	SUPT4H1;
HIV Life Cycle	1	103	5.26316	3.24423	0.269596	1	1	1	SUPT4H1;
HIV Infection	1	203	5.26316	1.64616	0.464319	1	1	1	SUPT4H1;
Nuclear Events (kinase and transcription factor activation)	1	15	5.26316	22.2643	0.0444128	1	1	1	MAPK3;
ERK/MAPK targets	1	12	5.26316	27.8258	0.0356825	1	1	1	MAPK3;
Signal attenuation	1	11	5.26316	30.3531	0.0327557	1	1	1	MAPK3;
SOS-mediated signalling	1	15	5.26316	22.2643	0.0444128	1	1	1	MAPK3;
Signalling by NGF	1	143	5.26316	2.33681	0.3544	1	1	1	MAPK3;
Signalling to p38 via RIT and RIN	1	16	5.26316	20.8737	0.0473062	1	1	1	MAPK3;
Signalling to RAS	1	21	5.26316	15.9061	0.0616492	1	1	1	MAPK3;
Signalling to ERKs	1	30	5.26316	11.1359	0.0869525	1	1	1	MAPK3;
Frs2-mediated activation	1	19	5.26316	17.5796	0.0559367	1	1	1	MAPK3;
ARMS-mediated activation	1	18	5.26316	18.5557	0.0530681	1	1	1	MAPK3;
Prolonged ERK activation events	1	20	5.26316	16.701	0.0587971	1	1	1	MAPK3;
NGF signalling via TRKA from the plasma membrane	1	107	5.26316	3.12296	0.278529	1	1	1	MAPK3;
Signaling by FGFR	1	95	5.26316	3.5174	0.251415	1	1	1	MAPK3;
SHC1 events in EGFR signaling	1	16	5.26316	20.8737	0.0473062	1	1	1	MAPK3;
GRB2 events in EGFR signaling	1	15	5.26316	22.2643	0.0444128	1	1	1	MAPK3;
IRS-mediated signalling	1	51	5.26316	6.55142	0.143503	1	1	1	MAPK3;
SHC-related events	1	16	5.26316	20.8737	0.0473062	1	1	1	MAPK3;
SHC-mediated signalling	1	13	5.26316	25.687	0.038601	1	1	1	MAPK3;
IRS-related events	1	53	5.26316	6.30424	0.148712	1	1	1	MAPK3;
Signaling by Insulin receptor	1	79	5.26316	4.22969	0.213758	1	1	1	MAPK3;
Insulin receptor signalling cascade	1	56	5.26316	5.96657	0.15647	1	1	1	MAPK3;
Downstream signaling of activated FGFR	1	66	5.26316	5.06268	0.181847	1	1	1	MAPK3;
FRS2-mediated cascade	1	15	5.26316	22.2643	0.0444128	1	1	1	MAPK3;
Signaling by EGFR	1	98	5.26316	3.40973	0.258283	1	1	1	MAPK3;
Signal Transduction	2	1208	10.5263	0.550547	0.904414	1	1	1	MAPK3; PDGFB;
Unfolded Protein Response	1	63	5.26316	5.30373	0.174311	1	1	1	WFS1;
Activation of Chaperones by IRE1alpha	1	45	5.26316	7.42475	0.127694	1	1	1	WFS1;
Diabetes pathways	1	216	5.26316	1.54709	0.485675	1	1	1	WFS1;
Signaling by PDGF	2	78	10.5263	8.5254	0.0226492	1	1	1	MAPK3; PDGFB;
Downstream signal transduction	2	75	10.5263	8.86638	0.0210422	1	1	1	MAPK3; PDGFB;
Signaling by SCF-KIT	1	66	5.26316	5.06268	0.181847	1	1	1	MAPK3;
ERKs are inactivated	1	3	5.26316	111.026	0.00903609	1	1	1	MAPK3;
Immune System	1	522	5.26316	0.640194	0.80767	1	1	1	MAPK3;
RNA Polymerase II Transcription	1	101	5.26316	3.30846	0.265091	1	1	1	SUPT4H1;
Formation and Maturation of mRNA Transcript	1	185	5.26316	1.80632	0.43336	1	1	1	SUPT4H1;
Gene Expression	1	378	5.26316	0.884071	0.692507	1	1	1	SUPT4H1;
Formation of RNA Pol II elongation complex	1	42	5.26316	7.95496	0.119686	1	1	1	SUPT4H1;
RNA Polymerase II Pre-transcription Events	1	58	5.26316	5.76087	0.161604	1	1	1	SUPT4H1;
RNA Polymerase II Transcription Elongation	1	42	5.26316	7.95496	0.119686	1	1	1	SUPT4H1;
Formation of the Early Elongation Complex	1	32	5.26316	10.4401	0.092487	1	1	1	SUPT4H1;
Metabolism	1	823	5.26316	0.406056	0.930643	1	1	1	ACADSB;
Pausing and recovery of elongation	1	31	5.26316	10.7768	0.0897237	1	1	1	SUPT4H1;
Endosomal Sorting Complex Required For Transport (ESCRT)	1	28	5.26316	11.931	0.081386	1	1	1	VPS25;
Membrane Trafficking	1	84	5.26316	3.97795	0.225714	1	1	1	VPS25;
Metabolism of amino acids and derivatives	1	188	5.26316	1.7775	0.438635	1	1	1	ACADSB;
Branched-chain amino acid catabolism	1	17	5.26316	19.6465	0.0501913	1	1	1	ACADSB;
Transmembrane transport of small molecules	1	378	5.26316	0.884071	0.692507	1	1	1	SLC22A5;
SLC-mediated transmembrane transport	1	247	5.26316	1.35293	0.533391	1	1	1	SLC22A5;
Transport of glucose and other sugars, bile salts and organic acids, metal ions and amine compounds	1	94	5.26316	3.55481	0.249112	1	1	1	SLC22A5;
Organic cation/anion/zwitterion transport	1	12	5.26316	27.8258	0.0356825	1	1	1	SLC22A5;
Organic cation transport	1	7	5.26316	47.673	0.0209639	1	1	1	SLC22A5;
Transcription	2	178	10.5263	3.73612	0.0994675	1	1	1	MAPK3; SUPT4H1;
RNA Polymerase I, RNA Polymerase III, and Mitochondrial Transcription	1	92	5.26316	3.63208	0.244487	1	1	1	MAPK3;
RNA Polymerase I Transcription	1	56	5.26316	5.96657	0.15647	1	1	1	MAPK3;
RNA Polymerase I Promoter Clearance	1	54	5.26316	6.18752	0.151306	1	1	1	MAPK3;
RNA Polymerase I Promoter Opening	1	31	5.26316	10.7768	0.0897237	1	1	1	MAPK3;
BH3-only proteins associate with and inactivate anti-apoptotic BCL-2 members	1	3	5.26316	111.026	0.00903609	1	1	1	BCL2L1;
Intrinsic Pathway for Apoptosis	1	31	5.26316	10.7768	0.0897237	1	1	1	BCL2L1;
Apoptosis	1	158	5.26316	2.11498	0.383726	1	1	1	BCL2L1;
Growth hormone receptor signaling	1	18	5.26316	18.5557	0.0530681	1	1	1	MAPK3;
TRIF mediated TLR3 signaling	1	56	5.26316	5.96657	0.15647	1	1	1	MAPK3;
Toll Like Receptor 3 (TLR3) Cascade	1	56	5.26316	5.96657	0.15647	1	1	1	MAPK3;
TRAF6 Mediated Induction of proinflammatory cytokines	1	50	5.26316	6.68242	0.140887	1	1	1	MAPK3;
Toll Like Receptor 5 (TLR5) Cascade	1	60	5.26316	5.56887	0.166709	1	1	1	MAPK3;
Toll Like Receptor 7/8 (TLR7/8) Cascade	1	62	5.26316	5.38926	0.171784	1	1	1	MAPK3;
MyD88 dependent cascade initiated on endosome	1	60	5.26316	5.56887	0.166709	1	1	1	MAPK3;
TRAF6 mediated induction of NFkB and MAP kinases upon TLR7/8 or 9 activation	1	59	5.26316	5.66324	0.16416	1	1	1	MAPK3;
Toll Like Receptor 9 (TLR9) Cascade	1	65	5.26316	5.14056	0.179342	1	1	1	MAPK3;
Activated TLR4 signalling	1	72	5.26316	4.64085	0.196725	1	1	1	MAPK3;
MyD88:Mal cascade initiated on plasma membrane	1	62	5.26316	5.38926	0.171784	1	1	1	MAPK3;
Toll Like Receptor 4 (TLR4) Cascade	1	76	5.26316	4.39663	0.2065	1	1	1	MAPK3;
NFkB and MAP kinases activation mediated by TLR4 signaling repertoire	1	54	5.26316	6.18752	0.151306	1	1	1	MAPK3;
MyD88-independent cascade initiated on plasma membrane	1	58	5.26316	5.76087	0.161604	1	1	1	MAPK3;
Innate Immune System	1	183	5.26316	1.82606	0.429818	1	1	1	MAPK3;
Toll Receptor Cascades	1	90	5.26316	3.71279	0.239835	1	1	1	MAPK3;
Toll Like Receptor 10 (TLR10) Cascade	1	60	5.26316	5.56887	0.166709	1	1	1	MAPK3;
MAPK targets/ Nuclear events mediated by MAP kinases	1	21	5.26316	15.9061	0.0616492	1	1	1	MAPK3;
MAP kinase activation in TLR cascade	1	30	5.26316	11.1359	0.0869525	1	1	1	MAPK3;
MyD88 cascade initiated on plasma membrane	1	59	5.26316	5.66324	0.16416	1	1	1	MAPK3;
Advanced glycosylation endproduct receptor signaling	1	9	5.26316	37.0908	0.0268767	1	1	1	MAPK3;
Cytokine Signaling in Immune system	1	193	5.26316	1.73145	0.447324	1	1	1	MAPK3;
Interleukin-2 signaling	1	28	5.26316	11.931	0.081386	1	1	1	MAPK3;
Signaling by Interleukins	1	92	5.26316	3.63208	0.244487	1	1	1	MAPK3;
Toll Like Receptor 2 (TLR2) Cascade	1	65	5.26316	5.14056	0.179342	1	1	1	MAPK3;
Toll Like Receptor TLR1:TLR2 Cascade	1	64	5.26316	5.22087	0.17683	1	1	1	MAPK3;
Toll Like Receptor TLR6:TLR2 Cascade	1	64	5.26316	5.22087	0.17683	1	1	1	MAPK3;
isoleucine degradation I	1	11	5.26316	30.3531	0.0327557	1	1	1	ACADSB;
valine degradation I	1	12	5.26316	27.8258	0.0356825	1	1	1	ACADSB;
3-phosphoinositide degradation	1	19	5.26316	17.5796	0.0559367	1	1	1	INPP4B;
Validated transcriptional targets of TAp63 isoforms	1	54	5.26316	6.18752	0.151306	1	1	1	WWP1;
CXCR3-mediated signaling events	1	37	5.26316	9.02966	0.106185	1	1	1	MAPK3;
Osteopontin-mediated events	1	29	5.26316	11.5197	0.0841733	1	1	1	MAPK3;
Regulation of cytoplasmic and nuclear SMAD2/3 signaling	4	305	21.0526	4.3501	0.0117831	1	1	1	MAPK3; BCL2L1; WWP1; GATA3;
IL2 signaling events mediated by STAT5	1	28	5.26316	11.931	0.081386	1	1	1	BCL2L1;
ErbB2/ErbB3 signaling events	2	38	10.5263	17.4972	0.00569637	1	1	1	MAPK3; ERBB3;
IL6-mediated signaling events	1	47	5.26316	7.10887	0.132994	1	1	1	BCL2L1;
Integrins in angiogenesis	1	64	5.26316	5.22087	0.17683	1	1	1	MAPK3;
Syndecan-1-mediated signaling events	7	1297	36.8421	1.78831	0.0773598	1	1	1	MAPK3; SLC9A3R1; PDGFB; BCL2L1; WWP1; DUSP5; GATA3;
Downstream signaling in na&#xef;ve CD8+ T cells	1	65	5.26316	5.14056	0.179342	1	1	1	MAPK3;
Regulation of CDC42 activity	5	768	26.3158	2.15844	0.0725475	1	1	1	MAPK3; BCL2L1; WWP1; DUSP5; GATA3;
Notch-mediated HES/HEY network	1	94	5.26316	3.55481	0.249112	1	1	1	GATA3;
Glypican pathway	7	1335	36.8421	1.73741	0.0880367	1	1	1	MAPK3; SLC9A3R1; PDGFB; BCL2L1; WWP1; DUSP5; GATA3;
GMCSF-mediated signaling events	7	1289	36.8421	1.79941	0.075223	1	1	1	MAPK3; SLC9A3R1; PDGFB; BCL2L1; WWP1; DUSP5; GATA3;
Validated transcriptional targets of deltaNp63 isoforms	2	64	10.5263	10.39	0.015591	1	1	1	WWP1; SEC14L2;
IL27-mediated signaling events	1	26	5.26316	12.8484	0.0757874	1	1	1	GATA3;
Insulin Pathway	7	1285	36.8421	1.80501	0.074169	1	1	1	MAPK3; SLC9A3R1; PDGFB; BCL2L1; WWP1; DUSP5; GATA3;
Stabilization and expansion of the E-cadherin adherens junction	1	275	5.26316	1.21518	0.572856	1	1	1	MAPK3;
Nectin adhesion pathway	7	1292	36.8421	1.79524	0.0760198	1	1	1	MAPK3; SLC9A3R1; PDGFB; BCL2L1; WWP1; DUSP5; GATA3;
FGF signaling pathway	1	48	5.26316	6.9608	0.135633	1	1	1	MAPK3;
Neurotrophic factor-mediated Trk receptor signaling	1	101	5.26316	3.30846	0.265091	1	1	1	MAPK3;
CD40/CD40L signaling	1	58	5.26316	5.76087	0.161604	1	1	1	BCL2L1;
TRAIL signaling pathway	7	1325	36.8421	1.75052	0.0851422	1	1	1	MAPK3; SLC9A3R1; PDGFB; BCL2L1; WWP1; DUSP5; GATA3;
IGF1 pathway	7	1288	36.8421	1.80081	0.0749586	1	1	1	MAPK3; SLC9A3R1; PDGFB; BCL2L1; WWP1; DUSP5; GATA3;
ATF-2 transcription factor network	3	59	15.7895	16.8776	0.000682766	1	0.569427	1	MAPK3; BCL2L1; DUSP5;
CDC42 signaling events	5	755	26.3158	2.19561	0.0683132	1	1	1	MAPK3; BCL2L1; WWP1; DUSP5; GATA3;
Signaling events mediated by Hepatocyte Growth Factor Receptor (c-Met)	7	1290	36.8421	1.79802	0.075488	1	1	1	MAPK3; SLC9A3R1; PDGFB; BCL2L1; WWP1; DUSP5; GATA3;
Glypican 1 network	7	1296	36.8421	1.78969	0.0770906	1	1	1	MAPK3; SLC9A3R1; PDGFB; BCL2L1; WWP1; DUSP5; GATA3;
N-cadherin signaling events	1	251	5.26316	1.33137	0.539233	1	1	1	MAPK3;
VEGFR3 signaling in lymphatic endothelium	1	25	5.26316	13.3622	0.072976	1	1	1	MAPK3;
Fc-epsilon receptor I signaling in mast cells	1	61	5.26316	5.47759	0.16925	1	1	1	MAPK3;
PDGF receptor signaling network	7	1290	36.8421	1.79802	0.075488	1	1	1	MAPK3; SLC9A3R1; PDGFB; BCL2L1; WWP1; DUSP5; GATA3;
EphrinB-EPHB pathway	1	60	5.26316	5.56887	0.166709	1	1	1	MAPK3;
Integrin family cell surface interactions	7	1375	36.8421	1.68687	0.100224	1	1	1	MAPK3; SLC9A3R1; PDGFB; BCL2L1; WWP1; DUSP5; GATA3;
IL1-mediated signaling events	3	234	15.7895	4.256	0.0317072	1	1	1	MAPK3; BCL2L1; GATA3;
Calcineurin-regulated NFAT-dependent transcription in lymphocytes	1	49	5.26316	6.81877	0.138264	1	1	1	GATA3;
S1P2 pathway	1	26	5.26316	12.8484	0.0757874	1	1	1	MAPK3;
Regulation of Telomerase	1	68	5.26316	4.9138	0.186835	1	1	1	MAPK3;
Cellular roles of Anthrax toxin	1	22	5.26316	15.1835	0.0644931	1	1	1	MAPK3;
Internalization of ErbB1	7	1285	36.8421	1.80501	0.074169	1	1	1	MAPK3; SLC9A3R1; PDGFB; BCL2L1; WWP1; DUSP5; GATA3;
TGF-beta receptor signaling	4	305	21.0526	4.3501	0.0117831	1	1	1	MAPK3; BCL2L1; WWP1; GATA3;
Posttranslational regulation of adherens junction stability and dissassembly	1	231	5.26316	1.44664	0.509313	1	1	1	MAPK3;
BCR signaling pathway	1	67	5.26316	4.98713	0.184345	1	1	1	MAPK3;
Signaling events mediated by TCPTP	2	92	10.5263	7.2282	0.0307916	1	1	1	PDGFB; BCL2L1;
Signaling events mediated by VEGFR1 and VEGFR2	7	1293	36.8421	1.79385	0.0762866	1	1	1	MAPK3; SLC9A3R1; PDGFB; BCL2L1; WWP1; DUSP5; GATA3;
Beta1 integrin cell surface interactions	7	1348	36.8421	1.72066	0.0918905	1	1	1	MAPK3; SLC9A3R1; PDGFB; BCL2L1; WWP1; DUSP5; GATA3;
Thromboxane A2 receptor signaling	1	54	5.26316	6.18752	0.151306	1	1	1	SLC9A3R1;
Urokinase-type plasminogen activator (uPA) and uPAR-mediated signaling	7	1285	36.8421	1.80501	0.074169	1	1	1	MAPK3; SLC9A3R1; PDGFB; BCL2L1; WWP1; DUSP5; GATA3;
Ras signaling in the CD4+ TCR pathway	1	42	5.26316	7.95496	0.119686	1	1	1	MAPK3;
TCR signaling in na&#xef;ve CD8+ T cells	1	127	5.26316	2.63119	0.321664	1	1	1	MAPK3;
Ceramide signaling pathway	1	49	5.26316	6.81877	0.138264	1	1	1	MAPK3;
S1P3 pathway	2	29	10.5263	22.9254	0.00334346	1	1	1	MAPK3; PDGFB;
IFN-gamma pathway	7	1293	36.8421	1.79385	0.0762866	1	1	1	MAPK3; SLC9A3R1; PDGFB; BCL2L1; WWP1; DUSP5; GATA3;
Regulation of RAC1 activity	3	205	15.7895	4.85804	0.0224894	1	1	1	MAPK3; BCL2L1; DUSP5;
PAR1-mediated thrombin signaling events	7	1296	36.8421	1.78969	0.0770906	1	1	1	MAPK3; SLC9A3R1; PDGFB; BCL2L1; WWP1; DUSP5; GATA3;
Beta3 integrin cell surface interactions	1	43	5.26316	7.77	0.122363	1	1	1	PDGFB;
Regulation of p38-alpha and p38-beta	3	164	15.7895	6.07247	0.0124051	1	1	1	MAPK3; BCL2L1; GATA3;
S1P4 pathway	1	14	5.26316	23.8535	0.041511	1	1	1	MAPK3;
VEGFR1 specific signals	1	29	5.26316	11.5197	0.0841733	1	1	1	MAPK3;
PDGFR-beta signaling pathway	7	1285	36.8421	1.80501	0.074169	1	1	1	MAPK3; SLC9A3R1; PDGFB; BCL2L1; WWP1; DUSP5; GATA3;
p63 transcription factor network	2	105	10.5263	6.33337	0.0392422	1	1	1	WWP1; SEC14L2;
E-cadherin signaling in the nascent adherens junction	1	275	5.26316	1.21518	0.572856	1	1	1	MAPK3;
EPHB forward signaling	1	40	5.26316	8.35261	0.114309	1	1	1	MAPK3;
Integrin-linked kinase signaling	5	654	26.3158	2.53468	0.0404923	1	1	1	MAPK3; BCL2L1; WWP1; DUSP5; GATA3;
p38 MAPK signaling pathway	3	189	15.7895	5.26928	0.0181471	1	1	1	MAPK3; BCL2L1; GATA3;
EGF receptor (ErbB1) signaling pathway	7	1285	36.8421	1.80501	0.074169	1	1	1	MAPK3; SLC9A3R1; PDGFB; BCL2L1; WWP1; DUSP5; GATA3;
p75(NTR)-mediated signaling	1	178	5.26316	1.87735	0.420869	1	1	1	MAPK3;
Thrombin/protease-activated receptor (PAR) pathway	7	1297	36.8421	1.78831	0.0773598	1	1	1	MAPK3; SLC9A3R1; PDGFB; BCL2L1; WWP1; DUSP5; GATA3;
Class I PI3K signaling events	7	1285	36.8421	1.80501	0.074169	1	1	1	MAPK3; SLC9A3R1; PDGFB; BCL2L1; WWP1; DUSP5; GATA3;
Arf6 signaling events	7	1285	36.8421	1.80501	0.074169	1	1	1	MAPK3; SLC9A3R1; PDGFB; BCL2L1; WWP1; DUSP5; GATA3;
EPO signaling pathway	1	34	5.26316	9.82616	0.0979897	1	1	1	BCL2L1;
Plasma membrane estrogen receptor signaling	7	1298	36.8421	1.78694	0.0776296	1	1	1	MAPK3; SLC9A3R1; PDGFB; BCL2L1; WWP1; DUSP5; GATA3;
IL2-mediated signaling events	3	115	15.7895	8.65965	0.00465963	1	1	1	UGCG; MAPK3; BCL2L1;
FAS (CD95) signaling pathway	1	130	5.26316	2.57048	0.327919	1	1	1	MAPK3;
C-MYB transcription factor network	1	84	5.26316	3.97795	0.225714	1	1	1	GATA3;
p73 transcription factor network	1	78	5.26316	4.28391	0.211346	1	1	1	RNF43;
IL3-mediated signaling events	7	1292	36.8421	1.79524	0.0760198	1	1	1	MAPK3; SLC9A3R1; PDGFB; BCL2L1; WWP1; DUSP5; GATA3;
AP-1 transcription factor network	5	621	26.3158	2.66937	0.0333008	1	1	1	MAPK3; BCL2L1; WWP1; DUSP5; GATA3;
Signaling events regulated by Ret tyrosine kinase	1	69	5.26316	4.8426	0.189318	1	1	1	MAPK3;
Glucocorticoid receptor signaling	2	85	10.5263	7.8234	0.0265908	1	1	1	MAPK3; GATA3;
mTOR signaling pathway	7	1285	36.8421	1.80501	0.074169	1	1	1	MAPK3; SLC9A3R1; PDGFB; BCL2L1; WWP1; DUSP5; GATA3;
RAC1 signaling pathway	3	205	15.7895	4.85804	0.0224894	1	1	1	MAPK3; BCL2L1; DUSP5;
ErbB receptor signaling network	9	1308	47.3684	2.2792	0.00858797	1	1	1	MAPK3; SLC9A3R1; PRLR; PDGFB; BCL2L1; WWP1; DUSP5; ERBB3; GATA3;
Signaling events mediated by focal adhesion kinase	7	1285	36.8421	1.80501	0.074169	1	1	1	MAPK3; SLC9A3R1; PDGFB; BCL2L1; WWP1; DUSP5; GATA3;
VEGF and VEGFR signaling network	7	1301	36.8421	1.78282	0.0784426	1	1	1	MAPK3; SLC9A3R1; PDGFB; BCL2L1; WWP1; DUSP5; GATA3;
Glucocorticoid receptor regulatory network	2	80	10.5263	8.3123	0.0237483	1	1	1	MAPK3; GATA3;
Alpha9 beta1 integrin signaling events	7	1302	36.8421	1.78145	0.0787148	1	1	1	MAPK3; SLC9A3R1; PDGFB; BCL2L1; WWP1; DUSP5; GATA3;
Syndecan-2-mediated signaling events	1	77	5.26316	4.33954	0.208926	1	1	1	MAPK3;
Signaling events mediated by Stem cell factor receptor (c-Kit)	1	52	5.26316	6.42545	0.146112	1	1	1	MAPK3;
ALK1 pathway	4	324	21.0526	4.09501	0.0144798	1	1	1	MAPK3; BCL2L1; WWP1; GATA3;
ErbB4 signaling events	3	32	15.7895	31.1136	0.000109686	0.182956	0.182956	1	MAPK3; PRLR; WWP1;
Arf6 downstream pathway	7	1285	36.8421	1.80501	0.074169	1	1	1	MAPK3; SLC9A3R1; PDGFB; BCL2L1; WWP1; DUSP5; GATA3;
Role of Calcineurin-dependent NFAT signaling in lymphocytes	3	95	15.7895	10.4825	0.00271388	1	1	1	MAPK3; BCL2L1; GATA3;
IL4-mediated signaling events	1	62	5.26316	5.38926	0.171784	1	1	1	BCL2L1;
Signaling events mediated by PTP1B	2	52	10.5263	12.7873	0.0104778	1	1	1	PRLR; PDGFB;
Validated transcriptional targets of AP1 family members Fra1 and Fra2	2	134	10.5263	4.96281	0.0608245	1	1	1	MAPK3; GATA3;
CXCR4-mediated signaling events	1	190	5.26316	1.75879	0.442126	1	1	1	MAPK3;
S1P1 pathway	7	1285	36.8421	1.80501	0.074169	1	1	1	MAPK3; SLC9A3R1; PDGFB; BCL2L1; WWP1; DUSP5; GATA3;
Alpha-synuclein signaling	1	33	5.26316	10.1238	0.0952423	1	1	1	MAPK3;
Netrin-mediated signaling events	1	32	5.26316	10.4401	0.092487	1	1	1	MAPK3;
ATM pathway	2	307	10.5263	2.16627	0.23671	1	1	1	BCL2L1; DUSP5;
TNF receptor signaling pathway	3	299	15.7895	3.33081	0.0586166	1	1	1	MAPK3; BCL2L1; GATA3;
p53 pathway	2	189	10.5263	3.51869	0.110023	1	1	1	BCL2L1; DUSP5;
ErbB1 downstream signaling	7	1285	36.8421	1.80501	0.074169	1	1	1	MAPK3; SLC9A3R1; PDGFB; BCL2L1; WWP1; DUSP5; GATA3;
EGFR-dependent Endothelin signaling events	7	1286	36.8421	1.80361	0.0744316	1	1	1	MAPK3; SLC9A3R1; PDGFB; BCL2L1; WWP1; DUSP5; GATA3;
Nongenotropic Androgen signaling	1	26	5.26316	12.8484	0.0757874	1	1	1	MAPK3;
ATR signaling pathway	2	250	10.5263	2.66016	0.17319	1	1	1	BCL2L1; DUSP5;
Regulation of nuclear SMAD2/3 signaling	4	305	21.0526	4.3501	0.0117831	1	1	1	MAPK3; BCL2L1; WWP1; GATA3;
ALK1 signaling events	4	321	21.0526	4.13328	0.0140298	1	1	1	MAPK3; BCL2L1; WWP1; GATA3;
Angiopoietin receptor Tie2-mediated signaling	1	50	5.26316	6.68242	0.140887	1	1	1	MAPK3;
Arf6 trafficking events	7	1285	36.8421	1.80501	0.074169	1	1	1	MAPK3; SLC9A3R1; PDGFB; BCL2L1; WWP1; DUSP5; GATA3;
E-cadherin signaling events	1	280	5.26316	1.19349	0.579562	1	1	1	MAPK3;
Androgen-mediated signaling	1	130	5.26316	2.57048	0.327919	1	1	1	MAPK3;
Endothelins	7	1304	36.8421	1.77871	0.079261	1	1	1	MAPK3; SLC9A3R1; PDGFB; BCL2L1; WWP1; DUSP5; GATA3;
Presenilin action in Notch and Wnt signaling	1	46	5.26316	7.26337	0.130348	1	1	1	MAPK3;
a6b1 and a6b4 Integrin signaling	1	35	5.26316	9.5455	0.100729	1	1	1	ERBB3;
TCR signaling in na&#xef;ve CD4+ T cells	1	133	5.26316	2.5125	0.33412	1	1	1	MAPK3;
Notch signaling pathway	1	94	5.26316	3.55481	0.249112	1	1	1	GATA3;
IL5-mediated signaling events	7	1289	36.8421	1.79941	0.075223	1	1	1	MAPK3; SLC9A3R1; PDGFB; BCL2L1; WWP1; DUSP5; GATA3;
Direct p53 effectors	2	138	10.5263	4.81898	0.0640674	1	1	1	BCL2L1; DUSP5;
Retinoic acid receptors-mediated signaling	1	47	5.26316	7.10887	0.132994	1	1	1	MAPK3;
IL12-mediated signaling events	1	111	5.26316	3.01043	0.287359	1	1	1	GATA3;
IL2 signaling events mediated by PI3K	2	67	10.5263	9.92489	0.0170074	1	1	1	UGCG; BCL2L1;
Sphingosine 1-phosphate (S1P) pathway	7	1308	36.8421	1.77328	0.0803607	1	1	1	MAPK3; SLC9A3R1; PDGFB; BCL2L1; WWP1; DUSP5; GATA3;
Proteoglycan syndecan-mediated signaling events	7	1342	36.8421	1.72835	0.090099	1	1	1	MAPK3; SLC9A3R1; PDGFB; BCL2L1; WWP1; DUSP5; GATA3;
BMP receptor signaling	3	226	15.7895	4.40664	0.0289905	1	1	1	MAPK3; BCL2L1; GATA3;
RhoA signaling pathway	3	205	15.7895	4.85804	0.0224894	1	1	1	MAPK3; BCL2L1; DUSP5;
Class I PI3K signaling events mediated by Akt	7	1285	36.8421	1.80501	0.074169	1	1	1	MAPK3; SLC9A3R1; PDGFB; BCL2L1; WWP1; DUSP5; GATA3;
LKB1 signaling events	7	1305	36.8421	1.77735	0.079535	1	1	1	MAPK3; SLC9A3R1; PDGFB; BCL2L1; WWP1; DUSP5; GATA3;
Regulation of RhoA activity	3	205	15.7895	4.85804	0.0224894	1	1	1	MAPK3; BCL2L1; DUSP5;
Signaling events mediated by PRL	1	23	5.26316	14.5236	0.0673289	1	1	1	MAPK3;
Trk receptor signaling mediated by the MAPK pathway	1	34	5.26316	9.82616	0.0979897	1	1	1	MAPK3;
Trk receptor signaling mediated by PI3K and PLC-gamma	1	63	5.26316	5.30373	0.174311	1	1	1	MAPK3;
EGFR1	1	138	5.26316	2.42148	0.344334	1	1	1	MAPK3;
NOTCH	1	57	5.26316	5.86192	0.159041	1	1	1	MAPK3;
Mesenchymal-to-epithelial transition	3	223	15.7895	4.46592	0.0280059	1	1	1	SLC9A3R1; ERBB3; CAMK2N1;

## Sheet: Protein domain
Protein domain of Co-expressed genes with CACNG4
Analysis: Protein domain
Dataset name: Co-expressed
Number of genes in the dataset: 56
Number of genes in the dataset (which are available in Protein domain database) :40
Number of genes in background: 14847
Is analysis quantitative: No
						Corrected p-values
Protein domain	No. of genes in the dataset	No. of genes in the background dataset	Percentage of genes	Fold enrichment	P-value (Hypergeometric test)	Bonferroni method	BH method	Q-value (Storey-Tibshirani method)	genes mapped (from input data set)
coiled coil region	9	2968	22.5	1.1265	0.406242	1	1	1	CTNND2; EFHD1; FSIP1; SYTL4; MRFAP1; MRFAP1L1; PLEKHD1; N4BP3; INPP4B;
signal peptide	9	3668	22.5	0.911517	0.68543	1	1	1	EDDM3B; PRLR; PDGFB; NKAIN1; RNF43; SEMA3F; ERBB3; CLSTN2; KCNK15;
transmembrane domain	15	4771	37.5	1.16746	0.283892	1	1	1	SLC26A11; CACNG1; UGCG; SLC16A6; PRLR; NKAIN1; RNF43; BCL2L1; SLC22A5; ERBB3; CLSTN2; INPP4B; KCNK15; DNAJC14; WFS1;
TPR	1	93	2.5	4.0296	0.222503	1	1	1	TANC2;
WW	1	49	2.5	7.64728	0.124015	1	1	1	WWP1;
IG	1	340	2.5	1.1023	0.604615	1	1	1	SEMA3F;
DSPc	1	28	2.5	13.3807	0.0728193	1	1	1	DUSP5;
GRAM	1	16	2.5	23.41	0.0422671	1	1	1	TBC1D9;
ZnF_C2H2	1	799	2.5	0.469072	0.890923	1	1	1	VEZF1;
CA	1	114	2.5	3.28737	0.265617	1	1	1	CLSTN2;
TBC	1	50	2.5	7.49437	0.126382	1	1	1	TBC1D9;
EFh	2	144	5	5.17933	0.0573414	1	1	1	USP32; EFHD1;
S_TKc	1	307	2.5	1.22079	0.566943	1	1	1	MAPK3;
DEXDc	1	112	2.5	3.34607	0.261614	1	1	1	DHX40;
HELICc	1	111	2.5	3.37621	0.259604	1	1	1	DHX40;
RRM	1	221	2.5	1.69582	0.45156	1	1	1	MSI2;
Sema	1	30	2.5	12.4889	0.0778181	1	1	1	SEMA3F;
PSI	1	44	2.5	8.51609	0.112081	1	1	1	SEMA3F;
RING	2	311	5	2.39824	0.204152	1	1	1	SYTL4; RNF43;
ANK	1	249	2.5	1.50513	0.492079	1	1	1	TANC2;
FN3	1	187	2.5	2.00414	0.398108	1	1	1	PRLR;
WD40	1	269	2.5	1.39323	0.519219	1	1	1	LRBA;
PDZ	1	150	2.5	2.49846	0.334166	1	1	1	SLC9A3R1;
PH	1	278	2.5	1.34813	0.530965	1	1	1	PLEKHD1;
RHOD	1	22	2.5	17.0283	0.0576639	1	1	1	DUSP5;
C2	2	138	5	5.40451	0.0531758	1	1	1	SYTL4; WWP1;
HECTc	1	28	2.5	13.3807	0.0728193	1	1	1	WWP1;
BCL	1	12	2.5	31.2068	0.0318666	1	1	1	BCL2L1;
SEC14	1	26	2.5	14.4096	0.0677941	1	1	1	SEC14L2;
DnaJ	1	50	2.5	7.49437	0.126382	1	1	1	DNAJC14;
TyrKc	1	88	2.5	4.25853	0.211879	1	1	1	ERBB3;
ARM	1	29	2.5	12.9195	0.075322	1	1	1	CTNND2;
HA2	1	18	2.5	20.8103	0.0474264	1	1	1	DHX40;
LisH	1	28	2.5	13.3807	0.0728193	1	1	1	RMND5B;
CRAL_TRIO_N	1	12	2.5	31.2068	0.0318666	1	1	1	SEC14L2;
FU	1	18	2.5	20.8103	0.0474264	1	1	1	ERBB3;
Beach	1	9	2.5	41.5975	0.0239941	1	1	1	LRBA;
DUSP	1	6	2.5	62.3616	0.0160591	1	1	1	USP32;
ZnF_GATA	1	12	2.5	31.2068	0.0318666	1	1	1	GATA3;
CTLH	1	10	2.5	37.4419	0.0266251	1	1	1	RMND5B;
PDGF	1	9	2.5	41.5975	0.0239941	1	1	1	PDGFB;
BH4	1	3	2.5	124.516	0.00806123	1	1	1	BCL2L1;
CRA	1	6	2.5	62.3616	0.0160591	1	1	1	RMND5B;

## Sheet: Site of expression
Site of expression of Co-expressed genes with CACNG4
Analysis: Site of expression
Dataset name: Co-expressed
Number of genes in the dataset: 56
Number of genes in the dataset (which are available in Site of expression database) :56
Number of genes in background: 18297
Is analysis quantitative: No
						Corrected p-values
Site of expression	No. of genes in the dataset	No. of genes in the background dataset	Percentage of genes	Fold enrichment	P-value (Hypergeometric test)	Bonferroni method	BH method	Q-value (Storey-Tibshirani method)	genes mapped (from input data set)
T cells	3	1726	5.35714	0.569689	0.908703	1	1	1	SLC9A3R1; PRLR; GATA3;
Monocyte	7	2842	12.5	0.805762	0.787467	1	1	1	VEZF1; EFHD1; SLC9A3R1; LRBA; MAGED2; VPS25; WFS1;
MDA468	3	760	5.35714	1.29378	0.41279	1	1	1	EFHD1; SLC9A3R1; SEMA3F;
Small intestine	27	8360	48.2143	1.05544	0.401813	1	1	1	EDDM3B; USP32; VEZF1; UGCG; ARMT1; SLC16A6; MSI2; MAPK3; AMZ2; SLC9A3R1; LRBA; TANC2; SUPT4H1; PDGFB; MKS1; NKAIN1; SYTL4; RNF43; CANT1; WWP1; MAGED2; SEMA3F; ERBB3; N4BP3; GATA3; CLSTN2; DNAJC14;
Breast cancer	28	7467	50	1.22541	0.103551	1	1	1	EDDM3B; SLC26A11; VEZF1; UGCG; ARMT1; HID1; MSI2; MAPK3; AMZ2; SLC9A3R1; LRBA; TANC2; PDGFB; MKS1; NKAIN1; SYTL4; RNF43; BCL2L1; CANT1; WWP1; MAGED2; SEMA3F; ERBB3; N4BP3; GATA3; CLSTN2; DNAJC14; WFS1;
Thyroid cancer	28	7281	50	1.25671	0.0779454	1	1	1	EDDM3B; SLC26A11; VEZF1; UGCG; ARMT1; HID1; MSI2; MAPK3; AMZ2; SLC9A3R1; LRBA; TANC2; PDGFB; MKS1; NKAIN1; SYTL4; RNF43; BCL2L1; CANT1; WWP1; MAGED2; SEMA3F; ERBB3; N4BP3; GATA3; CLSTN2; DNAJC14; WFS1;
Colon	26	8429	46.4286	1.00804	0.530433	1	1	1	EDDM3B; SLC26A11; UGCG; ARMT1; SLC16A6; MSI2; MAPK3; AMZ2; SLC9A3R1; LRBA; TANC2; SUPT4H1; PDGFB; MKS1; NKAIN1; SYTL4; RNF43; CANT1; WWP1; MAGED2; SEMA3F; ERBB3; N4BP3; GATA3; CLSTN2; DNAJC14;
Parathyroid gland	19	5997	33.9286	1.03553	0.476952	1	1	1	EDDM3B; UGCG; ARMT1; MAPK3; AMZ2; SLC9A3R1; LRBA; TANC2; PDGFB; MKS1; NKAIN1; RNF43; CANT1; WWP1; MAGED2; ERBB3; N4BP3; DNAJC14; WFS1;
Cervix, uterine	22	6391	39.2857	1.12503	0.289832	1	1	1	SLC26A11; ARMT1; MSI2; MAPK3; AMZ2; SLC9A3R1; LRBA; TANC2; PDGFB; MKS1; NKAIN1; RNF43; CANT1; WWP1; MAGED2; SEMA3F; ERBB3; N4BP3; GATA3; CLSTN2; DNAJC14; WFS1;
Spleen	27	7887	48.2143	1.11873	0.260702	1	1	1	EDDM3B; USP32; AFF3; ARSG; UGCG; ARMT1; SLC16A6; MSI2; MAPK3; SLC9A3R1; LRBA; TANC2; SUPT4H1; PDGFB; MKS1; SYTL4; RNF43; TBC1D9; CANT1; WWP1; MAGED2; ERBB3; N4BP3; GATA3; CLSTN2; DNAJC14; WFS1;
HUVEC	39	13061	69.6429	0.975694	0.6748	1	1	1	USP32; AFF3; VEZF1; CACNG1; ARSG; CTNND2; UGCG; ARMT1; HID1; SLC16A6; MSI2; DHX40; MAPK3; FSIP1; AMZ2; RMND5B; SLC9A3R1; PRLR; LRBA; TANC2; ACADSB; MKS1; SYTL4; RNF43; BCL2L1; TBC1D9; CANT1; WWP1; MAGED2; SEMA3F; COQ5; DUSP5; ERBB3; N4BP3; GATA3; CLSTN2; INPP4B; KCNK15; WFS1;
Tonsils	28	7274	50	1.25792	0.0770825	1	1	1	EDDM3B; SLC26A11; VEZF1; UGCG; ARMT1; HID1; MSI2; MAPK3; AMZ2; SLC9A3R1; LRBA; TANC2; PDGFB; MKS1; NKAIN1; SYTL4; RNF43; BCL2L1; CANT1; WWP1; MAGED2; SEMA3F; ERBB3; N4BP3; GATA3; CLSTN2; DNAJC14; WFS1;
Jurkat A3	15	4200	26.7857	1.16747	0.293243	1	1	1	SLC26A11; ARMT1; DHX40; MAPK3; FSIP1; AMZ2; LRBA; TANC2; MRFAP1; CANT1; MRFAP1L1; VPS25; COQ5; INPP4B; WFS1;
Rectum	26	7113	46.4286	1.19454	0.152967	1	1	1	EDDM3B; SLC26A11; VEZF1; UGCG; ARMT1; MSI2; MAPK3; AMZ2; SLC9A3R1; LRBA; TANC2; PDGFB; MKS1; NKAIN1; SYTL4; RNF43; BCL2L1; CANT1; WWP1; MAGED2; SEMA3F; ERBB3; N4BP3; GATA3; CLSTN2; DNAJC14;
Liver	44	11680	78.5714	1.2309	0.0130429	1	1	1	EDDM3B; USP32; VEZF1; CACNG1; ARSG; UGCG; ARMT1; HID1; SLC16A6; EFHD1; MSI2; DHX40; MAPK3; FSIP1; AMZ2; SLC9A3R1; PRLR; LRBA; TANC2; SUPT4H1; PDGFB; ACADSB; MKS1; NKAIN1; SYTL4; BCL2L1; TBC1D9; CMBL; CANT1; WWP1; MAGED2; SLC22A5; SEMA3F; VPS25; COQ5; DUSP5; ERBB3; N4BP3; CLSTN2; INPP4B; KCNK15; DNAJC14; WFS1; SEC14L2;
CNS	1	74	1.78571	4.45806	0.203308	1	1	1	GATA3;
CD4	4	1901	7.14286	0.689088	0.847038	1	1	1	EFHD1; MAPK3; SLC9A3R1; LRBA;
Skeletal muscles	36	9060	64.2857	1.2984	0.0183484	1	1	1	EDDM3B; USP32; SLC26A11; VEZF1; CACNG1; ARSG; UGCG; ARMT1; HID1; EFHD1; MSI2; DHX40; MAPK3; AMZ2; SLC9A3R1; LRBA; TANC2; SUPT4H1; PDGFB; ACADSB; MKS1; RNF43; TBC1D9; CMBL; CANT1; WWP1; MAGED2; VPS25; COQ5; ERBB3; N4BP3; INPP4B; KCNK15; DNAJC14; WFS1; SEC14L2;
H293	20	6792	35.7143	0.962417	0.635243	1	1	1	VEZF1; CTNND2; ARMT1; EFHD1; MSI2; DHX40; MAPK3; SLC9A3R1; LRBA; SUPT4H1; ACADSB; CMBL; MRFAP1; CANT1; MAGED2; VPS25; COQ5; ERBB3; WFS1; SEC14L2;
Prostate	34	7923	60.7143	1.40227	0.00644569	1	0.899188	1	EDDM3B; USP32; SLC26A11; VEZF1; CACNG1; UGCG; ARMT1; HID1; SLC16A6; MSI2; MAPK3; AMZ2; SLC9A3R1; LRBA; TANC2; SUPT4H1; PDGFB; MKS1; NKAIN1; SYTL4; RNF43; BCL2L1; CANT1; WWP1; MAGED2; SLC22A5; SEMA3F; ERBB3; N4BP3; GATA3; CLSTN2; DNAJC14; WFS1; SEC14L2;
Jurkat	7	2869	12.5	0.798179	0.795948	1	1	1	ARMT1; MAPK3; SLC9A3R1; SUPT4H1; BCL2L1; MAGED2; SLC22A5;
Bone marrow	25	7808	44.6429	1.04638	0.432781	1	1	1	EDDM3B; SLC26A11; CACNG1; ARMT1; MSI2; MAPK3; SLC9A3R1; LRBA; TANC2; SUPT4H1; PDGFB; MKS1; NKAIN1; SYTL4; RNF43; BCL2L1; CANT1; WWP1; MAGED2; ERBB3; N4BP3; GATA3; DNAJC14; WFS1; SEC14L2;
Lateral ventricle	26	6620	46.4286	1.2835	0.073833	1	1	1	EDDM3B; SLC26A11; VEZF1; ARSG; UGCG; ARMT1; HID1; MSI2; MAPK3; AMZ2; SLC9A3R1; LRBA; TANC2; PDGFB; SYTL4; RNF43; CANT1; WWP1; MAGED2; SEMA3F; ERBB3; N4BP3; GATA3; CLSTN2; DNAJC14; WFS1;
Colorectal cancer	29	7513	51.7857	1.26139	0.0680097	1	1	1	EDDM3B; SLC26A11; VEZF1; ARSG; UGCG; ARMT1; HID1; MSI2; MAPK3; AMZ2; SLC9A3R1; LRBA; TANC2; PDGFB; MKS1; NKAIN1; SYTL4; RNF43; BCL2L1; CANT1; WWP1; MAGED2; SEMA3F; ERBB3; N4BP3; GATA3; CLSTN2; DNAJC14; WFS1;
Gall bladder	27	7295	48.2143	1.20952	0.127452	1	1	1	EDDM3B; SLC26A11; VEZF1; ARSG; UGCG; ARMT1; HID1; MSI2; MAPK3; AMZ2; SLC9A3R1; LRBA; TANC2; PDGFB; MKS1; NKAIN1; SYTL4; RNF43; BCL2L1; CANT1; WWP1; MAGED2; ERBB3; N4BP3; GATA3; CLSTN2; DNAJC14;
Plasma	40	11971	71.4286	1.09182	0.211952	1	1	1	USP32; SLC26A11; AFF3; VEZF1; CTNND2; ARMT1; HID1; SLC16A6; MSI2; DHX40; MAPK3; FSIP1; AMZ2; SLC9A3R1; PRLR; LRBA; CXXC5; PDGFB; FAM102A; ACADSB; MKS1; NKAIN1; SYTL4; RNF43; BCL2L1; TBC1D9; CMBL; MRFAP1; CANT1; WWP1; MAGED2; SEMA3F; VPS25; DUSP5; PLEKHD1; ERBB3; N4BP3; GATA3; WFS1; SEC14L2;
Malignant carcinoid	26	7081	46.4286	1.19994	0.146616	1	1	1	EDDM3B; SLC26A11; VEZF1; UGCG; ARMT1; HID1; MSI2; MAPK3; AMZ2; SLC9A3R1; LRBA; TANC2; PDGFB; MKS1; NKAIN1; SYTL4; RNF43; CANT1; WWP1; MAGED2; ERBB3; N4BP3; GATA3; CLSTN2; DNAJC14; WFS1;
Ascites cancer cell	11	3509	19.6429	1.02498	0.518469	1	1	1	EFHD1; MSI2; MAPK3; SLC9A3R1; LRBA; CXXC5; ACADSB; BCL2L1; MRFAP1; MAGED2; ERBB3;
Endometrial cancer	27	7460	48.2143	1.18277	0.158886	1	1	1	EDDM3B; SLC26A11; VEZF1; UGCG; ARMT1; HID1; MSI2; MAPK3; AMZ2; SLC9A3R1; LRBA; TANC2; PDGFB; MKS1; NKAIN1; SYTL4; RNF43; CANT1; WWP1; MAGED2; SEMA3F; ERBB3; N4BP3; GATA3; CLSTN2; DNAJC14; WFS1;
Lung cancer	27	7435	48.2143	1.18675	0.153833	1	1	1	EDDM3B; SLC26A11; VEZF1; ARMT1; HID1; MSI2; MAPK3; AMZ2; SLC9A3R1; LRBA; TANC2; PDGFB; MKS1; NKAIN1; SYTL4; RNF43; BCL2L1; CANT1; WWP1; MAGED2; SEMA3F; ERBB3; N4BP3; GATA3; CLSTN2; DNAJC14; WFS1;
HCT116	10	2651	17.8571	1.23349	0.288031	1	1	1	ARMT1; HID1; EFHD1; MSI2; DHX40; MAPK3; SLC9A3R1; LRBA; CMBL; MAGED2;
PC3	3	1294	5.35714	0.759877	0.767163	1	1	1	CANT1; MAGED2; SEMA3F;
Epididymis	27	7090	48.2143	1.24449	0.0946094	1	1	1	EDDM3B; SLC26A11; VEZF1; ARSG; UGCG; ARMT1; HID1; MSI2; MAPK3; AMZ2; SLC9A3R1; LRBA; TANC2; PDGFB; MKS1; NKAIN1; SYTL4; RNF43; CANT1; WWP1; MAGED2; ERBB3; N4BP3; GATA3; CLSTN2; DNAJC14; WFS1;
Cerebellum	27	7633	48.2143	1.15596	0.196672	1	1	1	SLC26A11; VEZF1; ARSG; ARMT1; MSI2; MAPK3; AMZ2; SLC9A3R1; PRLR; LRBA; TANC2; PDGFB; MKS1; NKAIN1; SYTL4; RNF43; CANT1; WWP1; MAGED2; SEMA3F; ERBB3; N4BP3; GATA3; CLSTN2; DNAJC14; WFS1; SEC14L2;
Nasopharynx	25	6904	44.6429	1.18339	0.175708	1	1	1	EDDM3B; SLC26A11; VEZF1; UGCG; ARMT1; MSI2; MAPK3; AMZ2; SLC9A3R1; LRBA; TANC2; PDGFB; NKAIN1; SYTL4; RNF43; BCL2L1; CANT1; WWP1; MAGED2; SEMA3F; ERBB3; N4BP3; GATA3; CLSTN2; DNAJC14;
global_SCX_fractionated	9	2476	16.0714	1.18874	0.344008	1	1	1	USP32; ARMT1; EFHD1; SLC9A3R1; LRBA; ACADSB; BCL2L1; VPS25; SEC14L2;
Hippocampus	27	7355	48.2143	1.19965	0.13836	1	1	1	EDDM3B; SLC26A11; ARSG; UGCG; ARMT1; HID1; MSI2; MAPK3; AMZ2; SLC9A3R1; LRBA; TANC2; PDGFB; MKS1; NKAIN1; SYTL4; RNF43; CANT1; WWP1; MAGED2; SEMA3F; ERBB3; GATA3; CLSTN2; DNAJC14; WFS1; SEC14L2;
HeLa	20	5789	35.7143	1.12916	0.299694	1	1	1	EDDM3B; SLC26A11; AFF3; CTNND2; ARMT1; MSI2; MAPK3; SLC9A3R1; LRBA; TANC2; SUPT4H1; PDGFB; FAM102A; CMBL; MAGED2; SEMA3F; VPS25; ERBB3; CLSTN2; WFS1;
Malignant lymphoma	23	6586	41.0714	1.14132	0.254561	1	1	1	EDDM3B; SLC26A11; VEZF1; UGCG; ARMT1; MSI2; MAPK3; AMZ2; SLC9A3R1; LRBA; TANC2; PDGFB; MKS1; NKAIN1; RNF43; CANT1; WWP1; MAGED2; ERBB3; N4BP3; GATA3; DNAJC14; WFS1;
Prostate cancer	26	7214	46.4286	1.17782	0.174138	1	1	1	EDDM3B; SLC26A11; UGCG; ARMT1; HID1; MSI2; MAPK3; AMZ2; SLC9A3R1; LRBA; TANC2; PDGFB; MKS1; NKAIN1; SYTL4; RNF43; BCL2L1; CANT1; WWP1; MAGED2; ERBB3; N4BP3; GATA3; CLSTN2; DNAJC14; WFS1;
Skin	26	7292	46.4286	1.16522	0.191646	1	1	1	EDDM3B; SLC26A11; UGCG; ARMT1; MSI2; MAPK3; AMZ2; SLC9A3R1; LRBA; PDGFB; MKS1; NKAIN1; SYTL4; RNF43; CMBL; CANT1; WWP1; MAGED2; SEMA3F; ERBB3; N4BP3; GATA3; CLSTN2; DNAJC14; WFS1; SEC14L2;
Placenta	44	10894	78.5714	1.31971	0.0020812	1	0.588286	1	EDDM3B; USP32; SLC26A11; AFF3; VEZF1; CACNG1; ARSG; UGCG; ARMT1; HID1; SLC16A6; EFHD1; MSI2; DHX40; MAPK3; AMZ2; SLC9A3R1; PRLR; LRBA; TANC2; SUPT4H1; PDGFB; ACADSB; MKS1; NKAIN1; SYTL4; RNF43; CANT1; WWP1; MAGED2; SLC22A5; SEMA3F; VPS25; COQ5; DUSP5; ERBB3; N4BP3; GATA3; CLSTN2; INPP4B; KCNK15; DNAJC14; WFS1; SEC14L2;
Lung	40	9992	71.4286	1.30807	0.00742255	1	0.899188	1	EDDM3B; USP32; SLC26A11; AFF3; VEZF1; CACNG1; ARSG; UGCG; ARMT1; HID1; SLC16A6; MSI2; DHX40; MAPK3; AMZ2; SLC9A3R1; LRBA; TANC2; SUPT4H1; PDGFB; MKS1; NKAIN1; SYTL4; RNF43; BCL2L1; TBC1D9; CANT1; WWP1; MAGED2; SLC22A5; SEMA3F; ERBB3; N4BP3; GATA3; CLSTN2; INPP4B; KCNK15; DNAJC14; WFS1; SEC14L2;
Cerebral cortex	30	7099	53.5714	1.38097	0.0174	1	1	1	EDDM3B; SLC26A11; VEZF1; ARSG; UGCG; ARMT1; HID1; MSI2; MAPK3; AMZ2; SLC9A3R1; PRLR; LRBA; TANC2; PDGFB; MKS1; NKAIN1; SYTL4; RNF43; CANT1; WWP1; MAGED2; SEMA3F; ERBB3; N4BP3; GATA3; CLSTN2; DNAJC14; WFS1; SEC14L2;
Ovarian cancer	29	7644	51.7857	1.23977	0.0837211	1	1	1	EDDM3B; SLC26A11; VEZF1; UGCG; ARMT1; HID1; MSI2; MAPK3; AMZ2; SLC9A3R1; LRBA; TANC2; PDGFB; ACADSB; MKS1; NKAIN1; SYTL4; RNF43; BCL2L1; CANT1; WWP1; MAGED2; SEMA3F; ERBB3; N4BP3; GATA3; CLSTN2; DNAJC14; WFS1;
Kidney	41	10256	73.2143	1.30625	0.00610867	1	0.899188	1	EDDM3B; USP32; SLC26A11; VEZF1; CACNG1; ARSG; UGCG; ARMT1; HID1; SLC16A6; MSI2; DHX40; MAPK3; AMZ2; SLC9A3R1; LRBA; TANC2; SUPT4H1; PDGFB; FAM102A; MKS1; NKAIN1; SYTL4; RNF43; TBC1D9; CMBL; CANT1; WWP1; MAGED2; SLC22A5; SEMA3F; DUSP5; ERBB3; N4BP3; GATA3; CLSTN2; INPP4B; KCNK15; DNAJC14; WFS1; SEC14L2;
H1688	3	1007	5.35714	0.976444	0.60197	1	1	1	LRBA; CANT1; CLSTN2;
Sy5y	6	2490	10.7143	0.788475	0.791906	1	1	1	MSI2; MAPK3; SLC9A3R1; SUPT4H1; MRFAP1; VPS25;
Duodenum	24	7275	42.8571	1.07813	0.364936	1	1	1	EDDM3B; UGCG; ARMT1; HID1; MSI2; MAPK3; AMZ2; SLC9A3R1; LRBA; TANC2; PDGFB; MKS1; NKAIN1; SYTL4; RNF43; CANT1; WWP1; MAGED2; SEMA3F; ERBB3; N4BP3; GATA3; CLSTN2; DNAJC14;
Bronchus	28	6923	50	1.3217	0.042257	1	1	1	EDDM3B; SLC26A11; VEZF1; ARSG; UGCG; ARMT1; HID1; MSI2; MAPK3; AMZ2; SLC9A3R1; LRBA; TANC2; PDGFB; MKS1; NKAIN1; SYTL4; RNF43; CANT1; WWP1; MAGED2; SEMA3F; ERBB3; N4BP3; GATA3; CLSTN2; DNAJC14; WFS1;
Brain	38	7290	67.8571	1.70327	2.03161e-05	0.0172281	0.0172281	0.0916507	USP32; SLC26A11; AFF3; VEZF1; CACNG1; ARSG; CTNND2; UGCG; HID1; SLC16A6; EFHD1; MSI2; DHX40; MAPK3; AMZ2; SLC9A3R1; PRLR; LRBA; TANC2; SUPT4H1; ACADSB; BCL2L1; TBC1D9; CANT1; WWP1; MAGED2; SLC22A5; SEMA3F; COQ5; DUSP5; ERBB3; N4BP3; CLSTN2; INPP4B; KCNK15; DNAJC14; WFS1; SEC14L2;
Stomach	31	8044	55.3571	1.25934	0.0569324	1	1	1	EDDM3B; SLC26A11; CACNG1; ARSG; UGCG; ARMT1; HID1; MSI2; MAPK3; AMZ2; SLC9A3R1; LRBA; TANC2; SUPT4H1; PDGFB; MKS1; NKAIN1; SYTL4; RNF43; BCL2L1; CANT1; WWP1; MAGED2; SEMA3F; ERBB3; N4BP3; GATA3; CLSTN2; DNAJC14; WFS1; SEC14L2;
Pancreas	42	9936	75	1.3812	0.00114218	0.96857	0.484285	1	EDDM3B; USP32; SLC26A11; VEZF1; CACNG1; ARSG; CTNND2; UGCG; ARMT1; HID1; SLC16A6; MSI2; DHX40; MAPK3; AMZ2; SLC9A3R1; LRBA; TANC2; SUPT4H1; PDGFB; ACADSB; MKS1; NKAIN1; SYTL4; RNF43; TBC1D9; CANT1; WWP1; MAGED2; SLC22A5; SEMA3F; VPS25; COQ5; ERBB3; N4BP3; GATA3; CLSTN2; INPP4B; KCNK15; DNAJC14; WFS1; SEC14L2;
Lymph nodes	23	6700	41.0714	1.1219	0.287074	1	1	1	EDDM3B; SLC26A11; UGCG; ARMT1; MSI2; MAPK3; AMZ2; SLC9A3R1; LRBA; TANC2; SUPT4H1; PDGFB; MKS1; SYTL4; RNF43; CANT1; WWP1; MAGED2; ERBB3; N4BP3; GATA3; DNAJC14; WFS1;
H358	6	1489	10.7143	1.31853	0.303324	1	1	1	EFHD1; SLC9A3R1; LRBA; PDGFB; CANT1; VPS25;
Fallopian tubes	24	6677	42.8571	1.17469	0.196242	1	1	1	EDDM3B; VEZF1; ARMT1; HID1; MSI2; MAPK3; AMZ2; SLC9A3R1; LRBA; TANC2; PDGFB; MKS1; NKAIN1; SYTL4; RNF43; CANT1; WWP1; MAGED2; ERBB3; N4BP3; GATA3; CLSTN2; DNAJC14; WFS1;
Head & neck cancer	26	7062	46.4286	1.20317	0.142927	1	1	1	EDDM3B; SLC26A11; VEZF1; ARMT1; HID1; MSI2; MAPK3; AMZ2; SLC9A3R1; LRBA; TANC2; PDGFB; MKS1; NKAIN1; SYTL4; RNF43; CANT1; WWP1; MAGED2; SEMA3F; ERBB3; N4BP3; GATA3; CLSTN2; DNAJC14; WFS1;
Pancreatic cancer	31	8316	55.3571	1.21815	0.0876926	1	1	1	EDDM3B; SLC26A11; VEZF1; UGCG; ARMT1; HID1; EFHD1; MSI2; MAPK3; AMZ2; SLC9A3R1; LRBA; TANC2; PDGFB; ACADSB; MKS1; NKAIN1; SYTL4; RNF43; BCL2L1; CANT1; WWP1; MAGED2; SEMA3F; VPS25; ERBB3; N4BP3; GATA3; CLSTN2; DNAJC14; WFS1;
BT474	4	558	7.14286	2.34756	0.0910228	1	1	1	EFHD1; SLC9A3R1; CANT1; CLSTN2;
Seminal vesicle	26	6620	46.4286	1.2835	0.073833	1	1	1	EDDM3B; SLC26A11; VEZF1; ARSG; UGCG; ARMT1; HID1; MSI2; MAPK3; SLC9A3R1; LRBA; TANC2; PDGFB; MKS1; NKAIN1; SYTL4; RNF43; CANT1; WWP1; MAGED2; ERBB3; N4BP3; GATA3; CLSTN2; DNAJC14; WFS1;
Urinary bladder	25	7054	44.6429	1.15822	0.210779	1	1	1	EDDM3B; VEZF1; ARSG; UGCG; ARMT1; HID1; MSI2; MAPK3; AMZ2; SLC9A3R1; LRBA; TANC2; PDGFB; MKS1; NKAIN1; SYTL4; RNF43; CANT1; WWP1; MAGED2; SEMA3F; ERBB3; N4BP3; GATA3; DNAJC14;
K-562	5	2513	8.92857	0.651265	0.899083	1	1	1	ARMT1; MAPK3; SLC9A3R1; LRBA; CMBL;
Salivary glands	25	6607	44.6429	1.23658	0.117433	1	1	1	EDDM3B; SLC26A11; VEZF1; CACNG1; ARSG; UGCG; ARMT1; MSI2; MAPK3; SLC9A3R1; LRBA; TANC2; PDGFB; MKS1; SYTL4; RNF43; CANT1; WWP1; MAGED2; SEMA3F; ERBB3; N4BP3; GATA3; CLSTN2; WFS1;
Testis	35	10269	62.5	1.11373	0.204407	1	1	1	EDDM3B; USP32; SLC26A11; CACNG1; ARSG; UGCG; ARMT1; HID1; SLC16A6; MSI2; MAPK3; AMZ2; SLC9A3R1; LRBA; TANC2; SUPT4H1; PDGFB; ACADSB; MKS1; NKAIN1; SYTL4; RNF43; TBC1D9; CMBL; CANT1; WWP1; MAGED2; SEMA3F; ERBB3; N4BP3; GATA3; CLSTN2; KCNK15; DNAJC14; WFS1;
Urothelial cancer	28	7521	50	1.21661	0.111986	1	1	1	EDDM3B; SLC26A11; VEZF1; ARSG; UGCG; ARMT1; HID1; MSI2; MAPK3; AMZ2; SLC9A3R1; LRBA; TANC2; PDGFB; MKS1; NKAIN1; SYTL4; RNF43; CANT1; WWP1; MAGED2; SEMA3F; ERBB3; N4BP3; GATA3; CLSTN2; DNAJC14; WFS1;
R	6	1948	10.7143	1.00785	0.55724	1	1	1	ARMT1; EFHD1; SLC9A3R1; LRBA; MAGED2; VPS25;
Soft tissue	24	6969	42.8571	1.12547	0.272686	1	1	1	EDDM3B; VEZF1; UGCG; ARMT1; HID1; MSI2; MAPK3; AMZ2; SLC9A3R1; LRBA; TANC2; PDGFB; MKS1; RNF43; CANT1; WWP1; MAGED2; SEMA3F; ERBB3; N4BP3; GATA3; CLSTN2; DNAJC14; WFS1;
Testis cancer	26	7248	46.4286	1.17229	0.181646	1	1	1	EDDM3B; SLC26A11; VEZF1; UGCG; ARMT1; HID1; MSI2; MAPK3; AMZ2; SLC9A3R1; LRBA; TANC2; PDGFB; MKS1; NKAIN1; SYTL4; RNF43; CANT1; WWP1; MAGED2; ERBB3; N4BP3; GATA3; CLSTN2; DNAJC14; WFS1;
Neutrophil	2	2031	3.57143	0.323295	0.98909	1	1	1	VEZF1; EFHD1;
CD8	7	3327	12.5	0.688301	0.904651	1	1	1	ARMT1; EFHD1; MAPK3; SLC9A3R1; LRBA; ACADSB; CMBL;
Stomach cancer	27	7399	48.2143	1.19252	0.146739	1	1	1	EDDM3B; SLC26A11; UGCG; ARMT1; HID1; MSI2; MAPK3; AMZ2; SLC9A3R1; LRBA; TANC2; PDGFB; MKS1; NKAIN1; SYTL4; RNF43; BCL2L1; CANT1; WWP1; MAGED2; SEMA3F; ERBB3; N4BP3; GATA3; CLSTN2; DNAJC14; WFS1;
Skin cancer	28	7029	50	1.30177	0.0511283	1	1	1	EDDM3B; SLC26A11; VEZF1; UGCG; ARMT1; HID1; MSI2; MAPK3; AMZ2; SLC9A3R1; LRBA; TANC2; PDGFB; MKS1; NKAIN1; SYTL4; RNF43; BCL2L1; CANT1; WWP1; MAGED2; SEMA3F; ERBB3; N4BP3; GATA3; CLSTN2; DNAJC14; WFS1;
Adrenal glands	33	7554	58.9286	1.42752	0.00573806	1	0.899188	1	EDDM3B; SLC26A11; VEZF1; CACNG1; ARSG; UGCG; ARMT1; HID1; MSI2; MAPK3; AMZ2; SLC9A3R1; PRLR; LRBA; TANC2; SUPT4H1; PDGFB; MKS1; NKAIN1; SYTL4; RNF43; CANT1; WWP1; MAGED2; SLC22A5; SEMA3F; ERBB3; N4BP3; GATA3; CLSTN2; KCNK15; DNAJC14; WFS1;
TOV112D	1	1276	1.78571	0.258572	0.982656	1	1	1	CANT1;
LNCaP	4	1455	7.14286	0.900312	0.660457	1	1	1	SLC9A3R1; CANT1; MAGED2; SEMA3F;
Corpus, uterine	24	6997	42.8571	1.12097	0.28067	1	1	1	EDDM3B; VEZF1; UGCG; ARMT1; HID1; MSI2; MAPK3; AMZ2; SLC9A3R1; LRBA; TANC2; PDGFB; MKS1; NKAIN1; RNF43; CANT1; WWP1; MAGED2; ERBB3; N4BP3; GATA3; CLSTN2; DNAJC14; WFS1;
Appendix	25	7004	44.6429	1.16649	0.19868	1	1	1	EDDM3B; SLC26A11; UGCG; ARMT1; HID1; MSI2; MAPK3; AMZ2; SLC9A3R1; LRBA; TANC2; PDGFB; MKS1; NKAIN1; SYTL4; RNF43; CANT1; WWP1; MAGED2; SEMA3F; ERBB3; N4BP3; GATA3; CLSTN2; DNAJC14;
Erythrocytes	4	1539	7.14286	0.851172	0.704116	1	1	1	ARMT1; BCL2L1; VPS25; SEC14L2;
HTB75	2	1277	3.57143	0.514181	0.909845	1	1	1	SLC9A3R1; MAGED2;
Smooth muscle cells	20	5124	35.7143	1.27571	0.128608	1	1	1	EDDM3B; VEZF1; ARMT1; MSI2; MAPK3; AMZ2; SLC9A3R1; LRBA; TANC2; PDGFB; MKS1; RNF43; CANT1; WWP1; MAGED2; ERBB3; GATA3; CLSTN2; DNAJC14; WFS1;
Urine	11	3267	19.6429	1.10091	0.416383	1	1	1	SLC26A11; ARSG; EFHD1; MAPK3; SLC9A3R1; PDGFB; CMBL; CANT1; SLC22A5; VPS25; DUSP5;
Heart	24	5507	42.8571	1.42427	0.0288744	1	1	1	USP32; AFF3; VEZF1; ARSG; UGCG; SLC16A6; MSI2; DHX40; AMZ2; SLC9A3R1; TANC2; SUPT4H1; PDGFB; TBC1D9; CANT1; WWP1; MAGED2; SLC22A5; DUSP5; INPP4B; KCNK15; DNAJC14; WFS1; SEC14L2;
Amygdala	5	1204	8.92857	1.35932	0.307582	1	1	1	ARSG; TANC2; CANT1; MAGED2; SEC14L2;
Thyroid gland	28	7306	50	1.25241	0.0810854	1	1	1	EDDM3B; SLC26A11; VEZF1; ARSG; UGCG; ARMT1; HID1; MSI2; MAPK3; AMZ2; SLC9A3R1; LRBA; TANC2; SUPT4H1; PDGFB; MKS1; NKAIN1; RNF43; CANT1; WWP1; MAGED2; SLC22A5; ERBB3; N4BP3; GATA3; CLSTN2; DNAJC14; WFS1;
H460	1	736	1.78571	0.448283	0.900012	1	1	1	CANT1;
Heart muscle	25	6191	44.6429	1.31967	0.0602336	1	1	1	EDDM3B; VEZF1; ARSG; UGCG; ARMT1; HID1; MSI2; MAPK3; AMZ2; SLC9A3R1; LRBA; TANC2; PDGFB; MKS1; NKAIN1; RNF43; CANT1; WWP1; MAGED2; ERBB3; N4BP3; GATA3; CLSTN2; DNAJC14; WFS1;
B Cell	4	2254	7.14286	0.58117	0.926562	1	1	1	MAPK3; SLC9A3R1; PRLR; ACADSB;
Spinal cord	6	1465	10.7143	1.34013	0.290283	1	1	1	ARSG; TANC2; SUPT4H1; CANT1; GATA3; SEC14L2;
Malignant glioma	27	7169	48.2143	1.23078	0.106466	1	1	1	EDDM3B; SLC26A11; VEZF1; ARSG; UGCG; ARMT1; MSI2; MAPK3; AMZ2; SLC9A3R1; LRBA; TANC2; PDGFB; MKS1; SYTL4; RNF43; BCL2L1; CANT1; WWP1; MAGED2; SEMA3F; ERBB3; N4BP3; GATA3; CLSTN2; DNAJC14; WFS1;
Cervical cancer	27	7426	48.2143	1.18818	0.152039	1	1	1	EDDM3B; SLC26A11; VEZF1; UGCG; ARMT1; HID1; MSI2; MAPK3; AMZ2; SLC9A3R1; LRBA; TANC2; PDGFB; MKS1; NKAIN1; SYTL4; RNF43; CANT1; WWP1; MAGED2; SEMA3F; ERBB3; N4BP3; GATA3; CLSTN2; DNAJC14; WFS1;
Malignant melanoma	28	7459	50	1.22672	0.102341	1	1	1	EDDM3B; SLC26A11; VEZF1; ARSG; UGCG; ARMT1; MSI2; MAPK3; AMZ2; SLC9A3R1; LRBA; TANC2; PDGFB; MKS1; NKAIN1; SYTL4; RNF43; BCL2L1; CANT1; WWP1; MAGED2; SEMA3F; ERBB3; N4BP3; GATA3; CLSTN2; DNAJC14; WFS1;
Oesophagus	3	921	5.35714	1.06762	0.540327	1	1	1	MAPK3; SLC9A3R1; ERBB3;
Embryonal carcinoma cells	3	1232	5.35714	0.798117	0.736842	1	1	1	CANT1; MAGED2; WFS1;
ES2	9	3527	16.0714	0.834512	0.777703	1	1	1	VEZF1; MSI2; MAPK3; SLC9A3R1; ACADSB; CANT1; MAGED2; DNAJC14; WFS1;
Ovary	31	8592	55.3571	1.17902	0.129898	1	1	1	EDDM3B; USP32; VEZF1; ARSG; UGCG; ARMT1; HID1; SLC16A6; EFHD1; MSI2; MAPK3; AMZ2; SLC9A3R1; PRLR; LRBA; TANC2; SUPT4H1; PDGFB; ACADSB; SYTL4; RNF43; TBC1D9; CANT1; WWP1; MAGED2; ERBB3; N4BP3; GATA3; KCNK15; DNAJC14; WFS1;
Liver cancer	29	7697	51.7857	1.23123	0.0907816	1	1	1	EDDM3B; SLC26A11; VEZF1; ARSG; UGCG; ARMT1; HID1; MSI2; MAPK3; AMZ2; SLC9A3R1; LRBA; TANC2; PDGFB; MKS1; NKAIN1; SYTL4; RNF43; BCL2L1; CANT1; WWP1; MAGED2; SEMA3F; ERBB3; N4BP3; GATA3; CLSTN2; DNAJC14; WFS1;
Dendritic cells	3	1954	5.35714	0.503216	0.947016	1	1	1	ARMT1; MAPK3; VPS25;
OVCAR3	14	3714	25	1.23228	0.233946	1	1	1	ARMT1; EFHD1; MSI2; MAPK3; SLC9A3R1; LRBA; SUPT4H1; PDGFB; ACADSB; BCL2L1; MRFAP1; CANT1; MAGED2; CLSTN2;
Huh7	10	2976	17.8571	1.09879	0.427839	1	1	1	SLC16A6; MSI2; MAPK3; FSIP1; ACADSB; WWP1; MAGED2; INPP4B; KCNK15; WFS1;
Serum	24	7685	42.8571	1.02062	0.499356	1	1	1	USP32; AFF3; CTNND2; ARMT1; HID1; SLC16A6; MSI2; DHX40; FSIP1; RMND5B; SLC9A3R1; LRBA; CXXC5; SUPT4H1; PDGFB; FAM102A; SYTL4; MAGED2; SLC22A5; VPS25; N4BP3; GATA3; INPP4B; CAMK2N1;
Lens	2	1037	3.57143	0.633181	0.834111	1	1	1	LRBA; CMBL;
Breast	24	6413	42.8571	1.22305	0.139103	1	1	1	EDDM3B; SLC26A11; VEZF1; ARMT1; MSI2; MAPK3; AMZ2; SLC9A3R1; LRBA; TANC2; PDGFB; MKS1; NKAIN1; SYTL4; RNF43; CANT1; WWP1; MAGED2; SEMA3F; ERBB3; N4BP3; GATA3; DNAJC14; WFS1;
Hair	1	817	1.78571	0.403839	0.92285	1	1	1	EFHD1;
H520	1	843	1.78571	0.391384	0.92903	1	1	1	CANT1;
Nipple aspirate fluid	1	754	1.78571	0.437581	0.905601	1	1	1	SLC9A3R1;
Uterus	5	917	8.92857	1.78475	0.148172	1	1	1	CACNG1; PRLR; CANT1; MAGED2; SLC22A5;
Tracheobronchial cells	1	47	1.78571	7.01852	0.13433	1	1	1	SLC9A3R1;
CPE_SCX_fractionated	5	2331	8.92857	0.702115	0.857264	1	1	1	VEZF1; MAPK3; LRBA; ACADSB; SEC14L2;
CRC	18	4247	32.1429	1.3853	0.0802027	1	1	1	ARMT1; HID1; EFHD1; MAPK3; SLC9A3R1; LRBA; TANC2; SUPT4H1; CMBL; CANT1; WWP1; SEMA3F; VPS25; COQ5; ERBB3; CLSTN2; INPP4B; WFS1;
Preadipocytes	1	510	1.78571	0.64693	0.795154	1	1	1	PDGFB;
Fetal hepatocytes	13	3784	23.2143	1.12315	0.369787	1	1	1	AFF3; CACNG1; MAPK3; AMZ2; RMND5B; SLC9A3R1; PRLR; ACADSB; TBC1D9; CMBL; CANT1; SEMA3F; WFS1;
Amniotic fluid	1	566	1.78571	0.582924	0.82836	1	1	1	SLC9A3R1;
Vulva/anal skin	25	6377	44.6429	1.28118	0.0824651	1	1	1	SLC26A11; ARSG; UGCG; ARMT1; HID1; MSI2; MAPK3; AMZ2; SLC9A3R1; LRBA; TANC2; PDGFB; MKS1; NKAIN1; RNF43; CANT1; WWP1; MAGED2; SEMA3F; ERBB3; N4BP3; GATA3; CLSTN2; DNAJC14; WFS1;
	4	1183	7.14286	1.10731	0.493751	1	1	1	EFHD1; MAPK3; SLC9A3R1; WFS1;
HH4	8	2684	14.2857	0.974906	0.590047	1	1	1	CACNG1; CTNND2; LRBA; ACADSB; TBC1D9; CAMK2N1; WFS1; SEC14L2;
Ramos	3	1566	5.35714	0.627894	0.868826	1	1	1	AFF3; MAPK3; LRBA;
Leukocytes	6	2845	10.7143	0.690089	0.886539	1	1	1	USP32; SLC16A6; MSI2; LRBA; SUPT4H1; CANT1;
Renal cancer	26	7121	46.4286	1.1932	0.154582	1	1	1	EDDM3B; SLC26A11; VEZF1; UGCG; ARMT1; MSI2; MAPK3; AMZ2; SLC9A3R1; LRBA; TANC2; PDGFB; MKS1; NKAIN1; SYTL4; RNF43; CANT1; WWP1; MAGED2; SEMA3F; ERBB3; N4BP3; GATA3; CLSTN2; DNAJC14; WFS1;
Aorta	1	530	1.78571	0.622518	0.80768	1	1	1	CANT1;
Thyroid	3	889	5.35714	1.10605	0.516111	1	1	1	MAPK3; SLC9A3R1; SYTL4;
hupo46_reference_cam	3	1042	5.35714	0.943646	0.625517	1	1	1	CTNND2; MAPK3; ACADSB;
Substantia nigra	4	1146	7.14286	1.14306	0.468653	1	1	1	ARSG; TANC2; CANT1; SEC14L2;
Vagina	23	5307	41.0714	1.41638	0.0354142	1	1	1	EDDM3B; SLC26A11; VEZF1; MSI2; MAPK3; AMZ2; SLC9A3R1; LRBA; TANC2; PDGFB; MKS1; NKAIN1; SYTL4; RNF43; CANT1; WWP1; MAGED2; SEMA3F; ERBB3; N4BP3; GATA3; CLSTN2; DNAJC14;
Monocytes	1	745	1.78571	0.442868	0.902846	1	1	1	PRLR;
MDA-MB-468	2	770	3.57143	0.852735	0.688961	1	1	1	ARMT1; EFHD1;
Platelets	7	2168	12.5	1.05626	0.501045	1	1	1	SLC9A3R1; LRBA; PDGFB; ACADSB; SYTL4; VPS25; INPP4B;
HL60	1	545	1.78571	0.605385	0.816579	1	1	1	SLC22A5;
TOV21G	1	904	1.78571	0.364975	0.941683	1	1	1	CANT1;
Oral mucosa	18	5861	32.1429	1.00382	0.543205	1	1	1	EDDM3B; SLC26A11; ARMT1; MSI2; MAPK3; AMZ2; SLC9A3R1; LRBA; TANC2; PDGFB; MKS1; SYTL4; CANT1; MAGED2; SEMA3F; ERBB3; N4BP3; GATA3;
Esophagus	22	6034	39.2857	1.19159	0.192906	1	1	1	EDDM3B; SLC26A11; VEZF1; HID1; MSI2; MAPK3; AMZ2; SLC9A3R1; LRBA; TANC2; PDGFB; MKS1; RNF43; CANT1; WWP1; MAGED2; SEMA3F; ERBB3; N4BP3; GATA3; CLSTN2; DNAJC14;
Corpus callosum	2	988	3.57143	0.664583	0.813016	1	1	1	ARSG; TANC2;
NB4	1	711	1.78571	0.464045	0.891707	1	1	1	SLC22A5;
Mammary gland	5	760	8.92857	2.15344	0.0822583	1	1	1	CACNG1; PRLR; CANT1; MAGED2; SEC14L2;
031003_BALF2	5	1102	8.92857	1.48514	0.246849	1	1	1	ARMT1; MAPK3; SLC9A3R1; ACADSB; CMBL;
Tears	2	510	3.57143	1.28745	0.465219	1	1	1	MAPK3; CANT1;
CaOV3	14	3355	25	1.36414	0.133095	1	1	1	ARMT1; EFHD1; MSI2; MAPK3; SLC9A3R1; LRBA; SUPT4H1; ACADSB; BCL2L1; CMBL; MRFAP1; CANT1; MAGED2; SEMA3F;
Cerebrospinal fluid	4	1059	7.14286	1.23697	0.408259	1	1	1	SLC9A3R1; LRBA; CANT1; CLSTN2;
Melanoma	4	1826	7.14286	0.717391	0.823175	1	1	1	EFHD1; MSI2; SLC9A3R1; ACADSB;
Subthalamic nucleus	2	882	3.57143	0.744453	0.759286	1	1	1	TANC2; CANT1;
15_clinprot_c3	1	749	1.78571	0.440502	0.90408	1	1	1	ACADSB;
Ubiquitous	6	1052	10.7143	1.86625	0.101212	1	1	1	VEZF1; ARSG; DHX40; MAPK3; SUPT4H1; MAGED2;
Cortex	2	683	3.57143	0.961354	0.623693	1	1	1	MAPK3; SLC9A3R1;
N06cs122	1	123	1.78571	2.68223	0.314973	1	1	1	MAPK3;
17_wcx	2	1438	3.57143	0.456613	0.941248	1	1	1	LRBA; ACADSB;
H23	2	896	3.57143	0.732821	0.767061	1	1	1	CANT1; MAGED2;
YTS	5	1888	8.92857	0.866858	0.698525	1	1	1	LRBA; MAGED2; INPP4B; DNAJC14; WFS1;
Embryonic stem cells	10	3047	17.8571	1.07319	0.45917	1	1	1	UGCG; HID1; SLC9A3R1; LRBA; CANT1; MAGED2; VPS25; ERBB3; DNAJC14; WFS1;
Saliva	2	912	3.57143	0.719964	0.775685	1	1	1	SLC9A3R1; CANT1;
Nuclear	4	1319	7.14286	0.993141	0.581544	1	1	1	VEZF1; MAPK3; LRBA; ACADSB;
N06CS98-2	1	165	1.78571	1.99952	0.398338	1	1	1	MAPK3;
MV4-11	2	382	3.57143	1.71884	0.326919	1	1	1	MAPK3; ACADSB;
Caudate nucleus	4	1204	7.14286	1.088	0.507794	1	1	1	ARSG; TANC2; CANT1; SEC14L2;
Medulla oblongata	2	473	3.57143	1.38816	0.426725	1	1	1	CANT1; SEC14L2;
Bladder cancer cells	1	369	1.78571	0.894124	0.681026	1	1	1	SLC9A3R1;
PC3(AR)6	1	262	1.78571	1.25927	0.554653	1	1	1	SEMA3F;
Parathyroid	3	782	5.35714	1.25739	0.430944	1	1	1	MAPK3; SYTL4; ERBB3;
HEK293	16	4439	28.5714	1.1782	0.269504	1	1	1	UGCG; ARMT1; EFHD1; MSI2; DHX40; SLC9A3R1; LRBA; SUPT4H1; ACADSB; CMBL; MRFAP1; MAGED2; VPS25; COQ5; WFS1; SEC14L2;
A549	3	997	5.35714	0.986238	0.595074	1	1	1	MAPK3; SLC9A3R1; MAGED2;
Semen	4	966	7.14286	1.35605	0.342677	1	1	1	EDDM3B; CANT1; SEMA3F; CLSTN2;
Keratinocytes	1	250	1.78571	1.31971	0.537726	1	1	1	UGCG;
Fetus	14	2992	25	1.52964	0.0635542	1	1	1	AFF3; ARSG; CTNND2; AMZ2; PRLR; TANC2; SUPT4H1; PDGFB; MKS1; RNF43; CANT1; MAGED2; ERBB3; SEC14L2;
MCF7	1	317	1.78571	1.04079	0.624765	1	1	1	SLC9A3R1;
Corneal epithelial cells	1	28	1.78571	11.7794	0.0823067	1	1	1	ERBB3;
MCF10A	1	661	1.78571	0.499146	0.873013	1	1	1	SLC9A3R1;
041803_BALF3	2	1103	3.57143	0.595294	0.859196	1	1	1	SLC9A3R1; LRBA;
Macrophages	1	274	1.78571	1.20412	0.570972	1	1	1	PDGFB;
Muscle	4	904	7.14286	1.44906	0.299206	1	1	1	SLC16A6; SUPT4H1; BCL2L1; SLC22A5;
Hypothalamus	1	147	1.78571	2.24434	0.363907	1	1	1	PRLR;
Endometrium	4	1202	7.14286	1.08981	0.506464	1	1	1	MAPK3; SLC9A3R1; SYTL4; ERBB3;
Thalamus	4	1141	7.14286	1.14807	0.465229	1	1	1	ARSG; TANC2; CANT1; SEC14L2;
Putamen	2	527	3.57143	1.24592	0.482411	1	1	1	CANT1; SEC14L2;
PT45	1	361	1.78571	0.913938	0.672944	1	1	1	CANT1;
Colorectal cancer cells	2	561	3.57143	1.17042	0.51579	1	1	1	SLC9A3R1; VPS25;
Temporal lobe	3	477	5.35714	2.06136	0.179147	1	1	1	CANT1; MAGED2; SEC14L2;
RMUG	2	499	3.57143	1.31583	0.453925	1	1	1	CANT1; SEMA3F;
Lacrimal glands	2	453	3.57143	1.44945	0.405352	1	1	1	MAPK3; CANT1;
Cervico-vaginal fluid	1	565	1.78571	0.583956	0.827816	1	1	1	SLC9A3R1;
Uterine cervix	4	902	7.14286	1.45227	0.297815	1	1	1	MAPK3; SLC9A3R1; SYTL4; ERBB3;
Aspc1	2	483	3.57143	1.35942	0.437268	1	1	1	CMBL; CANT1;
Vermiform appendix	1	286	1.78571	1.1536	0.586702	1	1	1	CANT1;
Trachea	3	612	5.35714	1.60665	0.288339	1	1	1	SUPT4H1; CANT1; SLC22A5;
HCC78	2	249	3.57143	2.6369	0.176924	1	1	1	MAPK3; ERBB3;
Nervous system	2	212	3.57143	3.09709	0.137343	1	1	1	CACNG1; SLC22A5;
Occipital lobe	3	359	5.35714	2.73889	0.0972382	1	1	1	CANT1; MAGED2; SEC14L2;
N06CS97	1	270	1.78571	1.22196	0.565598	1	1	1	MAPK3;
Blood vessels	1	130	1.78571	2.53781	0.329615	1	1	1	PDGFB;
MiaPaCa2	1	289	1.78571	1.14162	0.590546	1	1	1	CANT1;
Intestine	3	508	5.35714	1.93557	0.203207	1	1	1	CACNG1; SLC9A3R1; SLC22A5;
Blood	1	227	1.78571	1.45342	0.503496	1	1	1	SEC14L2;
Adipocytes	1	147	1.78571	2.24434	0.363907	1	1	1	PDGFB;
Pituitary gland	2	494	3.57143	1.32915	0.448748	1	1	1	CANT1; SEC14L2;
BOBFreezeThaw	1	64	1.78571	5.15452	0.178414	1	1	1	DUSP5;
Vulva	3	838	5.35714	1.17336	0.476249	1	1	1	MAPK3; SLC9A3R1; SYTL4;
B cells	1	533	1.78571	0.619014	0.809493	1	1	1	SLC9A3R1;
SH-SY5Y	1	537	1.78571	0.614403	0.811884	1	1	1	MAGED2;
Adrenal cortex	1	82	1.78571	4.02318	0.222688	1	1	1	KCNK15;
Hematopoietic stem cells	1	200	1.78571	1.64962	0.460129	1	1	1	DUSP5;
Frontal lobe	3	480	5.35714	2.04848	0.181439	1	1	1	CANT1; MAGED2; SEC14L2;
Lymphocytes	2	468	3.57143	1.40299	0.421417	1	1	1	AFF3; PRLR;
01_glyco	1	667	1.78571	0.494656	0.875414	1	1	1	ACADSB;
Nucleus accumbens	1	166	1.78571	1.98748	0.400196	1	1	1	SEC14L2;
21_unfract	1	95	1.78571	3.47269	0.253198	1	1	1	DUSP5;
Kidney cancer	1	352	1.78571	0.937305	0.663611	1	1	1	FAM102A;
Eyes	1	122	1.78571	2.70421	0.312856	1	1	1	PDGFB;
H2228	1	168	1.78571	1.96382	0.403896	1	1	1	MAPK3;
BJ635	1	175	1.78571	1.88527	0.416668	1	1	1	MAPK3;
H1703	1	138	1.78571	2.3907	0.345973	1	1	1	MAPK3;
Cellzome_Abl_inhibitors_NatureBiotechnology_exp142	1	83	1.78571	3.97471	0.225078	1	1	1	MAPK3;
N06cs110	1	87	1.78571	3.79199	0.234565	1	1	1	MAPK3;
Decidua	1	43	1.78571	7.67126	0.123624	1	1	1	PRLR;
AdducinII	1	116	1.78571	2.84407	0.300017	1	1	1	ARMT1;
Cellzome_Abl_inhibitors_NatureBiotechnology_exp143	1	87	1.78571	3.79199	0.234565	1	1	1	MAPK3;
Choroid plexus	1	18	1.78571	18.3199	0.0537052	1	1	1	PRLR;
Glomerulus	1	44	1.78571	7.49695	0.126312	1	1	1	PDGFB;
N06BJ504	1	78	1.78571	4.22947	0.213057	1	1	1	MAPK3;
Paracentral gyrus	1	48	1.78571	6.87233	0.136986	1	1	1	MAGED2;
Chorion	1	14	1.78571	23.5504	0.0420211	1	1	1	PRLR;
Colon mucosa	1	46	1.78571	7.17107	0.131665	1	1	1	RNF43;
High endothelial venule endothelial cell	1	10	1.78571	32.9611	0.0301953	1	1	1	SLC26A11;
Amnionic epithelial cell	1	6	1.78571	54.8986	0.0182262	1	1	1	PRLR;
Coronary arteries	1	32	1.78571	10.3074	0.093508	1	1	1	PDGFB;
Amnion	1	16	1.78571	20.6084	0.0478808	1	1	1	PRLR;
Postcentral gyrus	1	3	1.78571	109.615	0.00915426	1	0.970351	1	MAGED2;
Conjunctiva	1	10	1.78571	32.9611	0.0301953	1	1	1	ERBB3;

## Sheet: Transcription factor
Transcription factor of Co-expressed genes with CACNG4
Analysis: Transcription factor
Dataset name: Co-expressed
Number of genes in the dataset: 56
Number of genes in the dataset (which are available in Transcription factor database) :54
Number of genes in background: 15253
Is analysis quantitative: No
						Corrected p-values
Transcription factor	No. of genes in the dataset	No. of genes in the background dataset	Percentage of genes	Fold enrichment	P-value (Hypergeometric test)	Bonferroni method	BH method	Q-value (Storey-Tibshirani method)	genes mapped (from input data set)
NFIC	5	2040	9.25926	0.693564	0.865424	1	1	1	VEZF1; AMZ2; RNF43; DUSP5; N4BP3;
NR1H3	5	1020	9.25926	1.38712	0.292818	1	1	1	SLC16A6; SYTL4; RNF43; TBC1D9; MAGED2;
PITX3	2	265	3.7037	2.14198	0.24125	1	1	1	VEZF1; DUSP5;
RXRA	4	1113	7.40741	1.01748	0.562189	1	1	1	SYTL4; RNF43; TBC1D9; SLC22A5;
SOAT1	6	1261	11.1111	1.34598	0.286656	1	1	1	USP32; VEZF1; SLC16A6; EFHD1; BCL2L1; MAGED2;
STAT1	6	1261	11.1111	1.34598	0.286656	1	1	1	USP32; VEZF1; SLC16A6; EFHD1; BCL2L1; MAGED2;
DLX2	1	171	1.85185	1.66794	0.456581	1	1	1	GATA3;
DLX3	1	413	1.85185	0.690625	0.773478	1	1	1	AFF3;
ETS1	12	2496	22.2222	1.35887	0.162255	1	1	1	SLC26A11; VEZF1; ARSG; MAPK3; RMND5B; SLC9A3R1; PRLR; PDGFB; RNF43; BCL2L1; SLC22A5; GATA3;
HNF1A	2	831	3.7037	0.683079	0.80091	1	1	1	DUSP5; CLSTN2;
HOXC9	4	573	7.40741	1.97635	0.144284	1	1	1	EFHD1; PRLR; SLC22A5; DUSP5;
IRF1	5	811	9.25926	1.74459	0.15819	1	1	1	CTNND2; LRBA; RNF43; DUSP5; GATA3;
MEF2A	7	1835	12.963	1.07885	0.477993	1	1	1	VEZF1; CTNND2; EFHD1; MSI2; LRBA; SYTL4; COQ5;
NKX6-1	3	1408	5.55556	0.603729	0.886447	1	1	1	EFHD1; RNF43; CLSTN2;
PHOX2A	1	442	1.85185	0.645313	0.796224	1	1	1	SYTL4;
POU2F1	3	2209	5.55556	0.384813	0.989131	1	1	1	AFF3; SLC16A6; MSI2;
POU3F2	1	789	1.85185	0.36151	0.943485	1	1	1	AFF3;
SRF	1	462	1.85185	0.617378	0.810588	1	1	1	DUSP5;
ARID3A	3	1250	5.55556	0.68004	0.830325	1	1	1	SLC16A6; EFHD1; SYTL4;
FOXA1	3	804	5.55556	1.05727	0.547268	1	1	1	SLC16A6; RNF43; GATA3;
ATF1	6	1037	11.1111	1.63671	0.158709	1	1	1	UGCG; MSI2; MRFAP1; MRFAP1L1; GATA3; CLSTN2;
CREB1	5	973	9.25926	1.45413	0.260385	1	1	1	MSI2; DHX40; PLEKHD1; GATA3; CLSTN2;
JDP2	2	763	3.7037	0.743956	0.759973	1	1	1	MSI2; CLSTN2;
NFYA	4	2544	7.40741	0.445151	0.986026	1	1	1	AFF3; FSIP1; BCL2L1; GATA3;
PLAU	6	1037	11.1111	1.63671	0.158709	1	1	1	UGCG; MSI2; MRFAP1; MRFAP1L1; GATA3; CLSTN2;
RORA	6	1168	11.1111	1.45315	0.230285	1	1	1	USP32; VEZF1; MSI2; MAPK3; CXXC5; FAM102A;
YY1	1	1317	1.85185	0.216578	0.992442	1	1	1	VEZF1;
ELK1	5	1986	9.25926	0.712423	0.848911	1	1	1	SLC26A11; RMND5B; SLC9A3R1; SUPT4H1; BCL2L1;
GABPA	13	2702	24.0741	1.35979	0.147639	1	1	1	SLC26A11; AFF3; VEZF1; SLC16A6; MAPK3; FSIP1; RMND5B; SLC9A3R1; SUPT4H1; BCL2L1; MAGED2; DNAJC14; WFS1;
CTCF	9	2605	16.6667	0.97678	0.588447	1	1	1	EFHD1; FAM102A; ACADSB; BCL2L1; SLC22A5; ERBB3; N4BP3; CAMK2N1; KCNK15;
FEV	1	526	1.85185	0.542261	0.850194	1	1	1	PDGFB;
HERPUD1	2	421	3.7037	1.3483	0.441559	1	1	1	MAPK3; BCL2L1;
KLF7	18	4448	33.3333	1.14348	0.294519	1	1	1	SLC26A11; FSIP1; AMZ2; SLC9A3R1; LRBA; CXXC5; PDGFB; FAM102A; ACADSB; SYTL4; MAGED2; DUSP5; PLEKHD1; N4BP3; GATA3; CAMK2N1; DNAJC14; WFS1;
MAF	3	466	5.55556	1.82412	0.227945	1	1	1	ARSG; SLC16A6; RNF43;
NR5A1	4	1129	7.40741	1.00306	0.573793	1	1	1	VEZF1; SLC16A6; MSI2; CAMK2N1;
RFX1	10	2158	18.5185	1.30997	0.226658	1	1	1	FSIP1; SLC9A3R1; LRBA; CXXC5; MKS1; BCL2L1; VPS25; ERBB3; KCNK15; SEC14L2;
RREB1	10	2136	18.5185	1.32346	0.217199	1	1	1	CTNND2; SLC16A6; DHX40; MAPK3; CXXC5; PDGFB; ACADSB; DUSP5; PLEKHD1; ERBB3;
SF1	4	1129	7.40741	1.00306	0.573793	1	1	1	VEZF1; SLC16A6; MSI2; CAMK2N1;
SP1	27	7140	50	1.06833	0.368409	1	1	1	USP32; SLC26A11; UGCG; EFHD1; DHX40; MAPK3; FSIP1; SLC9A3R1; LRBA; CXXC5; PDGFB; FAM102A; ACADSB; SYTL4; TBC1D9; CMBL; MAGED2; DUSP5; PLEKHD1; ERBB3; N4BP3; GATA3; CLSTN2; CAMK2N1; KCNK15; DNAJC14; WFS1;
SP4	20	4345	37.037	1.30058	0.108548	1	1	1	SLC26A11; VEZF1; HID1; EFHD1; MSI2; DHX40; FSIP1; LRBA; CXXC5; PDGFB; FAM102A; ACADSB; MAGED2; DUSP5; ERBB3; N4BP3; GATA3; CAMK2N1; KCNK15; WFS1;
TCF3	11	2140	20.3704	1.45296	0.127477	1	1	1	CACNG1; HID1; MAPK3; SLC9A3R1; LRBA; PDGFB; CMBL; VPS25; ERBB3; N4BP3; CLSTN2;
OTX1	2	848	3.7037	0.669386	0.810152	1	1	1	LRBA; INPP4B;
PITX1	2	848	3.7037	0.669386	0.810152	1	1	1	LRBA; INPP4B;
E2F1	4	1188	7.40741	0.953247	0.615133	1	1	1	CTNND2; DHX40; SYTL4; BCL2L1;
EGR1	13	3215	24.0741	1.14282	0.344274	1	1	1	VEZF1; CTNND2; FSIP1; LRBA; CXXC5; PDGFB; FAM102A; ACADSB; BCL2L1; MAGED2; ERBB3; GATA3; KCNK15;
NKX2-1	2	711	3.7037	0.798365	0.724069	1	1	1	SLC9A3R1; SLC22A5;
NRF1	5	2037	9.25926	0.694586	0.864546	1	1	1	SLC26A11; LRBA; SUPT4H1; CANT1; MAGED2;
BACH1	5	648	9.25926	2.18342	0.0783711	1	1	1	VEZF1; DUSP5; ERBB3; N4BP3; DNAJC14;
HOXB4	1	718	1.85185	0.397258	0.926344	1	1	1	CLSTN2;
MEIS2	5	527	9.25926	2.68473	0.0381435	1	1	1	MSI2; CXXC5; ACADSB; DUSP5; CLSTN2;
NR4A2	3	1042	5.55556	0.815786	0.723335	1	1	1	VEZF1; SLC16A6; LRBA;
PPARG	6	2016	11.1111	0.841905	0.735531	1	1	1	CXXC5; FAM102A; SYTL4; TBC1D9; GATA3; CAMK2N1;
HSF1	1	806	1.85185	0.353885	0.946969	1	1	1	AFF3;
ETV7	9	1049	16.6667	2.42564	0.0107176	1	0.513251	1	VEZF1; MAPK3; SLC9A3R1; SUPT4H1; BCL2L1; MAGED2; VPS25; GATA3; DNAJC14;
NR5A2	2	486	3.7037	1.16797	0.517095	1	1	1	VEZF1; MSI2;
TEAD1	4	422	7.40741	2.68351	0.0619115	1	1	1	SLC9A3R1; CXXC5; SLC22A5; DUSP5;
ARNT	2	403	3.7037	1.40852	0.419562	1	1	1	NKAIN1; CLSTN2;
BARX1	1	382	1.85185	0.746669	0.746408	1	1	1	AFF3;
HNF4A	12	3015	22.2222	1.12496	0.376748	1	1	1	EDDM3B; USP32; CTNND2; EFHD1; DHX40; PDGFB; BCL2L1; TBC1D9; MAGED2; SLC22A5; PLEKHD1; ERBB3;
HOXA3	3	573	5.55556	1.48349	0.331172	1	1	1	ACADSB; RNF43; DUSP5;
HOXB3	1	335	1.85185	0.851422	0.699205	1	1	1	RNF43;
HOXD8	4	811	7.40741	1.39637	0.323003	1	1	1	AFF3; CTNND2; ACADSB; SLC22A5;
POU4F3	2	687	3.7037	0.826256	0.706065	1	1	1	PRLR; ACADSB;
PRRX2	4	597	7.40741	1.8969	0.160186	1	1	1	ARSG; ACADSB; CLSTN2; INPP4B;
VAX2	2	434	3.7037	1.30791	0.457171	1	1	1	AFF3; SYTL4;
VSX2	4	595	7.40741	1.90327	0.158836	1	1	1	AFF3; UGCG; RNF43; TBC1D9;
CACD	3	514	5.55556	1.65377	0.273693	1	1	1	CTNND2; SLC16A6; DNAJC14;
HOXB13	1	526	1.85185	0.542261	0.850194	1	1	1	DUSP5;
ZNF238	2	799	3.7037	0.710436	0.782458	1	1	1	MAGED2; KCNK15;
ZNF513	2	799	3.7037	0.710436	0.782458	1	1	1	MAGED2; KCNK15;
MYC	5	1086	9.25926	1.30282	0.339553	1	1	1	ARMT1; DHX40; PDGFB; ACADSB; NKAIN1;
MYF5	14	1856	25.9259	2.13176	0.00429706	0.902382	0.451191	1	USP32; VEZF1; UGCG; HID1; LRBA; CXXC5; SUPT4H1; PDGFB; CMBL; ERBB3; N4BP3; CLSTN2; CAMK2N1; KCNK15;
FOXD1	1	334	1.85185	0.853971	0.698112	1	1	1	RNF43;
POU6F1	2	655	3.7037	0.866622	0.680595	1	1	1	SLC16A6; GATA3;
ASCL2	7	1499	12.963	1.32067	0.277893	1	1	1	CACNG1; SLC9A3R1; LRBA; CXXC5; PDGFB; N4BP3; DNAJC14;
BARHL1	1	509	1.85185	0.560372	0.840547	1	1	1	CLSTN2;
ESRRA	5	917	9.25926	1.54293	0.223103	1	1	1	VEZF1; MSI2; PRLR; LRBA; CXXC5;
TCF12	5	1099	9.25926	1.28741	0.348864	1	1	1	HID1; SLC9A3R1; PDGFB; MAGED2; PLEKHD1;
ELF2	1	780	1.85185	0.365681	0.941551	1	1	1	VPS25;
ESR1	1	696	1.85185	0.409814	0.920064	1	1	1	SLC16A6;
FOS	7	1754	12.963	1.12867	0.429283	1	1	1	VEZF1; ARSG; MAPK3; DUSP5; N4BP3; GATA3; DNAJC14;
FOSB	7	1754	12.963	1.12867	0.429283	1	1	1	VEZF1; ARSG; MAPK3; DUSP5; N4BP3; GATA3; DNAJC14;
JUN	7	1754	12.963	1.12867	0.429283	1	1	1	VEZF1; ARSG; MAPK3; DUSP5; N4BP3; GATA3; DNAJC14;
JUNB	7	1754	12.963	1.12867	0.429283	1	1	1	VEZF1; ARSG; MAPK3; DUSP5; N4BP3; GATA3; DNAJC14;
JUND	7	1754	12.963	1.12867	0.429283	1	1	1	VEZF1; ARSG; MAPK3; DUSP5; N4BP3; GATA3; DNAJC14;
NR6A1	4	769	7.40741	1.47263	0.289077	1	1	1	CTNND2; RNF43; CLSTN2; SEC14L2;
RAB40B	4	806	7.40741	1.40503	0.318941	1	1	1	PRLR; LRBA; SLC22A5; DUSP5;
RARA	4	806	7.40741	1.40503	0.318941	1	1	1	PRLR; LRBA; SLC22A5; DUSP5;
SPI1	2	814	3.7037	0.697345	0.791283	1	1	1	SUPT4H1; DUSP5;
EN1	1	466	1.85185	0.612079	0.81334	1	1	1	AFF3;
FOXC1	1	301	1.85185	0.947593	0.659784	1	1	1	SLC16A6;
HOXA5	3	916	5.55556	0.927999	0.637332	1	1	1	AFF3; ACADSB; DUSP5;
HOXA7	1	527	1.85185	0.541233	0.850744	1	1	1	ACADSB;
HOXB7	3	388	5.55556	2.19081	0.157931	1	1	1	CTNND2; SLC16A6; SYTL4;
HOXB8	1	225	1.85185	1.26765	0.552423	1	1	1	SLC22A5;
HOXC6	1	237	1.85185	1.20347	0.571352	1	1	1	CLSTN2;
ISX	1	265	1.85185	1.07632	0.612517	1	1	1	AFF3;
PAX6	2	557	3.7037	1.01909	0.591772	1	1	1	MSI2; TBC1D9;
PBX1	1	741	1.85185	0.384927	0.932391	1	1	1	DUSP5;
PRRX1	1	389	1.85185	0.733233	0.752785	1	1	1	DUSP5;
REST	3	765	5.55556	1.11117	0.513161	1	1	1	CACNG1; MAGED2; ERBB3;
TGIF1	3	1034	5.55556	0.822097	0.718367	1	1	1	CXXC5; SLC22A5; CLSTN2;
CRX	1	349	1.85185	0.817269	0.714101	1	1	1	DUSP5;
ESR2	1	464	1.85185	0.614717	0.811969	1	1	1	SLC16A6;
GLI1	2	148	3.7037	3.83519	0.0965621	1	1	1	CXXC5; FAM102A;
HENMT1	5	1144	9.25926	1.23677	0.38123	1	1	1	VEZF1; CXXC5; PDGFB; ERBB3; SEC14L2;
INSM1	5	487	9.25926	2.90523	0.0285136	1	0.997975	1	EFHD1; BCL2L1; MAGED2; ERBB3; WFS1;
NHLH1	5	1144	9.25926	1.23677	0.38123	1	1	1	VEZF1; CXXC5; PDGFB; ERBB3; SEC14L2;
ZEB1	2	401	3.7037	1.41554	0.417091	1	1	1	SLC16A6; LRBA;
ZFP161	3	1137	5.55556	0.747625	0.77736	1	1	1	SLC16A6; MRFAP1; MRFAP1L1;
BACH2	4	628	7.40741	1.80326	0.181653	1	1	1	SLC26A11; DUSP5; ERBB3; N4BP3;
EBF1	1	205	1.85185	1.39132	0.519035	1	1	1	AFF3;
MSX2	2	344	3.7037	1.65009	0.344831	1	1	1	MSI2; ERBB3;
NOBOX	4	621	7.40741	1.82359	0.17672	1	1	1	AFF3; MSI2; RNF43; ERBB3;
TFAP4	12	1280	22.2222	2.64979	0.00144347	0.303129	0.303129	0.842369	VEZF1; SLC9A3R1; PRLR; LRBA; PDGFB; RNF43; BCL2L1; TBC1D9; MAGED2; ERBB3; CLSTN2; DNAJC14;
ATF3	3	800	5.55556	1.06256	0.543831	1	1	1	MSI2; RNF43; CLSTN2;
TAL1	7	1113	12.963	1.77869	0.0962096	1	1	1	VEZF1; ARSG; CXXC5; FAM102A; RNF43; BCL2L1; CAMK2N1;
HOXA9	3	729	5.55556	1.16604	0.480585	1	1	1	TANC2; DUSP5; CLSTN2;
NFE2	2	518	3.7037	1.09582	0.55181	1	1	1	AFF3; VEZF1;
LMO2	3	610	5.55556	1.39351	0.367336	1	1	1	HID1; PDGFB; ERBB3;
RUNX2	3	315	5.55556	2.69851	0.100435	1	1	1	SLC16A6; RNF43; SLC22A5;
GATA1	3	728	5.55556	1.16764	0.479666	1	1	1	VEZF1; MSI2; ERBB3;
FOXD3	3	361	5.55556	2.35466	0.135567	1	1	1	AFF3; SLC16A6; RNF43;
ISL2	2	515	3.7037	1.1022	0.548629	1	1	1	SYTL4; CLSTN2;
CDX2	4	253	7.40741	4.47598	0.0122203	1	0.513251	1	USP32; AFF3; EFHD1; CLSTN2;
FOXO1	1	192	1.85185	1.48552	0.496035	1	1	1	DUSP5;
GFI1	4	552	7.40741	2.05153	0.130931	1	1	1	CTNND2; SLC16A6; PRLR; RNF43;
HMX1	1	240	1.85185	1.18843	0.57596	1	1	1	CLSTN2;
HOXB9	3	537	5.55556	1.58294	0.296007	1	1	1	EFHD1; DUSP5; CLSTN2;
PAX4	1	175	1.85185	1.62982	0.464323	1	1	1	USP32;
PDX1	3	372	5.55556	2.28504	0.144537	1	1	1	USP32; VEZF1; SYTL4;
EOMES	2	291	3.7037	1.95061	0.275462	1	1	1	AFF3; UGCG;
TBX5	3	204	5.55556	4.16674	0.0355238	1	1	1	UGCG; MAPK3; DUSP5;
ATF6	1	195	1.85185	1.46267	0.501437	1	1	1	DHX40;
STRA13	1	574	1.85185	0.496916	0.874447	1	1	1	SLC26A11;
ZIC1	4	548	7.40741	2.06651	0.12845	1	1	1	PRLR; CXXC5; NKAIN1; ERBB3;
DBX1	1	239	1.85185	1.1934	0.57443	1	1	1	CLSTN2;
ELF1	4	585	7.40741	1.93581	0.152153	1	1	1	SUPT4H1; RNF43; SLC22A5; DUSP5;
DLX5	1	220	1.85185	1.29646	0.544296	1	1	1	RNF43;
HOXC10	1	81	1.85185	3.52098	0.25026	1	1	1	TANC2;
ATF4	2	315	3.7037	1.80199	0.30702	1	1	1	MSI2; CLSTN2;
ELF3	4	437	7.40741	2.5914	0.0685639	1	1	1	USP32; VEZF1; MKS1; RNF43;
SPDEF	1	189	1.85185	1.5091	0.490576	1	1	1	VPS25;
CEBPD	3	113	5.55556	7.52196	0.00746403	1	0.513251	1	USP32; FAM102A; TBC1D9;

## Sheet: Clinical phenotype
Clinical phenotype of Co-expressed genes with CACNG4
Analysis: Clinical phenotype
Dataset name: Co-expressed
Number of genes in the dataset: 56
Number of genes in the dataset (which are available in Clinical phenotype database) :7
Number of genes in background: 1820
Is analysis quantitative: No
						Corrected p-values
Clinical phenotype	No. of genes in the dataset	No. of genes in the background dataset	Percentage of genes	Fold enrichment	P-value (Hypergeometric test)	Bonferroni method	BH method	Q-value (Storey-Tibshirani method)	genes mapped (from input data set)
Abdomen	2	621	28.5714	0.840336	0.7514	1	1	1	MKS1; SLC22A5;
Abnormal liver enzymes	1	8	14.2857	32.7374	0.030416	1	1	1	SLC22A5;
Absence of corpus callosum	1	3	14.2857	87.1185	0.0115004	1	1	1	MKS1;
Accessory ossification proximal phalanx, 2nd digit	1	1	14.2857	259.631	0.00384615	1	1	1	CANT1;
Accessory spleen	1	3	14.2857	87.1185	0.0115004	1	1	1	MKS1;
Adrenal hypoplasia	1	5	14.2857	52.3407	0.0191043	1	1	1	MKS1;
Adult onset	1	10	14.2857	26.1965	0.0378948	1	1	1	PDGFB;
Advanced carpal bone age	1	1	14.2857	259.631	0.00384615	1	1	1	CANT1;
Advanced tarsal ossification	1	2	14.2857	130.461	0.00767962	1	1	1	CANT1;
Akinesia	1	4	14.2857	65.3932	0.0153086	1	1	1	ERBB3;
Ambiguous genitalia	1	11	14.2857	23.8172	0.0416157	1	1	1	MKS1;
Amniotic Fluid	2	68	28.5714	7.67324	0.0255853	1	1	1	MKS1; ERBB3;
Anencephaly	1	2	14.2857	130.461	0.00767962	1	1	1	MKS1;
Anterior horn atrophy	1	1	14.2857	259.631	0.00384615	1	1	1	ERBB3;
Apparent at birth	1	1	14.2857	259.631	0.00384615	1	1	1	CANT1;
Arnold-Chiari malformation	1	5	14.2857	52.3407	0.0191043	1	1	1	MKS1;
Arthrogryposis	1	5	14.2857	52.3407	0.0191043	1	1	1	ERBB3;
Asplenia	1	7	14.2857	37.4075	0.0266579	1	1	1	MKS1;
Ataxia	2	130	28.5714	4.01398	0.0838878	1	1	1	MKS1; WFS1;
Autosomal dominant	3	747	42.8571	1.04615	0.602892	1	1	1	PDGFB; GATA3; WFS1;
Autosomal recessive	5	924	71.4286	1.40772	0.238932	1	1	1	MKS1; CANT1; SLC22A5; ERBB3; WFS1;
Average adult height 114 cm	1	1	14.2857	259.631	0.00384615	1	1	1	CANT1;
Bifid distal phalanx of great toe	1	1	14.2857	259.631	0.00384615	1	1	1	CANT1;
Bifid distal phalanx of thumb	1	1	14.2857	259.631	0.00384615	1	1	1	CANT1;
Bile duct dilatation	1	4	14.2857	65.3932	0.0153086	1	1	1	MKS1;
Bile duct proliferation	1	2	14.2857	130.461	0.00767962	1	1	1	MKS1;
Biliary Tract	1	30	14.2857	8.73798	0.110006	1	1	1	MKS1;
Bladder	3	90	42.8571	8.68223	0.00354286	1	1	1	MKS1; ERBB3; WFS1;
Bowed long bones	1	1	14.2857	259.631	0.00384615	1	1	1	MKS1;
Brachydactyly	2	64	28.5714	8.15275	0.0228113	1	1	1	MKS1; CANT1;
Brain atrophy	1	5	14.2857	52.3407	0.0191043	1	1	1	WFS1;
Breech presentation	1	7	14.2857	37.4075	0.0266579	1	1	1	MKS1;
Bulging eyes	1	3	14.2857	87.1185	0.0115004	1	1	1	CANT1;
Cardiomegaly	1	21	14.2857	12.481	0.078151	1	1	1	SLC22A5;
Cardiomyopathy	1	21	14.2857	12.481	0.078151	1	1	1	WFS1;
Cardiovascular	4	446	57.1429	2.33429	0.0657101	1	1	1	MKS1; SLC22A5; ERBB3; WFS1;
Carnitine supplementation can prevent further episodes and declines in cardiac function	1	1	14.2857	259.631	0.00384615	1	1	1	SLC22A5;
Cataract, congenital nuclear	1	1	14.2857	259.631	0.00384615	1	1	1	WFS1;
Cataracts	1	49	14.2857	5.35048	0.174169	1	1	1	MKS1;
Central Nervous System	5	887	71.4286	1.46644	0.205896	1	1	1	MKS1; CANT1; SLC22A5; ERBB3; WFS1;
Cerebellar hypoplasia	1	24	14.2857	10.9216	0.088876	1	1	1	MKS1;
Cerebral hypoplasia	1	1	14.2857	259.631	0.00384615	1	1	1	MKS1;
Chest	1	243	14.2857	1.07908	0.633944	1	1	1	CANT1;
Cleft epiglottis	1	1	14.2857	259.631	0.00384615	1	1	1	MKS1;
Cleft lip	1	43	14.2857	6.09688	0.15435	1	1	1	MKS1;
Cleft palate	1	97	14.2857	2.70309	0.318894	1	1	1	MKS1;
Clinical manifestation of some forms of Bardet-Biedl syndrome requires recessive mutation in 1 of the 6 loci plus an additional mutation in a second locus	1	19	14.2857	13.7942	0.070941	1	1	1	MKS1;
Clinodactyly	1	39	14.2857	6.72204	0.140912	1	1	1	MKS1;
Club foot	1	1	14.2857	259.631	0.00384615	1	1	1	CANT1;
Coarctation of aorta	1	6	14.2857	43.6318	0.0228873	1	1	1	MKS1;
Coma associated with hypoglycemia	1	1	14.2857	259.631	0.00384615	1	1	1	SLC22A5;
Congenital glaucoma	1	1	14.2857	259.631	0.00384615	1	1	1	CANT1;
Congenital heart defects	1	22	14.2857	11.914	0.081738	1	1	1	MKS1;
Congestive heart failure	1	25	14.2857	10.4849	0.0924272	1	1	1	SLC22A5;
Coronal cleft	1	1	14.2857	259.631	0.00384615	1	1	1	CANT1;
Coxa valga	1	22	14.2857	11.914	0.081738	1	1	1	CANT1;
Coxa vara	1	16	14.2857	16.3789	0.0600355	1	1	1	CANT1;
Cryptorchidism	1	101	14.2857	2.59605	0.329905	1	1	1	MKS1;
Cystic changes in the kidney	1	1	14.2857	259.631	0.00384615	1	1	1	ERBB3;
Dandy-Walker malformation	1	12	14.2857	21.834	0.0453242	1	1	1	MKS1;
Deafness, sensorineural	1	9	14.2857	29.104	0.0341616	1	1	1	GATA3;
Decreased carnitine in serum, muscle, heart, and liver	1	1	14.2857	259.631	0.00384615	1	1	1	SLC22A5;
Decreased fetal movement	1	10	14.2857	26.1965	0.0378948	1	1	1	ERBB3;
Degenerative vitreoretinopathy	1	1	14.2857	259.631	0.00384615	1	1	1	ERBB3;
Delayed motor development	1	55	14.2857	4.76689	0.193588	1	1	1	CANT1;
Delay in gross motor development due to weakness	1	1	14.2857	259.631	0.00384615	1	1	1	SLC22A5;
Delivery	1	43	14.2857	6.09688	0.15435	1	1	1	MKS1;
Delta phalanx/delta-like phalanx	1	1	14.2857	259.631	0.00384615	1	1	1	CANT1;
Dental crowding	1	29	14.2857	9.03919	0.106513	1	1	1	MKS1;
Developmental delay	1	141	14.2857	1.85963	0.431889	1	1	1	MKS1;
Diabetes insipidus	1	4	14.2857	65.3932	0.0153086	1	1	1	WFS1;
Diabetes mellitus	1	27	14.2857	9.70851	0.0994939	1	1	1	WFS1;
Digenic recessive	1	24	14.2857	10.9216	0.088876	1	1	1	MKS1;
Dilated cardiomyopathy (in some patients)	1	3	14.2857	87.1185	0.0115004	1	1	1	ERBB3;
Distended urinary bladder	1	1	14.2857	259.631	0.00384615	1	1	1	ERBB3;
Duplicated ureters	1	1	14.2857	259.631	0.00384615	1	1	1	MKS1;
Dwarfism, short-limb, prenatal onset	1	1	14.2857	259.631	0.00384615	1	1	1	CANT1;
Dysarthria	1	118	14.2857	2.22207	0.375016	1	1	1	WFS1;
Dysphagia	1	67	14.2857	3.91325	0.231256	1	1	1	WFS1;
Ears	3	442	42.8571	1.76803	0.228601	1	1	1	MKS1; GATA3; WFS1;
Elevated amniotic alpha-fetoprotein in affected fetuses with encephalocele	1	1	14.2857	259.631	0.00384615	1	1	1	MKS1;
Elevated greater trochanter	1	1	14.2857	259.631	0.00384615	1	1	1	CANT1;
Elongated second and third toes	1	1	14.2857	259.631	0.00384615	1	1	1	CANT1;
Encephalopathy associated with hypoglycemia	1	1	14.2857	259.631	0.00384615	1	1	1	SLC22A5;
Endo	1	39	14.2857	6.72204	0.140912	1	1	1	WFS1;
Endocrine Features	3	155	42.8571	5.04153	0.0164159	1	1	1	MKS1; GATA3; WFS1;
Enlarged first metatarsal	1	1	14.2857	259.631	0.00384615	1	1	1	CANT1;
External Features	1	180	14.2857	1.45673	0.518212	1	1	1	CANT1;
External Genitalia (Female)	1	50	14.2857	5.24349	0.177433	1	1	1	MKS1;
External Genitalia (Male)	1	151	14.2857	1.73649	0.455196	1	1	1	MKS1;
Eyes	4	826	57.1429	1.26042	0.399732	1	1	1	MKS1; CANT1; ERBB3; WFS1;
Face	3	433	42.8571	1.80478	0.218599	1	1	1	MKS1; CANT1; ERBB3;
Failure to thrive	1	202	14.2857	1.29809	0.561749	1	1	1	SLC22A5;
Fatty infiltration of heart muscle	1	1	14.2857	259.631	0.00384615	1	1	1	SLC22A5;
Feet	2	345	28.5714	1.51259	0.394483	1	1	1	MKS1; CANT1;
Flat acetabular roof	1	3	14.2857	87.1185	0.0115004	1	1	1	CANT1;
Flat epiphyses	1	1	14.2857	259.631	0.00384615	1	1	1	CANT1;
Flat nasal bridge	1	21	14.2857	12.481	0.078151	1	1	1	CANT1;
Frequency increases with advancing age	1	6	14.2857	43.6318	0.0228873	1	1	1	PDGFB;
Gastrointestinal	1	425	14.2857	0.61699	0.845122	1	1	1	MKS1;
Genetic heterogeneity (see MKS2	1	1	14.2857	259.631	0.00384615	1	1	1	MKS1;
Genitourinary	4	478	57.1429	2.17803	0.082413	1	1	1	MKS1; ERBB3; GATA3; WFS1;
Genu varum	1	6	14.2857	43.6318	0.0228873	1	1	1	CANT1;
Growth	4	609	57.1429	1.70953	0.17485	1	1	1	MKS1; CANT1; SLC22A5; WFS1;
Growth retardation	1	57	14.2857	4.59966	0.199974	1	1	1	WFS1;
Hands	3	349	42.8571	2.23916	0.133765	1	1	1	MKS1; CANT1; WFS1;
Head	1	345	14.2857	0.760056	0.770982	1	1	1	MKS1;
Head and Neck	5	954	71.4286	1.36345	0.267686	1	1	1	MKS1; CANT1; ERBB3; GATA3; WFS1;
Hearing loss, sensorineural	1	38	14.2857	6.89889	0.137524	1	1	1	WFS1;
Heart	4	351	57.1429	2.96606	0.0291434	1	1	1	MKS1; SLC22A5; ERBB3; WFS1;
Height	1	290	14.2857	0.904199	0.703934	1	1	1	CANT1;
Hemifacial palsy	1	1	14.2857	259.631	0.00384615	1	1	1	ERBB3;
Hepatic fibrosis	1	27	14.2857	9.70851	0.0994939	1	1	1	MKS1;
Hepatomegaly	1	130	14.2857	2.01697	0.405269	1	1	1	SLC22A5;
High arched palate	1	32	14.2857	8.19203	0.116955	1	1	1	MKS1;
Highly variable severity, ranging from death in utero to survival to adulthood with normal intelligence	1	1	14.2857	259.631	0.00384615	1	1	1	CANT1;
High myopia	1	7	14.2857	37.4075	0.0266579	1	1	1	ERBB3;
High recurrence rate	1	6	14.2857	43.6318	0.0228873	1	1	1	PDGFB;
Hirschsprung disease (	1	19	14.2857	13.7942	0.070941	1	1	1	MKS1;
Hydrocephalus	1	49	14.2857	5.35048	0.174169	1	1	1	MKS1;
Hydronephrosis	2	38	28.5714	13.7295	0.00834674	1	1	1	ERBB3; WFS1;
Hydroureter	1	8	14.2857	32.7374	0.030416	1	1	1	WFS1;
Hyperammonemia	1	17	14.2857	15.416	0.0636828	1	1	1	SLC22A5;
Hypertelorism	1	121	14.2857	2.16698	0.3827	1	1	1	MKS1;
Hypertension	1	57	14.2857	4.59966	0.199974	1	1	1	MKS1;
Hypertrophic cardiomyopathy	1	45	14.2857	5.82597	0.161001	1	1	1	SLC22A5;
Hypodontia	1	51	14.2857	5.14069	0.180686	1	1	1	MKS1;
Hypogonadism (major)	1	19	14.2857	13.7942	0.070941	1	1	1	MKS1;
Hypoketotic hypoglycemic episodes, acute	1	1	14.2857	259.631	0.00384615	1	1	1	SLC22A5;
Hypoparathyroidism	1	5	14.2857	52.3407	0.0191043	1	1	1	GATA3;
Hypoplastic bladder	1	1	14.2857	259.631	0.00384615	1	1	1	MKS1;
Hypotelorism	1	11	14.2857	23.8172	0.0416157	1	1	1	MKS1;
Hypothyroidism	1	17	14.2857	15.416	0.0636828	1	1	1	WFS1;
Hypotonia	2	233	28.5714	2.23964	0.222599	1	1	1	CANT1; SLC22A5;
Impaired carnitine uptake in muscle, heart, kidney, fibroblasts, and lymphocytes	1	1	14.2857	259.631	0.00384615	1	1	1	SLC22A5;
Imperforate anus	1	16	14.2857	16.3789	0.0600355	1	1	1	MKS1;
Incomplete penetrance	1	36	14.2857	7.28206	0.130714	1	1	1	PDGFB;
Increased urinary carnitine	1	1	14.2857	259.631	0.00384615	1	1	1	SLC22A5;
Insulin resistance	1	30	14.2857	8.73798	0.110006	1	1	1	WFS1;
Internal Genitalia (Female)	2	96	28.5714	5.43545	0.0486154	1	1	1	MKS1; GATA3;
Internal Genitalia (Male)	2	148	28.5714	3.52583	0.105213	1	1	1	MKS1; WFS1;
Intestinal malrotation	1	5	14.2857	52.3407	0.0191043	1	1	1	MKS1;
Iris coloboma	1	13	14.2857	20.1558	0.0490204	1	1	1	MKS1;
Joint dislocations	1	5	14.2857	52.3407	0.0191043	1	1	1	CANT1;
Joint laxity	1	36	14.2857	7.28206	0.130714	1	1	1	CANT1;
Kidneys	4	276	57.1429	3.77203	0.012417	1	1	1	MKS1; ERBB3; GATA3; WFS1;
Kyphosis	1	56	14.2857	4.68179	0.196787	1	1	1	CANT1;
Lab	1	266	14.2857	0.985778	0.669785	1	1	1	WFS1;
Laboratory Abnormalities	1	712	14.2857	0.368291	0.969236	1	1	1	SLC22A5;
Larynx	1	46	14.2857	5.69934	0.16431	1	1	1	MKS1;
Late onset	1	31	14.2857	8.4562	0.113486	1	1	1	WFS1;
Learning disabilities (major)	1	19	14.2857	13.7942	0.070941	1	1	1	MKS1;
Left ventricular hypertrophy	1	26	14.2857	10.0818	0.0959664	1	1	1	MKS1;
Lethargy associated with hypoglycemia	1	1	14.2857	259.631	0.00384615	1	1	1	SLC22A5;
Limbs	2	339	28.5714	1.53936	0.385278	1	1	1	MKS1; CANT1;
Limited mobility of proximal interphalangeal joint	1	1	14.2857	259.631	0.00384615	1	1	1	WFS1;
Liver	2	256	28.5714	2.03843	0.257302	1	1	1	MKS1; SLC22A5;
Lobulated tongue	1	3	14.2857	87.1185	0.0115004	1	1	1	MKS1;
Low-set ears	1	97	14.2857	2.70309	0.318894	1	1	1	MKS1;
Lung	2	171	28.5714	3.05162	0.134624	1	1	1	MKS1; ERBB3;
Macrostomia	1	9	14.2857	29.104	0.0341616	1	1	1	MKS1;
Marked lordosis	1	1	14.2857	259.631	0.00384615	1	1	1	CANT1;
Medial deviation of the foot	1	1	14.2857	259.631	0.00384615	1	1	1	CANT1;
Meningioma	1	7	14.2857	37.4075	0.0266579	1	1	1	PDGFB;
MENINGIOMA, FAMILIAL, SUSCEPTIBILITY TO	1	6	14.2857	43.6318	0.0228873	1	1	1	PDGFB;
Mental retardation (in some)	1	2	14.2857	130.461	0.00767962	1	1	1	CANT1;
Mental retardation (in some patients)	1	12	14.2857	21.834	0.0453242	1	1	1	WFS1;
Metabolic Features	1	195	14.2857	1.34468	0.548278	1	1	1	SLC22A5;
Microcephaly	1	129	14.2857	2.03261	0.402797	1	1	1	MKS1;
Micrognathia	2	121	28.5714	4.31251	0.0738679	1	1	1	MKS1; ERBB3;
Microphthalmia	1	37	14.2857	7.0853	0.134125	1	1	1	MKS1;
Microretrognathia	1	4	14.2857	65.3932	0.0153086	1	1	1	CANT1;
Microstomia	1	12	14.2857	21.834	0.0453242	1	1	1	CANT1;
Midface hypoplasia	1	38	14.2857	6.89889	0.137524	1	1	1	CANT1;
Misc	1	219	14.2857	1.19733	0.593039	1	1	1	WFS1;
Miscellaneous	6	1228	85.7143	1.27066	0.278	1	1	1	PDGFB; MKS1; CANT1; SLC22A5; ERBB3; WFS1;
Monkey wrench' appearance of the femoral heads	1	1	14.2857	259.631	0.00384615	1	1	1	CANT1;
More common in women	1	7	14.2857	37.4075	0.0266579	1	1	1	PDGFB;
Most affected infants die shortly after birth from respiratory failure	1	1	14.2857	259.631	0.00384615	1	1	1	ERBB3;
Mouth	2	417	28.5714	1.25143	0.501924	1	1	1	MKS1; CANT1;
Movement	1	29	14.2857	9.03919	0.106513	1	1	1	ERBB3;
Muscle biopsy shows lipid deposition	1	1	14.2857	259.631	0.00384615	1	1	1	SLC22A5;
Muscle, Soft Tissue	1	341	14.2857	0.768971	0.76659	1	1	1	SLC22A5;
Muscle weakness	1	62	14.2857	4.22878	0.215749	1	1	1	SLC22A5;
Myopia, apparent with age	1	1	14.2857	259.631	0.00384615	1	1	1	CANT1;
Narrowness of intervertebral disc space	1	1	14.2857	259.631	0.00384615	1	1	1	CANT1;
Narrow thorax	1	11	14.2857	23.8172	0.0416157	1	1	1	CANT1;
Natal teeth	1	5	14.2857	52.3407	0.0191043	1	1	1	MKS1;
Neck	2	130	28.5714	4.01398	0.0838878	1	1	1	MKS1; CANT1;
Neoplasia	1	151	14.2857	1.73649	0.455196	1	1	1	PDGFB;
Nephrogenic diabetes insipidus	1	19	14.2857	13.7942	0.070941	1	1	1	MKS1;
Nephrosis	1	1	14.2857	259.631	0.00384615	1	1	1	GATA3;
Neurogenic bladder	1	4	14.2857	65.3932	0.0153086	1	1	1	WFS1;
Neurogenic muscle atrophy, especially in the lower limbs	1	1	14.2857	259.631	0.00384615	1	1	1	ERBB3;
Neurologic	5	930	71.4286	1.39864	0.244544	1	1	1	MKS1; CANT1; SLC22A5; ERBB3; WFS1;
No dicarboxylic aciduria	1	2	14.2857	130.461	0.00767962	1	1	1	SLC22A5;
No fetal hydrops	1	1	14.2857	259.631	0.00384615	1	1	1	ERBB3;
No ketosis	1	1	14.2857	259.631	0.00384615	1	1	1	SLC22A5;
Noninsulin-dependent diabetes mellitus	1	30	14.2857	8.73798	0.110006	1	1	1	WFS1;
Normal lung histology	1	1	14.2857	259.631	0.00384615	1	1	1	ERBB3;
Nose	1	314	14.2857	0.835091	0.735011	1	1	1	CANT1;
Nystagmus	1	122	14.2857	2.14922	0.385243	1	1	1	WFS1;
Obesity	2	43	28.5714	12.1334	0.0106228	1	1	1	MKS1; CANT1;
Occipital encephalocele	1	3	14.2857	87.1185	0.0115004	1	1	1	MKS1;
Olfactory lobe absence	1	1	14.2857	259.631	0.00384615	1	1	1	MKS1;
Oligohydramnios	1	12	14.2857	21.834	0.0453242	1	1	1	MKS1;
Omphalocele	1	14	14.2857	18.7171	0.0527043	1	1	1	MKS1;
One family has been reported (last curated January 2014)	1	2	14.2857	130.461	0.00767962	1	1	1	WFS1;
Onset in childhood (1 to 7 years) of progressive cardiomyopathy and muscle weakness	1	1	14.2857	259.631	0.00384615	1	1	1	SLC22A5;
Onset in infancy of acute hypoglycemic episodes	1	1	14.2857	259.631	0.00384615	1	1	1	SLC22A5;
Optic atrophy	1	82	14.2857	3.1975	0.276211	1	1	1	WFS1;
Optic tract agenesis	1	1	14.2857	259.631	0.00384615	1	1	1	MKS1;
Osteoarthritis, progressive	1	1	14.2857	259.631	0.00384615	1	1	1	CANT1;
Osteoporosis	1	42	14.2857	6.24201	0.151007	1	1	1	CANT1;
Other	3	384	42.8571	2.03507	0.167077	1	1	1	MKS1; SLC22A5; WFS1;
Patent ductus arteriosus	1	41	14.2857	6.39422	0.147654	1	1	1	MKS1;
Patients can be divided into 2 groups based on whether typical hand anomalies are present	1	1	14.2857	259.631	0.00384615	1	1	1	CANT1;
Pelvis	1	153	14.2857	1.71379	0.459758	1	1	1	CANT1;
Perinatal death	1	1	14.2857	259.631	0.00384615	1	1	1	MKS1;
Pes planus	1	37	14.2857	7.0853	0.134125	1	1	1	CANT1;
Phalangeal dislocations	1	1	14.2857	259.631	0.00384615	1	1	1	CANT1;
Pigmentary retinopathy	1	34	14.2857	7.71029	0.123857	1	1	1	WFS1;
Placenta and Umbilical Cord	1	10	14.2857	26.1965	0.0378948	1	1	1	MKS1;
Placental enlargement	1	1	14.2857	259.631	0.00384615	1	1	1	MKS1;
Platyspondyly	1	26	14.2857	10.0818	0.0959664	1	1	1	CANT1;
Polycystic kidneys	1	4	14.2857	65.3932	0.0153086	1	1	1	MKS1;
Polydactyly	1	7	14.2857	37.4075	0.0266579	1	1	1	MKS1;
Polydactyly (major)	1	19	14.2857	13.7942	0.070941	1	1	1	MKS1;
Polyhydramnios	1	45	14.2857	5.82597	0.161001	1	1	1	ERBB3;
Poor coordination	1	22	14.2857	11.914	0.081738	1	1	1	MKS1;
Postaxial polydactyly	1	23	14.2857	11.3962	0.0853129	1	1	1	MKS1;
Potter-like facies	1	1	14.2857	259.631	0.00384615	1	1	1	MKS1;
Prenatal diagnosis by ultrasound	1	3	14.2857	87.1185	0.0115004	1	1	1	MKS1;
Prenatal Manifestations	2	115	28.5714	4.5375	0.0674479	1	1	1	MKS1; ERBB3;
Presence of 4 major features or 3 major and 2 minor features establishes the diagnosis	1	19	14.2857	13.7942	0.070941	1	1	1	MKS1;
Progressive, low frequency sensorineural hearing loss	1	1	14.2857	259.631	0.00384615	1	1	1	WFS1;
Progressive renal failure	1	3	14.2857	87.1185	0.0115004	1	1	1	GATA3;
Prominent eyes	1	19	14.2857	13.7942	0.070941	1	1	1	CANT1;
Proximal fibular overgrowth	1	1	14.2857	259.631	0.00384615	1	1	1	CANT1;
Psychiatric disorders	1	2	14.2857	130.461	0.00767962	1	1	1	WFS1;
Ptosis	1	107	14.2857	2.45049	0.346135	1	1	1	WFS1;
Pulmonary hypoplasia	1	18	14.2857	14.5601	0.067318	1	1	1	MKS1;
Radial deviation of the fingers	1	1	14.2857	259.631	0.00384615	1	1	1	CANT1;
Radioulnar dislocation	1	1	14.2857	259.631	0.00384615	1	1	1	CANT1;
Renal agenesis	1	14	14.2857	18.7171	0.0527043	1	1	1	MKS1;
Renal agenesis, unilateral (in some patients)	1	1	14.2857	259.631	0.00384615	1	1	1	GATA3;
Renal anomalies (major)	1	19	14.2857	13.7942	0.070941	1	1	1	MKS1;
Renal dysplasia	1	10	14.2857	26.1965	0.0378948	1	1	1	GATA3;
Respiratory	2	360	28.5714	1.44956	0.417367	1	1	1	MKS1; ERBB3;
Respiratory failure in infancy	1	1	14.2857	259.631	0.00384615	1	1	1	ERBB3;
Respiratory insufficiency	1	35	14.2857	7.49006	0.127291	1	1	1	ERBB3;
Retinitis pigmentosa	1	39	14.2857	6.72204	0.140912	1	1	1	MKS1;
Reye syndrome	1	1	14.2857	259.631	0.00384615	1	1	1	SLC22A5;
Ribs, Sternum, Clavicles and Scapulae	1	162	14.2857	1.61858	0.479883	1	1	1	CANT1;
Rod-cone dystrophy, onset by end of 2nd decade (major)	1	19	14.2857	13.7942	0.070941	1	1	1	MKS1;
Round face	1	12	14.2857	21.834	0.0453242	1	1	1	CANT1;
Sagittal cleft	1	2	14.2857	130.461	0.00767962	1	1	1	CANT1;
Sandal gap	1	2	14.2857	130.461	0.00767962	1	1	1	CANT1;
Scoliosis	1	118	14.2857	2.22207	0.375016	1	1	1	CANT1;
Seizures	1	275	14.2857	0.953517	0.682966	1	1	1	WFS1;
Separated vagina	1	1	14.2857	259.631	0.00384615	1	1	1	MKS1;
Septal defects	1	5	14.2857	52.3407	0.0191043	1	1	1	MKS1;
Septate uterus (rare)	1	1	14.2857	259.631	0.00384615	1	1	1	GATA3;
Septate vagina (rare)	1	1	14.2857	259.631	0.00384615	1	1	1	GATA3;
Shortened distal phalanges	1	1	14.2857	259.631	0.00384615	1	1	1	CANT1;
Short first metacarpal	1	4	14.2857	65.3932	0.0153086	1	1	1	CANT1;
Short metacarpals	1	17	14.2857	15.416	0.0636828	1	1	1	CANT1;
Short metatarsals	1	10	14.2857	26.1965	0.0378948	1	1	1	CANT1;
Short neck	2	63	28.5714	8.28214	0.0221395	1	1	1	MKS1; CANT1;
Short nose	1	26	14.2857	10.0818	0.0959664	1	1	1	CANT1;
Short stature, disproportionate	1	9	14.2857	29.104	0.0341616	1	1	1	CANT1;
Short wide femoral neck	1	1	14.2857	259.631	0.00384615	1	1	1	CANT1;
Single umbilical artery	1	4	14.2857	65.3932	0.0153086	1	1	1	MKS1;
Skeletal	4	634	57.1429	1.64212	0.196727	1	1	1	MKS1; CANT1; ERBB3; WFS1;
Sloping forehead	1	12	14.2857	21.834	0.0453242	1	1	1	MKS1;
Small genitalia	1	1	14.2857	259.631	0.00384615	1	1	1	MKS1;
Small tooth roots	1	19	14.2857	13.7942	0.070941	1	1	1	MKS1;
Speech delay	1	41	14.2857	6.39422	0.147654	1	1	1	MKS1;
Speech disorder	1	21	14.2857	12.481	0.078151	1	1	1	MKS1;
Spinal cord glial hyperplasia	1	1	14.2857	259.631	0.00384615	1	1	1	ERBB3;
Spine	1	286	14.2857	0.916845	0.698463	1	1	1	CANT1;
Spleen	1	109	14.2857	2.40553	0.35147	1	1	1	MKS1;
Splenomegaly	1	84	14.2857	3.12138	0.282032	1	1	1	MKS1;
Steatosis	1	3	14.2857	87.1185	0.0115004	1	1	1	SLC22A5;
Strabismus	1	128	14.2857	2.04849	0.400316	1	1	1	MKS1;
Stroke-like episodes	1	3	14.2857	87.1185	0.0115004	1	1	1	WFS1;
Swedish key' proximal femur (flat proximal femoral metaphysis with medial spike and exaggerated lesser tuberosity)	1	1	14.2857	259.631	0.00384615	1	1	1	CANT1;
Syndactyly	1	47	14.2857	5.57811	0.167607	1	1	1	MKS1;
Talipes	1	2	14.2857	130.461	0.00767962	1	1	1	MKS1;
Teeth	1	228	14.2857	1.15007	0.608815	1	1	1	MKS1;
Testicular atrophy	1	6	14.2857	43.6318	0.0228873	1	1	1	WFS1;
Tremor	1	33	14.2857	7.94386	0.120412	1	1	1	WFS1;
Two main presentations	1	1	14.2857	259.631	0.00384615	1	1	1	SLC22A5;
Ureters	2	36	28.5714	14.492	0.00750769	1	1	1	MKS1; WFS1;
Uterine abnormalities	1	1	14.2857	259.631	0.00384615	1	1	1	MKS1;
Uterine agenesis (rare)	1	1	14.2857	259.631	0.00384615	1	1	1	GATA3;
Uterus didelphys (rare)	1	1	14.2857	259.631	0.00384615	1	1	1	GATA3;
Vaginal agenesis (rare)	1	1	14.2857	259.631	0.00384615	1	1	1	GATA3;
Variable prenatal growth deficiency	1	1	14.2857	259.631	0.00384615	1	1	1	MKS1;
Vascular	1	215	14.2857	1.2196	0.585855	1	1	1	MKS1;
Ventricular septal defect (in some patients)	1	3	14.2857	87.1185	0.0115004	1	1	1	ERBB3;
Waddling gait	1	23	14.2857	11.3962	0.0853129	1	1	1	CANT1;
Webbed neck	1	12	14.2857	21.834	0.0453242	1	1	1	MKS1;
Weight	1	122	14.2857	2.14922	0.385243	1	1	1	CANT1;
Wide metaphyses	1	3	14.2857	87.1185	0.0115004	1	1	1	CANT1;
Widened anterior ribs	1	1	14.2857	259.631	0.00384615	1	1	1	CANT1;

## Sheet: COSMIC
COSMIC of Co-expressed genes with CACNG4
Analysis: COSMIC
Dataset name: Co-expressed
Number of genes in the dataset: 56
Number of genes in the dataset (which are available in COSMIC database) :56
Number of genes in background: 18585
Is analysis quantitative: No
						Corrected p-values
COSMIC	No. of genes in the dataset	No. of genes in the background dataset	Percentage of genes	Fold enrichment	P-value (Hypergeometric test)	Bonferroni method	BH method	Q-value (Storey-Tibshirani method)	genes mapped (from input data set)
skin	36	11549	64.2857	1.03461	0.427687	1	1	1	EDDM3B; USP32; SLC26A11; AFF3; VEZF1; CACNG1; ARSG; CTNND2; HID1; SLC16A6; MSI2; DHX40; FSIP1; RMND5B; PRLR; LRBA; SUPT4H1; PDGFB; ACADSB; MKS1; SYTL4; RNF43; TBC1D9; CMBL; CANT1; WWP1; MAGED2; SLC22A5; SEMA3F; ERBB3; GATA3; CLSTN2; INPP4B; DNAJC14; WFS1; SEC14L2;
prostate	31	9587	55.3571	1.07329	0.333538	1	1	1	USP32; SLC26A11; AFF3; VEZF1; CACNG1; ARSG; CTNND2; HID1; SLC16A6; MSI2; DHX40; PRLR; LRBA; TANC2; CXXC5; PDGFB; ACADSB; MKS1; NKAIN1; SYTL4; RNF43; TBC1D9; CANT1; WWP1; SLC22A5; SEMA3F; ERBB3; CLSTN2; INPP4B; DNAJC14; WFS1;
biliary tract	7	1799	12.5	1.29295	0.296526	1	1	1	USP32; CTNND2; PRLR; LRBA; TANC2; RNF43; GATA3;
CancerGeneCensus geneList	6	503	10.7143	3.96456	0.00394036	0.165495	0.165495	0.433852	AFF3; MSI2; PDGFB; RNF43; CANT1; GATA3;
lung	50	15353	89.2857	1.08084	0.123047	1	0.861327	1	EDDM3B; USP32; SLC26A11; AFF3; VEZF1; ARSG; CTNND2; UGCG; ARMT1; HID1; SLC16A6; EFHD1; MSI2; DHX40; MAPK3; FSIP1; AMZ2; RMND5B; PRLR; LRBA; TANC2; CXXC5; PDGFB; FAM102A; ACADSB; MKS1; NKAIN1; SYTL4; RNF43; BCL2L1; TBC1D9; CMBL; MRFAP1; CANT1; WWP1; MAGED2; SLC22A5; SEMA3F; VPS25; COQ5; DUSP5; PLEKHD1; ERBB3; N4BP3; GATA3; CLSTN2; INPP4B; KCNK15; DNAJC14; WFS1;
autonomic ganglia	2	736	3.57143	0.90617	0.656094	1	1	1	CTNND2; MAPK3;
meninges	2	447	3.57143	1.49202	0.391344	1	1	1	TANC2; ERBB3;
kidney	46	13456	82.1429	1.13457	0.0646251	1	0.605446	1	EDDM3B; USP32; SLC26A11; AFF3; VEZF1; ARSG; CTNND2; UGCG; ARMT1; HID1; SLC16A6; EFHD1; DHX40; MAPK3; FSIP1; AMZ2; RMND5B; PRLR; LRBA; TANC2; CXXC5; PDGFB; MKS1; NKAIN1; SYTL4; RNF43; BCL2L1; TBC1D9; CMBL; CANT1; WWP1; MAGED2; SLC22A5; SEMA3F; VPS25; COQ5; DUSP5; PLEKHD1; ERBB3; N4BP3; GATA3; CLSTN2; INPP4B; DNAJC14; WFS1; SEC14L2;
endometrium	34	12807	60.7143	0.881163	0.927119	1	1	1	USP32; SLC26A11; VEZF1; ARSG; CTNND2; UGCG; ARMT1; MSI2; DHX40; MAPK3; FSIP1; TANC2; CXXC5; PDGFB; ACADSB; MKS1; NKAIN1; RNF43; TBC1D9; CMBL; CANT1; WWP1; MAGED2; SLC22A5; VPS25; COQ5; PLEKHD1; ERBB3; N4BP3; GATA3; CLSTN2; INPP4B; KCNK15; WFS1;
stomach	5	1289	8.92857	1.28967	0.347541	1	1	1	MAPK3; TANC2; RNF43; ERBB3; CLSTN2;
large intestine	53	17427	94.6429	1.00933	0.53542	1	1	1	EDDM3B; USP32; SLC26A11; AFF3; VEZF1; CACNG1; ARSG; CTNND2; UGCG; ARMT1; HID1; SLC16A6; EFHD1; MSI2; DHX40; MAPK3; FSIP1; AMZ2; RMND5B; SLC9A3R1; PRLR; LRBA; TANC2; CXXC5; SUPT4H1; PDGFB; FAM102A; ACADSB; MKS1; SYTL4; RNF43; BCL2L1; TBC1D9; CMBL; CANT1; WWP1; MAGED2; SLC22A5; SEMA3F; VPS25; COQ5; DUSP5; PLEKHD1; ERBB3; N4BP3; GATA3; CLSTN2; INPP4B; CAMK2N1; KCNK15; DNAJC14; WFS1; SEC14L2;
parathyroid	1	202	1.78571	1.659	0.458226	1	1	1	MKS1;
central nervous system	42	12014	75	1.16028	0.0662626	1	0.605446	1	EDDM3B; USP32; SLC26A11; AFF3; VEZF1; CACNG1; ARSG; CTNND2; ARMT1; SLC16A6; MSI2; DHX40; MAPK3; AMZ2; PRLR; LRBA; TANC2; CXXC5; PDGFB; FAM102A; ACADSB; MKS1; NKAIN1; SYTL4; RNF43; BCL2L1; TBC1D9; CMBL; CANT1; WWP1; MAGED2; SLC22A5; SEMA3F; VPS25; DUSP5; ERBB3; N4BP3; GATA3; CLSTN2; INPP4B; WFS1; SEC14L2;
eye	3	461	5.35714	2.16647	0.161763	1	0.970578	1	CTNND2; MKS1; SYTL4;
ovary	34	12007	60.7143	0.939873	0.775005	1	1	1	EDDM3B; USP32; SLC26A11; AFF3; VEZF1; ARSG; CTNND2; UGCG; HID1; MSI2; MAPK3; FSIP1; RMND5B; PRLR; LRBA; TANC2; FAM102A; ACADSB; MKS1; NKAIN1; SYTL4; RNF43; TBC1D9; WWP1; MAGED2; COQ5; DUSP5; PLEKHD1; ERBB3; GATA3; CLSTN2; INPP4B; CAMK2N1; DNAJC14;
bone	3	1330	5.35714	0.750946	0.774241	1	1	1	SLC16A6; WWP1; ERBB3;
240 NB cases mutantgeneList	14	3941	25	1.17958	0.28977	1	1	1	ARSG; CTNND2; SLC16A6; MSI2; MAPK3; AMZ2; PRLR; LRBA; ACADSB; RNF43; WWP1; SLC22A5; ERBB3; DNAJC14;
haematopoietic and lymphoid tissue	33	8977	58.9286	1.22014	0.0720769	1	0.605446	1	EDDM3B; USP32; SLC26A11; AFF3; CTNND2; UGCG; SLC16A6; EFHD1; MSI2; MAPK3; AMZ2; RMND5B; PRLR; LRBA; PDGFB; FAM102A; MKS1; SYTL4; RNF43; TBC1D9; WWP1; MAGED2; SEMA3F; COQ5; PLEKHD1; ERBB3; N4BP3; GATA3; CLSTN2; INPP4B; CAMK2N1; WFS1; SEC14L2;
breast	48	14924	85.7143	1.06744	0.19976	1	1	1	USP32; SLC26A11; AFF3; VEZF1; CACNG1; ARSG; CTNND2; UGCG; ARMT1; HID1; SLC16A6; EFHD1; FSIP1; AMZ2; RMND5B; SLC9A3R1; PRLR; LRBA; TANC2; CXXC5; PDGFB; FAM102A; ACADSB; MKS1; NKAIN1; SYTL4; RNF43; BCL2L1; TBC1D9; CMBL; CANT1; MRFAP1L1; WWP1; MAGED2; SLC22A5; SEMA3F; VPS25; COQ5; PLEKHD1; ERBB3; N4BP3; GATA3; CLSTN2; INPP4B; KCNK15; DNAJC14; WFS1; SEC14L2;
upper aerodigestive tract	19	6364	33.9286	0.991171	0.569846	1	1	1	EDDM3B; SLC26A11; AFF3; LRBA; TANC2; PDGFB; ACADSB; MKS1; NKAIN1; TBC1D9; MRFAP1; CANT1; COQ5; DUSP5; ERBB3; CLSTN2; KCNK15; DNAJC14; SEC14L2;
cervix	7	2590	12.5	0.898077	0.67994	1	1	1	AFF3; ARMT1; LRBA; TANC2; FAM102A; NKAIN1; CANT1;
thyroid	35	8760	62.5	1.32613	0.0148011	0.621645	0.310823	0.814834	USP32; AFF3; VEZF1; CTNND2; UGCG; ARMT1; HID1; SLC16A6; EFHD1; MSI2; MAPK3; FSIP1; AMZ2; RMND5B; LRBA; CXXC5; ACADSB; MKS1; NKAIN1; RNF43; TBC1D9; CANT1; WWP1; SLC22A5; SEMA3F; COQ5; DUSP5; PLEKHD1; N4BP3; GATA3; CLSTN2; INPP4B; KCNK15; WFS1; SEC14L2;
liver	39	14176	69.6429	0.913102	0.904822	1	1	1	USP32; SLC26A11; AFF3; VEZF1; CACNG1; CTNND2; ARMT1; HID1; SLC16A6; MSI2; DHX40; RMND5B; SLC9A3R1; PRLR; LRBA; TANC2; SUPT4H1; ACADSB; MKS1; NKAIN1; RNF43; TBC1D9; CMBL; MRFAP1; CANT1; WWP1; MAGED2; SLC22A5; SEMA3F; DUSP5; ERBB3; N4BP3; GATA3; CLSTN2; INPP4B; KCNK15; DNAJC14; WFS1; SEC14L2;
pancreas	37	12286	66.0714	0.999552	0.564213	1	1	1	EDDM3B; USP32; SLC26A11; AFF3; ARSG; CTNND2; HID1; SLC16A6; EFHD1; MSI2; DHX40; SLC9A3R1; PRLR; LRBA; TANC2; CXXC5; PDGFB; MKS1; RNF43; BCL2L1; TBC1D9; MRFAP1; MAGED2; SLC22A5; SEMA3F; COQ5; DUSP5; ERBB3; N4BP3; GATA3; CLSTN2; INPP4B; CAMK2N1; KCNK15; DNAJC14; WFS1; SEC14L2;
neuroblastoma	2	744	3.57143	0.896426	0.661981	1	1	1	CTNND2; MAPK3;
oesophagus	18	5660	32.1429	1.05583	0.441182	1	1	1	SLC26A11; AFF3; CTNND2; ARMT1; HID1; MSI2; TANC2; CXXC5; RNF43; TBC1D9; WWP1; MAGED2; SEMA3F; ERBB3; N4BP3; CLSTN2; INPP4B; SEC14L2;
urinary tract	35	13085	62.5	0.8878	0.923252	1	1	1	USP32; SLC26A11; AFF3; CACNG1; ARSG; CTNND2; UGCG; HID1; SLC16A6; DHX40; MAPK3; FSIP1; RMND5B; LRBA; TANC2; CXXC5; FAM102A; ACADSB; RNF43; BCL2L1; TBC1D9; CANT1; MRFAP1L1; WWP1; MAGED2; SLC22A5; SEMA3F; VPS25; COQ5; ERBB3; CLSTN2; INPP4B; KCNK15; DNAJC14; WFS1;
salivary gland	3	555	5.35714	1.79955	0.234005	1	1	1	CTNND2; TANC2; SLC22A5;
