# Supplementary material for: Unveiling promising breast cancer biomarkers: an integrative approach combining bioinformatics analysis and experimental verification
Source: BMC Cancer. 2024 Jan 31;24:155. doi: 10.1186/s12885-024-11913-7 (PMC10829368; doi:10.1186/s12885-024-11913-7)
Supplement: Supplementary file 9 — Additional file 9. Gene ontology and biological pathway of co-expressed genes with PKMYT1. [file 12885_2024_11913_MOESM9_ESM.xlsx]

## Sheet: Dataset(PKMYT1 Co-expressed)
PKMYT1 Co-expressed genes
Name of dataset: PKMYT1 Co-expressed
No. of identified items: 49 of 49
No. of unidentified items: 0
ID type: GeneSymbol
Number of mapped gene: 49
Is dataset quantitative :NO
Mapped items:
Dataset item (Gene symbol )		Entrez ID	Gene symbol	Description	Alternate names	Chromosome	Map location
CHTF18		63922	CHTF18	chromosome transmission fidelity factor 18	C16orf41|C321D2.2|C321D2.3|C321D2.4|CHL12|Ctf18|RUVBL	16	16p13.3
RECQL4		9401	RECQL4	RecQ protein-like 4	RECQ4	8	8q24.3
POLD1		5424	POLD1	polymerase (DNA directed), delta 1, catalytic subunit	CDC2|CRCS10|MDPL|POLD	19	19q13.3
SPC24		147841	SPC24	SPC24, NDC80 kinetochore complex component	SPBC24	19	19p13.2
PAM16		51025	PAM16	presequence translocase-associated motor 16 homolog (S. cerevisiae)	CGI-136|MAGMAS|SMDMDM|TIM16|TIMM16	16	16p13.3
PSMG3		84262	PSMG3	proteasome (prosome, macropain) assembly chaperone 3	C7orf48|PAC3	7	7p22.3
PGP		283871	PGP	phosphoglycolate phosphatase	PGPase	16	16p13.3
LIG1		3978	LIG1	ligase I, DNA, ATP-dependent	-	19	19q13.2-q13.3
SNRPA		6626	SNRPA	small nuclear ribonucleoprotein polypeptide A	Mud1|U1-A|U1A	19	19q13.1
TACC3		10460	TACC3	transforming, acidic coiled-coil containing protein 3	ERIC-1|ERIC1	4	4p16.3
KIF22		3835	KIF22	kinesin family member 22	A-328A3.2|KID|KNSL4|OBP|OBP-1|OBP-2|SEMDJL2	16	16p11.2
NUDT1		4521	NUDT1	nudix (nucleoside diphosphate linked moiety X)-type motif 1	MTH1	7	7p22
MXD3		83463	MXD3	MAX dimerization protein 3	BHLHC13|MAD3|MYX	5	5q35.3
UBE2C		11065	UBE2C	ubiquitin-conjugating enzyme E2C	UBCH10|dJ447F3.2	20	20q13.12
PTTG1		9232	PTTG1	pituitary tumor-transforming 1	EAP1|HPTTG|PTTG|TUTR1	5	5q35.1
CDC45		8318	CDC45	cell division cycle 45	CDC45L|CDC45L2|PORC-PI-1	22	22q11.21
RPUSD1		113000	RPUSD1	RNA pseudouridylate synthase domain containing 1	C16orf40|RLUCL	16	16p13.3
TROAP		10024	TROAP	trophinin associated protein	TASTIN	12	12q13.12
HAUS8		93323	HAUS8	HAUS augmin-like complex, subunit 8	DGT4|HICE1|NY-SAR-48	19	19p13.11
CENPM		79019	CENPM	centromere protein M	C22orf18|CENP-M|PANE1	22	22q13.2
AURKB		9212	AURKB	aurora kinase B	AIK2|AIM-1|AIM1|ARK2|AurB|IPL1|PPP1R48|STK12|STK5|aurkb-sv1|aurkb-sv2	17	17p13.1
CDC20		991	CDC20	cell division cycle 20	CDC20A|bA276H19.3|p55CDC	1	1p34.1
LSM4		25804	LSM4	LSM4 homolog, U6 small nuclear RNA and mRNA degradation associated	GRP|YER112W	19	19p13.11
RNASEH2A		10535	RNASEH2A	ribonuclease H2, subunit A	AGS4|JUNB|RNASEHI|RNHIA|RNHL	19	19p13.2
BOLA2		552900	BOLA2	bolA family member 2	BOLA2A|My016	16	16p11.2
SNRPB		6628	SNRPB	small nuclear ribonucleoprotein polypeptides B and B1	CCMS|COD|SNRPB1|Sm-B/B'|SmB/B'|SmB/SmB'|snRNP-B	20	20p13
FANCG		2189	FANCG	Fanconi anemia, complementation group G	FAG|XRCC9	9	9p13
POP7		10248	POP7	POP7 homolog, ribonuclease P/MRP subunit	0610037N12Rik|RPP2|RPP20	7	7q22
TRAIP		10293	TRAIP	TRAF interacting protein	RNF206|TRIP	3	3p21.31
DTYMK		1841	DTYMK	deoxythymidylate kinase (thymidylate kinase)	CDC8|PP3731|TMPK|TYMK	2	2q37.3
E2F1		1869	E2F1	E2F transcription factor 1	E2F-1|RBAP1|RBBP3|RBP3	20	20q11.2
UBE2T		29089	UBE2T	ubiquitin-conjugating enzyme E2T	FANCT|HSPC150|PIG50	1	1q32.1
LRRC45		201255	LRRC45	leucine rich repeat containing 45	-	17	17q25.3
POC1A		25886	POC1A	POC1 centriolar protein A	PIX2|SOFT|WDR51A	3	3p21.2
RAD54L		8438	RAD54L	RAD54-like (S. cerevisiae)	HR54|RAD54A|hHR54|hRAD54	1	1p32
SPAG5		10615	SPAG5	sperm associated antigen 5	DEEPEST|MAP126|hMAP126	17	17q11.2
FBXL6		26233	FBXL6	F-box and leucine-rich repeat protein 6	FBL6|FBL6A|PP14630	8	8q24.3
CARHSP1		23589	CARHSP1	calcium regulated heat stable protein 1, 24kDa	CRHSP-24|CSDC1	16	16p13.2
CDCA3		83461	CDCA3	cell division cycle associated 3	GRCC8|TOME-1	12	12p13
EBP		10682	EBP	emopamil binding protein (sterol isomerase)	CDPX2|CHO2|CPX|CPXD	X	Xp11.23-p11.22
KIFC1		3833	KIFC1	kinesin family member C1	HSET|KNSL2	6	6p21.3
NRM		11270	NRM	nurim (nuclear envelope membrane protein)	NRM29	6	6p21.33
SLC52A2		79581	SLC52A2	solute carrier family 52 (riboflavin transporter), member 2	BVVLS2|D15Ertd747e|GPCR41|GPR172A|PAR1|RFT3|RFVT2|hRFT3	8	8q24.3
EXOSC4		54512	EXOSC4	exosome component 4	RRP41|RRP41A|Rrp41p|SKI6|Ski6p|hRrp41p|p12A	8	8q24.3
PSRC1		84722	PSRC1	proline/serine-rich coiled-coil 1	DDA3|FP3214	1	1p13.3
RMI2		116028	RMI2	RecQ mediated genome instability 2	BLAP18|C16orf75	16	16p13.13
MRPL12		6182	MRPL12	mitochondrial ribosomal protein L12	5c5-2|L12mt|MRP-L31/34|MRPL7|MRPL7/L12|RPML12	17	17q25
CCDC167		154467	CCDC167	coiled-coil domain containing 167	C6orf129|HSPC265	6	6p21.2
NSUN5		55695	NSUN5	NOP2/Sun domain family, member 5	NOL1|NOL1R|NSUN5A|WBSCR20|WBSCR20A|p120|p120(NOL1)	7	7q11.23

## Sheet: Cellular component
Cellular component of Co-expressed genes with PKMYT1
Analysis: Cellular component
Dataset name: PKMYT1 Co-expressed
Number of genes in the dataset: 49
Number of genes in the dataset (which are available in Cellular component database) :42
Number of genes in background: 14553
Is analysis quantitative: No
						Corrected p-values
Cellular component	No. of genes in the dataset	No. of genes in the background dataset	Percentage of genes	Fold enrichment	P-value (Hypergeometric test)	Bonferroni method	BH method	Q-value (Storey-Tibshirani method)	genes mapped (from input data set)
Plasma membrane	1	3479	2.38095	0.100569	0.99999	1	1	1	SLC52A2;
Integral to membrane	1	1702	2.38095	0.20557	0.994655	1	1	1	CCDC167;
Integral to plasma membrane	2	934	4.7619	0.745495	0.761123	1	1	1	EBP; SLC52A2;
Nucleus	27	5847	64.2857	1.60026	0.00135117	1	0.353107	1	CHTF18; RECQL4; POLD1; SPC24; LIG1; SNRPA; TACC3; KIF22; NUDT1; UBE2C; PTTG1; CDC45; CENPM; LSM4; RNASEH2A; SNRPB; FANCG; POP7; TRAIP; E2F1; LRRC45; RAD54L; FBXL6; CARHSP1; CDCA3; NRM; EXOSC4;
Nucleolus	6	1257	14.2857	1.65629	0.150551	1	1	1	SNRPA; AURKB; POP7; EXOSC4; MRPL12; NSUN5;
Mitochondrion	5	1259	11.9048	1.37851	0.296444	1	1	1	PAM16; AURKB; FANCG; E2F1; MRPL12;
Cytosol	6	1178	14.2857	1.76736	0.120406	1	1	1	UBE2C; PTTG1; CDC20; SNRPB; DTYMK; PSRC1;
Ribosome	2	144	4.7619	4.83508	0.0647404	1	1	1	PAM16; SNRPB;
Cytoplasm	19	5684	45.2381	1.15858	0.251545	1	1	1	TACC3; NUDT1; PTTG1; CDC45; TROAP; CDC20; LSM4; SNRPB; FANCG; TRAIP; DTYMK; E2F1; SPAG5; FBXL6; CARHSP1; CDCA3; EBP; EXOSC4; PSRC1;
Lysosome	1	1620	2.38095	0.215975	0.993015	1	1	1	SLC52A2;
Endoplasmic reticulum	3	1104	7.14286	0.944482	0.627378	1	1	1	PAM16; FANCG; EBP;
Kinetochore	3	90	7.14286	11.5845	0.00220559	1	0.432295	1	SPC24; KIF22; CDC20;
Nucleoplasm	7	449	16.6667	5.40832	0.000268829	0.210762	0.210762	1	POLD1; LIG1; UBE2C; CDC45; CDC20; SNRPB; E2F1;
Centrosome	6	656	14.2857	3.17369	0.0107809	1	0.751027	1	CDC45; AURKB; CDC20; LRRC45; POC1A; CARHSP1;
Nuclear envelope	1	71	2.38095	4.92722	0.185921	1	1	1	NRM;
Cytoskeleton	2	427	4.7619	1.63064	0.35036	1	1	1	AURKB; SPAG5;
Microtubule	3	129	7.14286	8.08245	0.00607062	1	0.676877	1	KIF22; SPAG5; KIFC1;
Condensed nuclear chromosome, centromeric region	1	3	2.38095	116.24	0.00863364	1	0.676877	1	AURKB;
Spindle	1	30	2.38095	11.6588	0.0831321	1	1	1	CDC20;
HAUS complex	1	8	2.38095	43.6806	0.0228616	1	1	1	HAUS8;
Spindle pole	1	24	2.38095	14.5723	0.0670645	1	1	1	PSRC1;
Mitochondrial matrix	1	79	2.38095	4.42832	0.204623	1	1	1	NUDT1;
Spliceosomal complex	2	46	4.7619	15.1337	0.00776573	1	0.676877	1	SNRPA; SNRPB;
U7 snRNP	1	7	2.38095	49.9118	0.020032	1	1	1	SNRPB;
Spindle microtubule	1	24	2.38095	14.5723	0.0670645	1	1	1	PSRC1;
Chromosome	1	59	2.38095	5.9292	0.157062	1	1	1	AURKB;
Microtubule associated complex	1	24	2.38095	14.5723	0.0670645	1	1	1	KIFC1;
Anaphase-promoting complex	1	18	2.38095	19.4271	0.050722	1	1	1	UBE2C;
Chromosome passenger complex	1	3	2.38095	116.24	0.00863364	1	0.676877	1	AURKB;
U6 snRNP	1	2	2.38095	174.071	0.00576387	1	0.676877	1	LSM4;
Nucleolar riboNuclease P complex	1	5	2.38095	69.8367	0.0143489	1	0.865351	1	POP7;
Small nucleolar ribonucleoprotein complex	1	8	2.38095	43.6806	0.0228616	1	1	1	SNRPB;
Small nuclear ribonucleoprotein complex	2	16	4.7619	43.4915	0.000951041	0.745616	0.353107	1	LSM4; SNRPB;
Mitochondrial large ribosomal subunit	1	8	2.38095	43.6806	0.0228616	1	1	1	MRPL12;
Ndc80 complex	1	4	2.38095	87.2524	0.0114953	1	0.751027	1	SPC24;
Condensed chromosome, centromeric region	1	3	2.38095	116.24	0.00863364	1	0.676877	1	AURKB;

## Sheet: Molecular function
Molecular function of Co-expressed genes with PKMYT1
Analysis: Molecular function
Dataset name: PKMYT1 Co-expressed
Number of genes in the dataset: 49
Number of genes in the dataset (which are available in Molecular function database) :49
Number of genes in background: 18125
Is analysis quantitative: No
						Corrected p-values
Molecular function	No. of genes in the dataset	No. of genes in the background dataset	Percentage of genes	Fold enrichment	P-value (Hypergeometric test)	Bonferroni method	BH method	Q-value (Storey-Tibshirani method)	genes mapped (from input data set)
Molecular function unknown	18	5685	36.7347	1.17159	0.252274	1	1	1	PAM16; PSMG3; PGP; TACC3; MXD3; RPUSD1; HAUS8; CENPM; BOLA2; TRAIP; LRRC45; POC1A; CDCA3; NRM; PSRC1; RMI2; CCDC167; NSUN5;
Cell adhesion molecule activity	1	356	2.04082	1.04919	0.622169	1	1	1	TROAP;
Catalytic activity	1	532	2.04082	0.702094	0.768165	1	1	1	DTYMK;
Hydrolase activity	1	203	2.04082	1.83991	0.424567	1	1	1	NUDT1;
Isomerase activity	1	45	2.04082	8.29862	0.114824	1	1	1	EBP;
Cytoskeletal protein binding	1	218	2.04082	1.71332	0.447729	1	1	1	SPAG5;
G-protein coupled receptor activity	1	736	2.04082	0.507494	0.869191	1	1	1	SLC52A2;
Protein serine/threonine kinase activity	1	301	2.04082	1.24089	0.560302	1	1	1	AURKB;
Transcription regulator activity	1	832	2.04082	0.448938	0.900307	1	1	1	PTTG1;
Transcription factor activity	1	842	2.04082	0.443606	0.903097	1	1	1	E2F1;
Calcium ion binding	1	185	2.04082	2.01892	0.395515	1	1	1	CARHSP1;
Ubiquitin-specific protease activity	3	377	6.12245	2.95262	0.0816655	1	1	1	UBE2C; UBE2T; FBXL6;
Ribonuclease activity	3	48	6.12245	23.1861	0.000294813	0.0660381	0.0660381	0.420497	RNASEH2A; POP7; EXOSC4;
Protein binding	3	182	6.12245	6.11596	0.0130817	1	0.976767	1	SPC24; CDC45; CDC20;
RNA binding	3	366	6.12245	3.04135	0.0762305	1	1	1	SNRPA; LSM4; SNRPB;
DNA binding	4	654	8.16327	2.26753	0.0997632	1	1	1	CHTF18; KIF22; FANCG; RAD54L;
Motor activity	1	79	2.04082	4.72751	0.192913	1	1	1	KIFC1;
Structural constituent of ribosome	1	152	2.04082	2.45721	0.338474	1	1	1	MRPL12;
Helicase activity	1	25	2.04082	14.9349	0.0654804	1	1	1	RECQL4;
DNA-directed DNA polymerase activity	1	20	2.04082	18.6667	0.0527295	1	1	1	POLD1;
DNA ligase activity	1	2	2.04082	185.831	0.00539974	1	0.604771	1	LIG1;

## Sheet: Biological process
Biological process of Co-expressed genes with PKMYT1
Analysis: Biological process
Dataset name: PKMYT1 Co-expressed
Number of genes in the dataset: 49
Number of genes in the dataset (which are available in Biological process database) :49
Number of genes in background: 18124
Is analysis quantitative: No
						Corrected p-values
Biological process	No. of genes in the dataset	No. of genes in the background dataset	Percentage of genes	Fold enrichment	P-value (Hypergeometric test)	Bonferroni method	BH method	Q-value (Storey-Tibshirani method)	genes mapped (from input data set)
Biological_process unknown	12	4731	24.4898	0.938769	0.654694	1	1	1	PSMG3; PGP; MXD3; HAUS8; CENPM; BOLA2; LRRC45; CDCA3; NRM; PSRC1; RMI2; CCDC167;
Protein metabolism	3	1323	6.12245	0.841343	0.704182	1	1	1	UBE2C; UBE2T; FBXL6;
Metabolism	3	1683	6.12245	0.661377	0.845694	1	1	1	NUDT1; DTYMK; EBP;
Energy pathways	3	1633	6.12245	0.681628	0.830239	1	1	1	NUDT1; DTYMK; EBP;
Cell growth and/or maintenance	3	1125	6.12245	0.989418	0.593741	1	1	1	TROAP; SPAG5; NSUN5;
Cell communication	7	3713	14.2857	0.69817	0.899808	1	1	1	SPC24; TACC3; AURKB; TRAIP; POC1A; CARHSP1; SLC52A2;
Signal transduction	8	3934	16.3265	0.752951	0.863628	1	1	1	SPC24; PAM16; TACC3; AURKB; TRAIP; POC1A; CARHSP1; SLC52A2;
Regulation of nucleobase, nucleoside, nucleotide and nucleic acid metabolism	16	2828	32.6531	2.09353	0.00230387	0.41009	0.41009	1	CHTF18; POLD1; LIG1; SNRPA; KIF22; PTTG1; CDC45; RPUSD1; LSM4; RNASEH2A; SNRPB; POP7; E2F1; RAD54L; EXOSC4; MRPL12;
Immune response	1	576	2.04082	0.648427	0.794988	1	1	1	HAUS8;
Cell cycle	1	22	2.04082	16.9696	0.0578533	1	1	1	CDC20;
DNA repair	2	58	4.08163	12.8134	0.0107484	1	0.79783	1	RECQL4; FANCG;
Microtubule-based process	1	5	2.04082	74.551	0.0134466	1	0.79783	1	KIFC1;

## Sheet: Biological pathway
Biological pathway of Co-expressed genes with PKMYT1
Analysis: Biological pathway
Dataset name: PKMYT1 Co-expressed
Number of genes in the dataset: 49
Number of genes in the dataset (which are available in Biological pathway database) :22
Number of genes in background: 6290
Is analysis quantitative: No
						Corrected p-values
Biological pathway	No. of genes in the dataset	No. of genes in the background dataset	Percentage of genes	Fold enrichment	P-value (Hypergeometric test)	Bonferroni method	BH method	Q-value (Storey-Tibshirani method)	genes mapped (from input data set)
Vif-mediated degradation of APOBEC3G	1	69	4.54545	4.18255	0.215789	1	1	1	UBE2C;
Vpu mediated degradation of CD4	1	67	4.54545	4.30738	0.210214	1	1	1	UBE2C;
Hemostasis	2	375	9.09091	1.53174	0.380789	1	1	1	KIF22; KIFC1;
APC-Cdc20 mediated degradation of Nek2A	2	23	9.09091	24.9638	0.00282618	1	0.114977	0.703878	UBE2C; CDC20;
Mitotic Telophase /Cytokinesis	1	18	4.54545	16.0265	0.0612001	1	1	1	UBE2C;
Mitotic Metaphase/Anaphase Transition	1	22	4.54545	13.1139	0.0743061	1	1	1	UBE2C;
Mitotic Prometaphase	5	99	22.7273	14.4607	1.85848e-05	0.0309994	0.00774985	0.0474438	SPC24; UBE2C; CENPM; AURKB; CDC20;
Mitotic M-M/G1 phases	7	242	31.8182	8.27782	1.18927e-05	0.019837	0.00661235	0.0404801	SPC24; UBE2C; CDC45; CENPM; AURKB; CDC20; E2F1;
M Phase	5	158	22.7273	9.06117	0.000174883	0.291705	0.0243088	0.148816	SPC24; UBE2C; CENPM; AURKB; CDC20;
DNA Replication	9	261	40.9091	9.86504	9.84526e-08	0.000164219	8.21094e-05	0.000502665	POLD1; SPC24; LIG1; UBE2C; CDC45; CENPM; AURKB; CDC20; E2F1;
Processing of Capped Intronless Pre-mRNA	1	23	4.54545	12.544	0.0775551	1	1	1	SNRPB;
Post-Elongation Processing of Intronless pre-mRNA	1	23	4.54545	12.544	0.0775551	1	1	1	SNRPB;
SLBP independent Processing of Histone Pre-mRNAs	1	10	4.54545	28.8349	0.034455	1	0.832913	1	SNRPB;
SLBP Dependent Processing of Replication-Dependent Histone Pre-mRNAs	1	11	4.54545	26.2159	0.0378375	1	0.841506	1	SNRPB;
Post-Elongation Processing of the Transcript	1	43	4.54545	6.71094	0.140296	1	1	1	SNRPB;
Factors involved in megakaryocyte development and platelet production	2	119	9.09091	4.82663	0.0641096	1	1	1	KIF22; KIFC1;
Kinesins	2	21	9.09091	27.3402	0.00235579	1	0.107832	0.660134	KIF22; KIFC1;
Inactivation of APC/C via direct inhibition of the APC/C complex	2	18	9.09091	31.8943	0.0017273	1	0.0973721	0.596102	UBE2C; CDC20;
Inhibition of the proteolytic activity of APC/C required for the onset of anaphase by mitotic spindle checkpoint components	2	18	9.09091	31.8943	0.0017273	1	0.0973721	0.596102	UBE2C; CDC20;
Host Interactions of HIV factors	1	141	4.54545	2.04693	0.393238	1	1	1	UBE2C;
Early Phase of HIV Life Cycle	1	11	4.54545	26.2159	0.0378375	1	0.841506	1	LIG1;
HIV Life Cycle	1	103	4.54545	2.80203	0.305004	1	1	1	LIG1;
HIV Infection	2	203	9.09091	2.8295	0.157376	1	1	1	LIG1; UBE2C;
Signal Transduction	1	1208	4.54545	0.238936	0.990908	1	1	1	UBE2C;
CDC6 association with the ORC:origin complex	1	11	4.54545	26.2159	0.0378375	1	0.841506	1	E2F1;
Assembly of the pre-replicative complex	2	83	9.09091	6.91985	0.0335009	1	0.832913	1	UBE2C; E2F1;
DNA Replication Pre-Initiation	3	98	13.6364	8.77662	0.00455565	1	0.165192	1	UBE2C; CDC45; E2F1;
M/G1 Transition	3	98	13.6364	8.77662	0.00455565	1	0.165192	1	UBE2C; CDC45; E2F1;
Autodegradation of Cdh1 by Cdh1:APC/C	1	60	4.54545	4.80982	0.190403	1	1	1	UBE2C;
APC/C:Cdc20 mediated degradation of Cyclin B	3	22	13.6364	39.0821	5.47934e-05	0.0913953	0.0182791	0.111903	UBE2C; PTTG1; CDC20;
APC/C:Cdc20 mediated degradation of Securin	3	66	13.6364	13.0313	0.0014736	1	0.0973721	0.596102	UBE2C; PTTG1; CDC20;
Conversion from APC/C:Cdc20 to APC/C:Cdh1 in late anaphase	2	16	9.09091	35.8786	0.0013605	1	0.0973721	0.596102	UBE2C; CDC20;
APC/C:Cdh1 mediated degradation of Cdc20 and other APC/C:Cdh1 targeted proteins in late mitosis/early G1	4	69	18.1818	16.6059	8.35965e-05	0.139439	0.0232398	0.142272	UBE2C; PTTG1; AURKB; CDC20;
Regulation of mitotic cell cycle	4	81	18.1818	14.1461	0.000156505	0.26105	0.0243088	0.148816	UBE2C; PTTG1; AURKB; CDC20;
Phosphorylation of Emi1	2	20	9.09091	28.7065	0.00213595	1	0.101793	0.623167	UBE2C; CDC20;
APC/C-mediated degradation of cell cycle proteins	4	81	18.1818	14.1461	0.000156505	0.26105	0.0243088	0.148816	UBE2C; PTTG1; AURKB; CDC20;
Regulation of APC/C activators between G1/S and early anaphase	2	78	9.09091	7.36338	0.0298747	1	0.755014	1	UBE2C; CDC20;
APC/C:Cdc20 mediated degradation of mitotic proteins	3	71	13.6364	12.1137	0.00181983	1	0.0973721	0.596102	UBE2C; PTTG1; CDC20;
Phosphorylation of the APC/C	1	18	4.54545	16.0265	0.0612001	1	1	1	UBE2C;
Activation of APC/C and APC/C:Cdc20 mediated degradation of mitotic proteins	3	72	13.6364	11.9455	0.00189465	1	0.0973721	0.596102	UBE2C; PTTG1; CDC20;
SCF-beta-TrCP mediated degradation of Emi1	2	70	9.09091	8.20479	0.024432	1	0.636758	1	UBE2C; CDC20;
Ubiquitin-dependent degradation of Cyclin D	1	66	4.54545	4.37263	0.207413	1	1	1	UBE2C;
Ubiquitin-dependent degradation of Cyclin D1	1	66	4.54545	4.37263	0.207413	1	1	1	UBE2C;
Mitotic G2-G2/M phases	2	99	9.09091	5.80161	0.0461828	1	0.918689	1	UBE2C; E2F1;
G2 Phase	1	3	4.54545	95.8928	0.0104578	1	0.342033	1	E2F1;
G2/M Transition	1	96	4.54545	3.00633	0.287468	1	1	1	UBE2C;
Polo-like kinase mediated events	1	18	4.54545	16.0265	0.0612001	1	1	1	UBE2C;
Inhibition of replication initiation of damaged DNA by Rb/E2F1	1	8	4.54545	36.0346	0.027656	1	0.709695	1	E2F1;
E2F mediated regulation of DNA replication	2	28	9.09091	20.5076	0.00417809	1	0.158387	0.969631	CDC45; E2F1;
G1/S-Specific Transcription	2	15	9.09091	38.269	0.00119296	1	0.0973721	0.596102	CDC45; E2F1;
SCF(Skp2)-mediated degradation of p27/p21	1	67	4.54545	4.30738	0.210214	1	1	1	UBE2C;
Cyclin E associated events during G1/S transition	1	78	4.54545	3.70001	0.240414	1	1	1	UBE2C;
G1/S Transition	3	117	13.6364	7.35148	0.00746382	1	0.259368	1	UBE2C; CDC45; E2F1;
S Phase	4	121	18.1818	9.4701	0.000728883	1	0.0675432	0.413492	POLD1; LIG1; UBE2C; CDC45;
Cyclin A:Cdk2-associated events at S phase entry	1	90	4.54545	3.20673	0.272101	1	1	1	UBE2C;
G1 Phase	1	31	4.54545	9.30788	0.103159	1	1	1	E2F1;
G0 and Early G1	1	21	4.54545	13.7381	0.071046	1	1	1	E2F1;
Mitotic G1-G1/S phases	3	140	13.6364	6.14382	0.0121918	1	0.370379	1	UBE2C; CDC45; E2F1;
Cell Cycle, Mitotic	10	317	45.4545	9.02386	3.45947e-08	5.7704e-05	5.7704e-05	0.000353258	POLD1; SPC24; LIG1; UBE2C; PTTG1; CDC45; CENPM; AURKB; CDC20; E2F1;
Cyclin D associated events in G1	1	31	4.54545	9.30788	0.103159	1	1	1	E2F1;
mRNA Splicing - Minor Pathway	1	42	4.54545	6.87068	0.137258	1	1	1	SNRPB;
mRNA Splicing - Major Pathway	2	107	9.09091	5.36788	0.0530947	1	0.95228	1	SNRPA; SNRPB;
mRNA Splicing	2	107	9.09091	5.36788	0.0530947	1	0.95228	1	SNRPA; SNRPB;
Processing of Capped Intron-Containing Pre-mRNA	2	138	9.09091	4.16214	0.0829726	1	1	1	SNRPA; SNRPB;
mRNA Processing	2	157	9.09091	3.65847	0.103338	1	1	1	SNRPA; SNRPB;
Extension of Telomeres	2	28	9.09091	20.5076	0.00417809	1	0.158387	0.969631	POLD1; LIG1;
Telomere C-strand (Lagging Strand) Synthesis	2	22	9.09091	26.098	0.00258589	1	0.107832	0.660134	POLD1; LIG1;
Telomere Maintenance	2	49	9.09091	11.7204	0.0124348	1	0.370379	1	POLD1; LIG1;
Polymerase switching on the C-strand of the telomere	1	14	4.54545	20.6022	0.0479172	1	0.918689	1	POLD1;
Processive synthesis on the C-strand of the telomere	2	11	9.09091	52.1723	0.000630203	1	0.061834	0.378541	POLD1; LIG1;
Removal of the Flap Intermediate from the C-strand	1	10	4.54545	28.8349	0.034455	1	0.832913	1	POLD1;
Processive synthesis on the lagging strand	2	15	9.09091	38.269	0.00119296	1	0.0973721	0.596102	POLD1; LIG1;
Removal of the Flap Intermediate	1	14	4.54545	20.6022	0.0479172	1	0.918689	1	POLD1;
Polymerase switching	1	14	4.54545	20.6022	0.0479172	1	0.918689	1	POLD1;
Lagging Strand Synthesis	2	20	9.09091	28.7065	0.00213595	1	0.101793	0.623167	POLD1; LIG1;
Removal of licensing factors from origins	1	85	4.54545	3.39534	0.259055	1	1	1	UBE2C;
Chromosome Maintenance	2	69	9.09091	8.32368	0.0237838	1	0.629705	1	POLD1; LIG1;
Regulation of DNA replication	2	88	9.09091	6.52673	0.0372921	1	0.841506	1	UBE2C; E2F1;
Association of licensing factors with the pre-replicative complex	1	15	4.54545	19.2297	0.0512547	1	0.939481	1	E2F1;
CDT1 association with the CDC6:ORC:origin complex	1	74	4.54545	3.89998	0.229562	1	1	1	UBE2C;
Activation of the pre-replicative complex	1	30	4.54545	9.61804	0.0999958	1	1	1	CDC45;
Synthesis of DNA	4	109	18.1818	10.5126	0.000490679	0.818453	0.0511533	0.313155	POLD1; LIG1; UBE2C; CDC45;
Switching of origins to a post-replicative state	1	83	4.54545	3.47714	0.253774	1	1	1	UBE2C;
Orc1 removal from chromatin	1	83	4.54545	3.47714	0.253774	1	1	1	UBE2C;
CDK-mediated phosphorylation and removal of Cdc6	1	66	4.54545	4.37263	0.207413	1	1	1	UBE2C;
DNA strand elongation	3	31	13.6364	27.7393	0.000156701	0.261378	0.0243088	0.148816	POLD1; LIG1; CDC45;
Unwinding of DNA	1	11	4.54545	26.2159	0.0378375	1	0.841506	1	CDC45;
Leading Strand Synthesis	1	14	4.54545	20.6022	0.0479172	1	0.918689	1	POLD1;
Adaptive Immune System	1	237	4.54545	1.21783	0.571042	1	1	1	UBE2C;
Immune System	1	522	4.54545	0.552935	0.851818	1	1	1	UBE2C;
RNA Polymerase II Transcription	1	101	4.54545	2.85751	0.300036	1	1	1	SNRPB;
Formation and Maturation of mRNA Transcript	2	185	9.09091	3.10479	0.135562	1	1	1	SNRPA; SNRPB;
Signaling by Wnt	1	75	4.54545	3.84799	0.232289	1	1	1	UBE2C;
Degradation of beta-catenin by the destruction complex	1	75	4.54545	3.84799	0.232289	1	1	1	UBE2C;
Gene Expression	2	378	9.09091	1.51958	0.384633	1	1	1	SNRPA; SNRPB;
Cleavage of Growing Transcript in the Termination Region	1	43	4.54545	6.71094	0.140296	1	1	1	SNRPB;
RNA Polymerase II Transcription Termination	1	43	4.54545	6.71094	0.140296	1	1	1	SNRPB;
Synthesis and interconversion of nucleotide di- and triphosphates	1	16	4.54545	18.0286	0.054581	1	0.960535	1	DTYMK;
Base Excision Repair	2	19	9.09091	30.2166	0.00192643	1	0.0973721	0.596102	POLD1; LIG1;
DNA Repair	4	106	18.1818	10.8101	0.000441186	0.735898	0.0511533	0.313155	POLD1; LIG1; FANCG; UBE2T;
Cholesterol biosynthesis	1	20	4.54545	14.4247	0.0677751	1	1	1	EBP;
Resolution of D-loop structures through Holliday junction intermediates	2	6	9.09091	95.5769	0.000173706	0.289741	0.0243088	0.148816	POLD1; LIG1;
Resolution of D-loop structures	2	6	9.09091	95.5769	0.000173706	0.289741	0.0243088	0.148816	POLD1; LIG1;
Nucleotide Excision Repair	2	49	9.09091	11.7204	0.0124348	1	0.370379	1	POLD1; LIG1;
Global Genomic NER (GG-NER)	2	33	9.09091	17.4013	0.0057747	1	0.20494	1	POLD1; LIG1;
Homologous Recombination Repair	2	22	9.09091	26.098	0.00258589	1	0.107832	0.660134	POLD1; LIG1;
Double-Strand Break Repair	2	27	9.09091	21.2668	0.00388786	1	0.154404	0.945244	POLD1; LIG1;
Homologous recombination repair of replication-independent double-strand breaks	2	22	9.09091	26.098	0.00258589	1	0.107832	0.660134	POLD1; LIG1;
Removal of DNA patch containing abasic residue	2	17	9.09091	33.7694	0.00153863	1	0.0973721	0.596102	POLD1; LIG1;
Resolution of AP sites via the multiple-nucleotide patch replacement pathway	2	17	9.09091	33.7694	0.00153863	1	0.0973721	0.596102	POLD1; LIG1;
Resolution of Abasic Sites (AP sites)	2	19	9.09091	30.2166	0.00192643	1	0.0973721	0.596102	POLD1; LIG1;
Metabolism	5	823	22.7273	1.73966	0.151084	1	1	1	UBE2C; LSM4; SNRPB; DTYMK; EXOSC4;
Metabolism of nucleotides	1	58	4.54545	4.97565	0.184656	1	1	1	DTYMK;
Repair synthesis of patch ~27-30 bases long by DNA polymerase	1	15	4.54545	19.2297	0.0512547	1	0.939481	1	POLD1;
Fanconi Anemia pathway	2	22	9.09091	26.098	0.00258589	1	0.107832	0.660134	FANCG; UBE2T;
Repair synthesis for gap-filling by DNA polymerase in TC-NER	1	15	4.54545	19.2297	0.0512547	1	0.939481	1	POLD1;
Gap-filling DNA repair synthesis and ligation in TC-NER	2	16	9.09091	35.8786	0.0013605	1	0.0973721	0.596102	POLD1; LIG1;
Transcription-coupled NER (TC-NER)	2	44	9.09091	13.052	0.0101088	1	0.337231	1	POLD1; LIG1;
Gap-filling DNA repair synthesis and ligation in GG-NER	2	16	9.09091	35.8786	0.0013605	1	0.0973721	0.596102	POLD1; LIG1;
Stabilization of p53	1	69	4.54545	4.18255	0.215789	1	1	1	UBE2C;
p53-Dependent G1 DNA Damage Response	1	72	4.54545	4.0083	0.224081	1	1	1	UBE2C;
p53-Dependent G1/S DNA damage checkpoint	1	72	4.54545	4.0083	0.224081	1	1	1	UBE2C;
G1/S DNA Damage Checkpoints	1	76	4.54545	3.79736	0.235006	1	1	1	UBE2C;
Cell Cycle Checkpoints	3	118	13.6364	7.28919	0.00764123	1	0.260114	1	UBE2C; CDC45; CDC20;
Autodegradation of the E3 ubiquitin ligase COP1	1	68	4.54545	4.24404	0.213006	1	1	1	UBE2C;
G2/M DNA damage checkpoint	1	29	4.54545	9.94958	0.0968222	1	1	1	CDC45;
G2/M Checkpoints	1	43	4.54545	6.71094	0.140296	1	1	1	CDC45;
p53-Independent G1/S DNA damage checkpoint	1	70	4.54545	4.1228	0.218562	1	1	1	UBE2C;
Ubiquitin Mediated Degradation of Phosphorylated Cdc25A	1	69	4.54545	4.18255	0.215789	1	1	1	UBE2C;
p53-Independent DNA Damage Response	1	70	4.54545	4.1228	0.218562	1	1	1	UBE2C;
Activation of ATR in response to replication stress	1	37	4.54545	7.7989	0.121915	1	1	1	CDC45;
Mitotic Spindle Checkpoint	2	19	9.09091	30.2166	0.00192643	1	0.0973721	0.596102	UBE2C; CDC20;
Regulation of ornithine decarboxylase (ODC)	1	70	4.54545	4.1228	0.218562	1	1	1	UBE2C;
Destabilization of mRNA by KSRP	1	19	4.54545	15.1835	0.0644931	1	1	1	EXOSC4;
Destabilization of mRNA by Butyrate Response Factor 1 (BRF1)	1	20	4.54545	14.4247	0.0677751	1	1	1	EXOSC4;
Destabilization of mRNA by Tristetraprolin (TTP)	1	17	4.54545	16.9687	0.0578961	1	0.995574	1	EXOSC4;
Regulation of mRNA Stability by Proteins that Bind AU-rich Elements	2	104	9.09091	5.52271	0.0504606	1	0.939481	1	UBE2C; EXOSC4;
Destabilization of mRNA by AUF1 (hnRNP D0)	1	71	4.54545	4.06474	0.221326	1	1	1	UBE2C;
mRNA Decay by 3' to 5' Exoribonuclease	1	11	4.54545	26.2159	0.0378375	1	0.841506	1	EXOSC4;
mRNA Decay by 5' to 3' Exoribonuclease	1	13	4.54545	22.1858	0.0445686	1	0.918689	1	LSM4;
Deadenylation-dependent mRNA decay	2	46	9.09091	12.4846	0.0110133	1	0.353274	1	LSM4; EXOSC4;
Metabolism of mRNA	3	234	13.6364	3.6759	0.0464643	1	0.918689	1	UBE2C; LSM4; EXOSC4;
Metabolism of RNA	4	281	18.1818	4.07806	0.0150844	1	0.426453	1	UBE2C; LSM4; SNRPB; EXOSC4;
Metabolism of amino acids and derivatives	1	188	4.54545	1.53522	0.487632	1	1	1	UBE2C;
Metabolism of non-coding RNA	1	50	4.54545	5.77159	0.161277	1	1	1	SNRPB;
snRNP Assembly	1	50	4.54545	5.77159	0.161277	1	1	1	SNRPB;
Metabolism of lipids and lipoproteins	1	257	4.54545	1.12306	0.601216	1	1	1	EBP;
Class I MHC mediated antigen processing & presentation	1	101	4.54545	2.85751	0.300036	1	1	1	UBE2C;
Antigen processing: Ubiquitination & Proteasome degradation	1	69	4.54545	4.18255	0.215789	1	1	1	UBE2C;
Transcription	1	178	4.54545	1.62147	0.468805	1	1	1	SNRPB;
Regulation of Apoptosis	1	75	4.54545	3.84799	0.232289	1	1	1	UBE2C;
Regulation of activated PAK-2p34 by proteasome mediated degradation	1	66	4.54545	4.37263	0.207413	1	1	1	UBE2C;
Cdc20:Phospho-APC/C mediated degradation of Cyclin A	2	69	9.09091	8.32368	0.0237838	1	0.629705	1	UBE2C; CDC20;
Intrinsic Pathway for Apoptosis	1	31	4.54545	9.30788	0.103159	1	1	1	E2F1;
Activation of BH3-only proteins	1	17	4.54545	16.9687	0.0578961	1	0.995574	1	E2F1;
Activation of NOXA and translocation to mitochondria	1	4	4.54545	71.9794	0.0139205	1	0.400335	1	E2F1;
Activation of PUMA and translocation to mitochondria	1	4	4.54545	71.9794	0.0139205	1	0.400335	1	E2F1;
Apoptosis	2	158	9.09091	3.63532	0.104446	1	1	1	UBE2C; E2F1;
Cross-presentation of soluble exogenous antigens (endosomes)	1	67	4.54545	4.30738	0.210214	1	1	1	UBE2C;
Antigen processing-Cross presentation	1	86	4.54545	3.35586	0.261682	1	1	1	UBE2C;
ER-Phagosome pathway	1	80	4.54545	3.60752	0.245785	1	1	1	UBE2C;
cholesterol biosynthesis II (via 24,25-dihydrolanosterol)	1	13	4.54545	22.1858	0.0445686	1	0.918689	1	EBP;
cholesterol biosynthesis I	1	13	4.54545	22.1858	0.0445686	1	0.918689	1	EBP;
cholesterol biosynthesis III (via desmosterol)	1	13	4.54545	22.1858	0.0445686	1	0.918689	1	EBP;
superpathway of cholesterol biosynthesis	1	25	4.54545	11.5409	0.0840207	1	1	1	EBP;
pyrimidine deoxyribonucleotides de novo biosynthesis	1	14	4.54545	20.6022	0.0479172	1	0.918689	1	DTYMK;
Regulation of cytoplasmic and nuclear SMAD2/3 signaling	1	305	4.54545	0.946321	0.665587	1	1	1	E2F1;
Aurora C signaling	1	5	4.54545	57.6123	0.0173717	1	0.482932	1	AURKB;
Syndecan-1-mediated signaling events	1	1297	4.54545	0.222541	0.993841	1	1	1	E2F1;
Regulation of CDC42 activity	1	768	4.54545	0.375825	0.9433	1	1	1	E2F1;
Notch-mediated HES/HEY network	1	94	4.54545	3.07028	0.28238	1	1	1	E2F1;
Glypican pathway	1	1335	4.54545	0.216206	0.994796	1	1	1	E2F1;
GMCSF-mediated signaling events	1	1289	4.54545	0.223922	0.99362	1	1	1	E2F1;
Insulin Pathway	1	1285	4.54545	0.224619	0.993507	1	1	1	E2F1;
Nectin adhesion pathway	1	1292	4.54545	0.223402	0.993704	1	1	1	E2F1;
Aurora B signaling	1	41	4.54545	7.03822	0.13421	1	1	1	AURKB;
TRAIL signaling pathway	1	1325	4.54545	0.217838	0.994559	1	1	1	E2F1;
IGF1 pathway	1	1288	4.54545	0.224096	0.993592	1	1	1	E2F1;
PLK1 signaling events	4	104	18.1818	11.0179	0.000410248	0.684294	0.0511533	0.313155	SPC24; TACC3; AURKB; CDC20;
CDC42 signaling events	1	755	4.54545	0.382296	0.940284	1	1	1	E2F1;
Signaling events mediated by Hepatocyte Growth Factor Receptor (c-Met)	1	1290	4.54545	0.223748	0.993648	1	1	1	E2F1;
Glypican 1 network	1	1296	4.54545	0.222712	0.993814	1	1	1	E2F1;
PDGF receptor signaling network	1	1290	4.54545	0.223748	0.993648	1	1	1	E2F1;
Integrin family cell surface interactions	1	1375	4.54545	0.209917	0.995648	1	1	1	E2F1;
IL1-mediated signaling events	1	234	4.54545	1.23344	0.566332	1	1	1	E2F1;
Calcineurin-regulated NFAT-dependent transcription in lymphocytes	1	49	4.54545	5.88936	0.15831	1	1	1	E2F1;
Fanconi anemia pathway	2	48	9.09091	11.9645	0.0119524	1	0.370379	1	FANCG; UBE2T;
BARD1 signaling events	1	29	4.54545	9.94958	0.0968222	1	1	1	FANCG;
Regulation of Telomerase	1	68	4.54545	4.24404	0.213006	1	1	1	E2F1;
Internalization of ErbB1	1	1285	4.54545	0.224619	0.993507	1	1	1	E2F1;
TGF-beta receptor signaling	1	305	4.54545	0.946321	0.665587	1	1	1	E2F1;
Signaling events mediated by VEGFR1 and VEGFR2	1	1293	4.54545	0.223229	0.993732	1	1	1	E2F1;
Beta1 integrin cell surface interactions	1	1348	4.54545	0.214121	0.995089	1	1	1	E2F1;
Urokinase-type plasminogen activator (uPA) and uPAR-mediated signaling	1	1285	4.54545	0.224619	0.993507	1	1	1	E2F1;
Signaling by Aurora kinases	2	98	9.09091	5.8608	0.0453446	1	0.918689	1	TACC3; AURKB;
Polo-like kinase signaling events in the cell cycle	4	109	18.1818	10.5126	0.000490679	0.818453	0.0511533	0.313155	SPC24; TACC3; AURKB; CDC20;
IFN-gamma pathway	1	1293	4.54545	0.223229	0.993732	1	1	1	E2F1;
PAR1-mediated thrombin signaling events	1	1296	4.54545	0.222712	0.993814	1	1	1	E2F1;
Regulation of p38-alpha and p38-beta	1	164	4.54545	1.75988	0.441335	1	1	1	E2F1;
PDGFR-beta signaling pathway	1	1285	4.54545	0.224619	0.993507	1	1	1	E2F1;
Integrin-linked kinase signaling	2	654	9.09091	0.8783	0.683089	1	1	1	TACC3; E2F1;
p38 MAPK signaling pathway	1	189	4.54545	1.5271	0.48948	1	1	1	E2F1;
EGF receptor (ErbB1) signaling pathway	1	1285	4.54545	0.224619	0.993507	1	1	1	E2F1;
p75(NTR)-mediated signaling	1	178	4.54545	1.62147	0.468805	1	1	1	E2F1;
Thrombin/protease-activated receptor (PAR) pathway	1	1297	4.54545	0.222541	0.993841	1	1	1	E2F1;
Class I PI3K signaling events	1	1285	4.54545	0.224619	0.993507	1	1	1	E2F1;
Arf6 signaling events	1	1285	4.54545	0.224619	0.993507	1	1	1	E2F1;
Plasma membrane estrogen receptor signaling	1	1298	4.54545	0.222369	0.993868	1	1	1	E2F1;
IL2-mediated signaling events	1	115	4.54545	2.50967	0.334112	1	1	1	E2F1;
FOXM1 transcription factor network	1	42	4.54545	6.87068	0.137258	1	1	1	AURKB;
IL3-mediated signaling events	1	1292	4.54545	0.223402	0.993704	1	1	1	E2F1;
AP-1 transcription factor network	1	621	4.54545	0.464787	0.898824	1	1	1	E2F1;
mTOR signaling pathway	1	1285	4.54545	0.224619	0.993507	1	1	1	E2F1;
ErbB receptor signaling network	1	1308	4.54545	0.220669	0.994134	1	1	1	E2F1;
Signaling events mediated by focal adhesion kinase	1	1285	4.54545	0.224619	0.993507	1	1	1	E2F1;
VEGF and VEGFR signaling network	1	1301	4.54545	0.221856	0.993949	1	1	1	E2F1;
Alpha9 beta1 integrin signaling events	1	1302	4.54545	0.221686	0.993976	1	1	1	E2F1;
ALK1 pathway	1	324	4.54545	0.890829	0.688219	1	1	1	E2F1;
Arf6 downstream pathway	1	1285	4.54545	0.224619	0.993507	1	1	1	E2F1;
Role of Calcineurin-dependent NFAT signaling in lymphocytes	1	95	4.54545	3.03797	0.284928	1	1	1	E2F1;
Validated transcriptional targets of AP1 family members Fra1 and Fra2	1	134	4.54545	2.15385	0.377833	1	1	1	E2F1;
S1P1 pathway	1	1285	4.54545	0.224619	0.993507	1	1	1	E2F1;
ATM pathway	3	307	13.6364	2.80185	0.089358	1	1	1	FANCG; E2F1; UBE2T;
TNF receptor signaling pathway	1	299	4.54545	0.96531	0.658121	1	1	1	E2F1;
p53 pathway	1	189	4.54545	1.5271	0.48948	1	1	1	E2F1;
ErbB1 downstream signaling	1	1285	4.54545	0.224619	0.993507	1	1	1	E2F1;
EGFR-dependent Endothelin signaling events	1	1286	4.54545	0.224444	0.993535	1	1	1	E2F1;
ATR signaling pathway	3	250	13.6364	3.44065	0.0547067	1	0.960535	1	FANCG; E2F1; UBE2T;
Regulation of nuclear SMAD2/3 signaling	1	305	4.54545	0.946321	0.665587	1	1	1	E2F1;
ALK1 signaling events	1	321	4.54545	0.899154	0.684746	1	1	1	E2F1;
Arf6 trafficking events	1	1285	4.54545	0.224619	0.993507	1	1	1	E2F1;
Endothelins	1	1304	4.54545	0.221346	0.994029	1	1	1	E2F1;
Regulation of retinoblastoma protein	1	66	4.54545	4.37263	0.207413	1	1	1	E2F1;
Notch signaling pathway	1	94	4.54545	3.07028	0.28238	1	1	1	E2F1;
E2F transcription factor network	1	73	4.54545	3.9534	0.226826	1	1	1	E2F1;
IL5-mediated signaling events	1	1289	4.54545	0.223922	0.99362	1	1	1	E2F1;
Direct p53 effectors	1	138	4.54545	2.09142	0.386681	1	1	1	E2F1;
IL2 signaling events mediated by PI3K	1	67	4.54545	4.30738	0.210214	1	1	1	E2F1;
Sphingosine 1-phosphate (S1P) pathway	1	1308	4.54545	0.220669	0.994134	1	1	1	E2F1;
Proteoglycan syndecan-mediated signaling events	1	1342	4.54545	0.215078	0.994956	1	1	1	E2F1;
BMP receptor signaling	1	226	4.54545	1.2771	0.55353	1	1	1	E2F1;
Aurora A signaling	2	64	9.09091	8.97386	0.0206542	1	0.564773	1	TACC3; AURKB;
Class I PI3K signaling events mediated by Akt	1	1285	4.54545	0.224619	0.993507	1	1	1	E2F1;
LKB1 signaling events	1	1305	4.54545	0.221176	0.994055	1	1	1	E2F1;
TNF alpha/NF-kB	1	171	4.54545	1.68784	0.455235	1	1	1	TRAIP;

## Sheet: Protein domain
Protein domain of Co-expressed genes with PKMYT1
Analysis: Protein domain
Dataset name: PKMYT1 Co-expressed
Number of genes in the dataset: 49
Number of genes in the dataset (which are available in Protein domain database) :30
Number of genes in background: 14847
Is analysis quantitative: No
						Corrected p-values
Protein domain	No. of genes in the dataset	No. of genes in the background dataset	Percentage of genes	Fold enrichment	P-value (Hypergeometric test)	Bonferroni method	BH method	Q-value (Storey-Tibshirani method)	genes mapped (from input data set)
coiled coil region	13	2968	43.3333	2.16863	0.00306772	1	0.858962	1	CHTF18; POLD1; SPC24; LIG1; TACC3; KIF22; HAUS8; FANCG; TRAIP; LRRC45; POC1A; SPAG5; PSRC1;
UBCc	2	42	6.66667	23.671	0.00323193	1	0.858962	1	UBE2C; UBE2T;
signal peptide	1	3668	3.33333	0.136227	0.999801	1	1	1	NRM;
transmembrane domain	4	4771	13.3333	0.415822	0.995192	1	1	1	EBP; NRM; SLC52A2; CCDC167;
TPR	1	93	3.33333	5.37236	0.171959	1	1	1	FANCG;
S_TKc	1	307	3.33333	1.62758	0.466048	1	1	1	AURKB;
DEXDc	2	112	6.66667	8.87794	0.0213812	1	1	1	RECQL4; RAD54L;
HELICc	2	111	6.66667	8.95792	0.0210255	1	1	1	RECQL4; RAD54L;
RRM	1	221	3.33333	2.26091	0.362598	1	1	1	SNRPA;
RING	1	311	3.33333	1.60665	0.470442	1	1	1	TRAIP;
LRR	2	233	6.66667	4.26771	0.0800736	1	1	1	LRRC45; FBXL6;
HLH	1	116	3.33333	4.30724	0.209858	1	1	1	MXD3;
WD40	2	269	6.66667	3.69658	0.102194	1	1	1	CDC20; POC1A;
CSP	1	9	3.33333	55.4587	0.018044	1	1	1	CARHSP1;
AAA	1	145	3.33333	3.44585	0.255258	1	1	1	CHTF18;
ZnF_C2HC	1	42	3.33333	11.8944	0.0815512	1	1	1	RECQL4;
HhH1	1	7	3.33333	71.2814	0.0140616	1	1	1	KIF22;
KISc	2	44	6.66667	22.5953	0.00354211	1	0.858962	1	KIF22; KIFC1;
POLBc	1	4	3.33333	124.609	0.00805879	1	1	1	POLD1;
Sm	2	17	6.66667	58.4608	0.000526768	0.510965	0.510965	1	LSM4; SNRPB;

## Sheet: Site of expression
Site of expression of Co-expressed genes with PKMYT1
Analysis: Site of expression
Dataset name: PKMYT1 Co-expressed
Number of genes in the dataset: 49
Number of genes in the dataset (which are available in Site of expression database) :49
Number of genes in background: 18297
Is analysis quantitative: No
						Corrected p-values
Site of expression	No. of genes in the dataset	No. of genes in the background dataset	Percentage of genes	Fold enrichment	P-value (Hypergeometric test)	Bonferroni method	BH method	Q-value (Storey-Tibshirani method)	genes mapped (from input data set)
T cells	6	1726	12.2449	1.29995	0.314506	1	1	1	SNRPA; LSM4; RNASEH2A; EXOSC4; MRPL12; NSUN5;
Monocyte	9	2842	18.3673	1.18357	0.348134	1	1	1	SNRPA; NUDT1; LSM4; BOLA2; SNRPB; DTYMK; EBP; NRM; MRPL12;
MDA468	1	760	2.04082	0.496132	0.875266	1	1	1	SNRPA;
Small intestine	25	8360	51.0204	1.11687	0.27148	1	1	1	RECQL4; POLD1; PSMG3; SNRPA; TACC3; NUDT1; UBE2C; PTTG1; CDC45; TROAP; CENPM; AURKB; CDC20; SNRPB; FANCG; E2F1; UBE2T; LRRC45; SPAG5; CDCA3; EBP; EXOSC4; PSRC1; MRPL12; NSUN5;
Breast cancer	23	7467	46.9388	1.15044	0.232026	1	1	1	RECQL4; POLD1; PSMG3; SNRPA; TACC3; NUDT1; UBE2C; PTTG1; CDC45; CENPM; AURKB; CDC20; SNRPB; FANCG; E2F1; UBE2T; LRRC45; SPAG5; CDCA3; EBP; EXOSC4; MRPL12; NSUN5;
Thyroid cancer	22	7281	44.898	1.12856	0.277335	1	1	1	RECQL4; POLD1; PSMG3; SNRPA; TACC3; NUDT1; UBE2C; PTTG1; CDC45; CENPM; AURKB; CDC20; SNRPB; FANCG; E2F1; UBE2T; LRRC45; SPAG5; CDCA3; EXOSC4; MRPL12; NSUN5;
Colon	26	8429	53.0612	1.15202	0.200273	1	1	1	RECQL4; POLD1; PSMG3; SNRPA; TACC3; NUDT1; UBE2C; PTTG1; CDC45; TROAP; CENPM; AURKB; CDC20; SNRPB; FANCG; E2F1; UBE2T; LRRC45; SPAG5; CDCA3; EBP; SLC52A2; EXOSC4; PSRC1; MRPL12; NSUN5;
Parathyroid gland	18	5997	36.7347	1.12118	0.325516	1	1	1	RECQL4; PSMG3; SNRPA; NUDT1; UBE2C; PTTG1; CDC45; CENPM; AURKB; CDC20; SNRPB; FANCG; E2F1; LRRC45; SPAG5; EXOSC4; MRPL12; NSUN5;
Cervix, uterine	18	6391	36.7347	1.05206	0.448227	1	1	1	RECQL4; POLD1; PSMG3; SNRPA; TACC3; NUDT1; UBE2C; PTTG1; CDC45; CENPM; CDC20; SNRPB; E2F1; LRRC45; SPAG5; EXOSC4; MRPL12; NSUN5;
Spleen	21	7887	42.8571	0.99451	0.568599	1	1	1	RECQL4; POLD1; PAM16; SNRPA; TACC3; NUDT1; UBE2C; PTTG1; CDC45; CENPM; AURKB; CDC20; SNRPB; FANCG; E2F1; SPAG5; CDCA3; SLC52A2; PSRC1; MRPL12; NSUN5;
HUVEC	37	13061	75.5102	1.05788	0.321507	1	1	1	CHTF18; RECQL4; POLD1; SPC24; PAM16; PGP; LIG1; TACC3; KIF22; NUDT1; MXD3; UBE2C; CDC45; RPUSD1; TROAP; HAUS8; AURKB; CDC20; RNASEH2A; BOLA2; SNRPB; FANCG; TRAIP; DTYMK; E2F1; UBE2T; LRRC45; POC1A; RAD54L; SPAG5; FBXL6; CDCA3; KIFC1; NRM; RMI2; MRPL12; NSUN5;
Tonsils	23	7274	46.9388	1.18097	0.188158	1	1	1	RECQL4; POLD1; PSMG3; SNRPA; TACC3; NUDT1; UBE2C; PTTG1; CDC45; CENPM; AURKB; CDC20; SNRPB; FANCG; E2F1; UBE2T; LRRC45; SPAG5; CDCA3; EBP; EXOSC4; MRPL12; NSUN5;
Jurkat A3	18	4200	36.7347	1.60088	0.0204288	1	0.962422	1	CHTF18; SPC24; PSMG3; NUDT1; MXD3; LSM4; SNRPB; POP7; DTYMK; UBE2T; EBP; NRM; SLC52A2; PSRC1; RMI2; MRPL12; CCDC167; NSUN5;
Rectum	23	7113	46.9388	1.2077	0.155604	1	1	1	RECQL4; POLD1; PSMG3; SNRPA; TACC3; NUDT1; UBE2C; PTTG1; CDC45; CENPM; AURKB; CDC20; SNRPB; FANCG; E2F1; UBE2T; LRRC45; SPAG5; CDCA3; EBP; EXOSC4; MRPL12; NSUN5;
Liver	31	11680	63.2653	0.991183	0.596653	1	1	1	CHTF18; RECQL4; PAM16; PSMG3; PGP; SNRPA; TACC3; NUDT1; UBE2C; PTTG1; CDC45; CENPM; LSM4; SNRPB; TRAIP; DTYMK; E2F1; LRRC45; RAD54L; SPAG5; FBXL6; CARHSP1; CDCA3; EBP; KIFC1; SLC52A2; EXOSC4; PSRC1; MRPL12; CCDC167; NSUN5;
CD4	6	1901	12.2449	1.18028	0.400716	1	1	1	NUDT1; BOLA2; SNRPB; CARHSP1; EBP; MRPL12;
Skeletal muscles	23	9060	46.9388	0.948164	0.69266	1	1	1	RECQL4; POLD1; PAM16; PSMG3; PGP; SNRPA; TACC3; NUDT1; UBE2C; PTTG1; CENPM; AURKB; SNRPB; DTYMK; E2F1; LRRC45; SPAG5; CARHSP1; CDCA3; EXOSC4; PSRC1; MRPL12; NSUN5;
H293	33	6792	67.3469	1.81444	1.67309e-05	0.0141878	0.00354695	0.0191783	CHTF18; RECQL4; POLD1; SPC24; PAM16; PSMG3; PGP; LIG1; SNRPA; TACC3; KIF22; NUDT1; UBE2C; CDC45; TROAP; HAUS8; AURKB; CDC20; LSM4; RNASEH2A; BOLA2; SNRPB; POP7; DTYMK; UBE2T; SPAG5; CARHSP1; CDCA3; EBP; KIFC1; NRM; MRPL12; NSUN5;
Prostate	22	7923	44.898	1.03711	0.465067	1	1	1	RECQL4; POLD1; PAM16; SNRPA; TACC3; NUDT1; UBE2C; PTTG1; CDC45; CENPM; SNRPB; FANCG; E2F1; UBE2T; LRRC45; SPAG5; EBP; SLC52A2; EXOSC4; PSRC1; MRPL12; NSUN5;
Jurkat	18	2869	36.7347	2.34357	0.000266007	0.225574	0.0250638	0.135519	POLD1; SPC24; SNRPA; TACC3; KIF22; CDC45; TROAP; AURKB; LSM4; RNASEH2A; BOLA2; SNRPB; FANCG; EBP; KIFC1; NRM; EXOSC4; CCDC167;
Bone marrow	27	7808	55.102	1.29146	0.0537091	1	1	1	RECQL4; POLD1; PAM16; SNRPA; TACC3; NUDT1; UBE2C; PTTG1; CDC45; TROAP; CENPM; AURKB; CDC20; LSM4; RNASEH2A; BOLA2; SNRPB; FANCG; E2F1; LRRC45; SPAG5; CDCA3; KIFC1; SLC52A2; EXOSC4; MRPL12; NSUN5;
Lateral ventricle	19	6620	38.7755	1.07206	0.404281	1	1	1	RECQL4; POLD1; PSMG3; SNRPA; TACC3; NUDT1; UBE2C; CDC45; AURKB; CDC20; SNRPB; FANCG; E2F1; UBE2T; LRRC45; SPAG5; EXOSC4; MRPL12; NSUN5;
Colorectal cancer	23	7513	46.9388	1.1434	0.243222	1	1	1	RECQL4; POLD1; PSMG3; SNRPA; TACC3; NUDT1; UBE2C; PTTG1; CDC45; CENPM; AURKB; CDC20; SNRPB; FANCG; E2F1; UBE2T; LRRC45; SPAG5; CDCA3; EBP; EXOSC4; MRPL12; NSUN5;
Gall bladder	21	7295	42.8571	1.07522	0.385825	1	1	1	RECQL4; POLD1; PSMG3; SNRPA; TACC3; NUDT1; UBE2C; PTTG1; CDC45; CENPM; AURKB; SNRPB; FANCG; E2F1; UBE2T; LRRC45; SPAG5; CDCA3; EXOSC4; MRPL12; NSUN5;
Plasma	32	11971	65.3061	0.998275	0.572537	1	1	1	CHTF18; POLD1; PAM16; PSMG3; PGP; LIG1; SNRPA; TACC3; KIF22; MXD3; CDC45; TROAP; HAUS8; CENPM; CDC20; LSM4; RNASEH2A; BOLA2; SNRPB; POP7; TRAIP; DTYMK; E2F1; POC1A; SPAG5; FBXL6; CARHSP1; EBP; KIFC1; EXOSC4; RMI2; MRPL12;
Malignant carcinoid	22	7081	44.898	1.16043	0.226782	1	1	1	RECQL4; POLD1; PSMG3; SNRPA; TACC3; NUDT1; UBE2C; PTTG1; CDC45; CENPM; AURKB; CDC20; SNRPB; FANCG; E2F1; UBE2T; LRRC45; SPAG5; CDCA3; EXOSC4; MRPL12; NSUN5;
Ascites cancer cell	13	3509	26.5306	1.38417	0.131178	1	1	1	CHTF18; PAM16; PGP; LIG1; SNRPA; LSM4; RNASEH2A; BOLA2; SNRPB; CARHSP1; EBP; NRM; MRPL12;
Endometrial cancer	23	7460	46.9388	1.15152	0.230346	1	1	1	RECQL4; POLD1; PSMG3; SNRPA; TACC3; NUDT1; UBE2C; PTTG1; CDC45; CENPM; AURKB; CDC20; SNRPB; FANCG; E2F1; UBE2T; LRRC45; SPAG5; CDCA3; EBP; EXOSC4; MRPL12; NSUN5;
Lung cancer	22	7435	44.898	1.10518	0.319433	1	1	1	RECQL4; POLD1; PSMG3; SNRPA; TACC3; NUDT1; UBE2C; PTTG1; CDC45; CENPM; AURKB; CDC20; SNRPB; FANCG; E2F1; UBE2T; LRRC45; SPAG5; CDCA3; EXOSC4; MRPL12; NSUN5;
HCT116	18	2651	36.7347	2.53628	9.52972e-05	0.0808121	0.0115446	0.0624213	POLD1; SPC24; PSMG3; PGP; LIG1; SNRPA; NUDT1; UBE2C; BOLA2; SNRPB; FANCG; POP7; DTYMK; CARHSP1; EBP; EXOSC4; MRPL12; NSUN5;
PC3	4	1294	8.16327	1.15692	0.459675	1	1	1	LIG1; CDC45; BOLA2; CARHSP1;
MicroProt	1	440	2.04082	0.856948	0.697091	1	1	1	CARHSP1;
Epididymis	20	7090	40.8163	1.05365	0.436012	1	1	1	RECQL4; POLD1; SNRPA; TACC3; NUDT1; UBE2C; PTTG1; CDC45; CENPM; CDC20; SNRPB; FANCG; E2F1; UBE2T; LRRC45; SPAG5; CDCA3; EXOSC4; MRPL12; NSUN5;
Cerebellum	20	7633	40.8163	0.978693	0.604576	1	1	1	RECQL4; POLD1; PSMG3; SNRPA; TACC3; NUDT1; UBE2C; CDC45; AURKB; SNRPB; FANCG; E2F1; UBE2T; LRRC45; SPAG5; CDCA3; EBP; EXOSC4; MRPL12; NSUN5;
Nasopharynx	19	6904	38.7755	1.02796	0.493891	1	1	1	RECQL4; POLD1; PSMG3; SNRPA; TACC3; NUDT1; UBE2C; PTTG1; CDC45; CENPM; CDC20; SNRPB; FANCG; E2F1; LRRC45; SPAG5; EXOSC4; MRPL12; NSUN5;
global_SCX_fractionated	9	2476	18.3673	1.35853	0.211164	1	1	1	PGP; SNRPA; BOLA2; SNRPB; DTYMK; CARHSP1; EBP; MRPL12; NSUN5;
Hippocampus	19	7355	38.7755	0.964927	0.633161	1	1	1	RECQL4; POLD1; PSMG3; SNRPA; TACC3; NUDT1; UBE2C; CDC45; CENPM; AURKB; CDC20; SNRPB; FANCG; E2F1; LRRC45; SPAG5; EXOSC4; MRPL12; NSUN5;
HeLa	31	5789	63.2653	1.99983	5.13048e-06	0.00435064	0.00145021	0.00784127	POLD1; SPC24; PAM16; PSMG3; LIG1; SNRPA; KIF22; NUDT1; UBE2C; HAUS8; AURKB; CDC20; LSM4; RNASEH2A; BOLA2; SNRPB; FANCG; POP7; TRAIP; DTYMK; UBE2T; LRRC45; POC1A; SPAG5; FBXL6; CARHSP1; CDCA3; EBP; KIFC1; EXOSC4; MRPL12;
Malignant lymphoma	20	6586	40.8163	1.13428	0.286351	1	1	1	RECQL4; POLD1; SNRPA; TACC3; NUDT1; UBE2C; PTTG1; CDC45; CENPM; AURKB; CDC20; SNRPB; FANCG; E2F1; UBE2T; LRRC45; SPAG5; CDCA3; EXOSC4; MRPL12;
Prostate cancer	23	7214	46.9388	1.19079	0.175586	1	1	1	RECQL4; POLD1; PSMG3; SNRPA; TACC3; NUDT1; UBE2C; PTTG1; CDC45; CENPM; AURKB; CDC20; SNRPB; FANCG; E2F1; UBE2T; LRRC45; SPAG5; CDCA3; EBP; EXOSC4; MRPL12; NSUN5;
Skin	25	7292	51.0204	1.28045	0.0742612	1	1	1	RECQL4; POLD1; PSMG3; PGP; SNRPA; TACC3; NUDT1; UBE2C; PTTG1; CDC45; CENPM; AURKB; CDC20; LSM4; BOLA2; SNRPB; FANCG; E2F1; UBE2T; LRRC45; SPAG5; CDCA3; EXOSC4; MRPL12; NSUN5;
Placenta	33	10894	67.3469	1.13124	0.166379	1	1	1	RECQL4; POLD1; PAM16; PSMG3; PGP; SNRPA; TACC3; NUDT1; UBE2C; PTTG1; CDC45; TROAP; CENPM; AURKB; CDC20; LSM4; BOLA2; SNRPB; FANCG; DTYMK; E2F1; UBE2T; LRRC45; SPAG5; CARHSP1; CDCA3; EBP; NRM; SLC52A2; EXOSC4; PSRC1; MRPL12; NSUN5;
Lung	23	9992	46.9388	0.859724	0.889245	1	1	1	RECQL4; POLD1; PSMG3; SNRPA; TACC3; NUDT1; UBE2C; PTTG1; CDC45; CENPM; AURKB; SNRPB; FANCG; E2F1; UBE2T; LRRC45; SPAG5; CDCA3; SLC52A2; EXOSC4; PSRC1; MRPL12; NSUN5;
Cerebral cortex	18	7099	36.7347	0.947134	0.66791	1	1	1	RECQL4; POLD1; PSMG3; SNRPA; TACC3; NUDT1; UBE2C; CENPM; AURKB; SNRPB; FANCG; E2F1; LRRC45; SPAG5; CDCA3; EXOSC4; MRPL12; NSUN5;
Ovarian cancer	22	7644	44.898	1.07496	0.380078	1	1	1	RECQL4; POLD1; PSMG3; SNRPA; TACC3; NUDT1; UBE2C; PTTG1; CDC45; CENPM; AURKB; CDC20; SNRPB; FANCG; E2F1; UBE2T; LRRC45; SPAG5; CDCA3; EXOSC4; MRPL12; NSUN5;
Kidney	25	10256	51.0204	0.910397	0.804008	1	1	1	RECQL4; POLD1; PSMG3; SNRPA; TACC3; NUDT1; UBE2C; PTTG1; CDC45; CENPM; AURKB; CDC20; SNRPB; FANCG; E2F1; UBE2T; LRRC45; SPAG5; CDCA3; EBP; SLC52A2; EXOSC4; PSRC1; MRPL12; NSUN5;
H1688	4	1007	8.16327	1.48664	0.283105	1	1	1	BOLA2; SNRPB; CARHSP1; MRPL12;
Sy5y	17	2490	34.6939	2.55034	0.000152208	0.129072	0.016134	0.0872361	SPC24; PAM16; SNRPA; TACC3; UBE2C; PTTG1; LSM4; RNASEH2A; BOLA2; SNRPB; POP7; DTYMK; UBE2T; RMI2; MRPL12; CCDC167; NSUN5;
Duodenum	23	7275	46.9388	1.18081	0.188372	1	1	1	RECQL4; POLD1; PSMG3; SNRPA; TACC3; NUDT1; UBE2C; PTTG1; CDC45; CENPM; AURKB; CDC20; SNRPB; FANCG; E2F1; UBE2T; LRRC45; SPAG5; CDCA3; EBP; EXOSC4; MRPL12; NSUN5;
Bronchus	19	6923	38.7755	1.02514	0.499911	1	1	1	RECQL4; POLD1; PSMG3; SNRPA; TACC3; NUDT1; UBE2C; PTTG1; CDC45; CENPM; AURKB; FANCG; E2F1; LRRC45; SPAG5; CDCA3; EXOSC4; MRPL12; NSUN5;
Brain	12	7290	24.4898	0.61505	0.9921	1	1	1	RECQL4; SPC24; PAM16; PTTG1; AURKB; RNASEH2A; BOLA2; SNRPB; CARHSP1; SLC52A2; PSRC1; MRPL12;
Stomach	24	8044	48.9796	1.11433	0.28516	1	1	1	RECQL4; POLD1; SNRPA; TACC3; NUDT1; UBE2C; PTTG1; CDC45; TROAP; CENPM; AURKB; CDC20; SNRPB; FANCG; E2F1; UBE2T; LRRC45; SPAG5; CDCA3; EBP; SLC52A2; EXOSC4; MRPL12; NSUN5;
Pancreas	19	9936	38.7755	0.714275	0.990041	1	1	1	RECQL4; POLD1; SNRPA; TACC3; NUDT1; UBE2C; PTTG1; CDC45; CENPM; SNRPB; FANCG; E2F1; UBE2T; LRRC45; SPAG5; EXOSC4; PSRC1; MRPL12; NSUN5;
Lymph nodes	23	6700	46.9388	1.28214	0.0893632	1	1	1	RECQL4; POLD1; PSMG3; SNRPA; TACC3; NUDT1; UBE2C; PTTG1; CDC45; TROAP; CENPM; AURKB; CDC20; SNRPB; FANCG; E2F1; UBE2T; LRRC45; SPAG5; CDCA3; EXOSC4; MRPL12; NSUN5;
H358	4	1489	8.16327	1.00541	0.572595	1	1	1	SNRPA; SNRPB; CARHSP1; MRPL12;
Fallopian tubes	21	6677	42.8571	1.17473	0.216805	1	1	1	RECQL4; POLD1; PSMG3; SNRPA; TACC3; NUDT1; UBE2C; PTTG1; CDC45; CENPM; CDC20; SNRPB; FANCG; E2F1; UBE2T; LRRC45; SPAG5; EBP; EXOSC4; MRPL12; NSUN5;
Head & neck cancer	21	7062	42.8571	1.11069	0.31751	1	1	1	RECQL4; POLD1; SNRPA; TACC3; NUDT1; UBE2C; PTTG1; CDC45; CENPM; AURKB; CDC20; SNRPB; FANCG; E2F1; UBE2T; LRRC45; SPAG5; CDCA3; EXOSC4; MRPL12; NSUN5;
Pancreatic cancer	26	8316	53.0612	1.16767	0.176657	1	1	1	RECQL4; POLD1; PSMG3; SNRPA; TACC3; NUDT1; UBE2C; PTTG1; CDC45; CENPM; AURKB; CDC20; BOLA2; SNRPB; FANCG; E2F1; UBE2T; LRRC45; SPAG5; CARHSP1; CDCA3; EBP; NRM; EXOSC4; MRPL12; NSUN5;
BT474	1	558	2.04082	0.675733	0.781207	1	1	1	CARHSP1;
Seminal vesicle	19	6620	38.7755	1.07206	0.404281	1	1	1	RECQL4; POLD1; SNRPA; TACC3; NUDT1; UBE2C; PTTG1; CDC45; CENPM; AURKB; SNRPB; FANCG; E2F1; UBE2T; LRRC45; SPAG5; EXOSC4; MRPL12; NSUN5;
Urinary bladder	18	7054	36.7347	0.953176	0.654958	1	1	1	RECQL4; POLD1; SNRPA; TACC3; UBE2C; PTTG1; CDC45; CENPM; AURKB; SNRPB; FANCG; E2F1; UBE2T; LRRC45; SPAG5; EXOSC4; MRPL12; NSUN5;
K-562	21	2513	42.8571	3.12124	5.83253e-07	0.000494599	0.000494599	0.00267428	POLD1; SPC24; PAM16; PSMG3; LIG1; SNRPA; TACC3; NUDT1; HAUS8; AURKB; LSM4; BOLA2; SNRPB; FANCG; DTYMK; SPAG5; CARHSP1; KIFC1; EXOSC4; MRPL12; CCDC167;
Salivary glands	18	6607	36.7347	1.01766	0.517465	1	1	1	RECQL4; POLD1; PSMG3; SNRPA; NUDT1; UBE2C; PTTG1; CENPM; CDC20; SNRPB; FANCG; E2F1; LRRC45; SPAG5; CDCA3; EXOSC4; MRPL12; NSUN5;
Testis	30	10269	61.2245	1.09102	0.283773	1	1	1	RECQL4; POLD1; PAM16; PSMG3; PGP; SNRPA; TACC3; NUDT1; UBE2C; PTTG1; CDC45; TROAP; CENPM; AURKB; CDC20; SNRPB; FANCG; DTYMK; E2F1; UBE2T; LRRC45; SPAG5; CARHSP1; CDCA3; EBP; SLC52A2; EXOSC4; PSRC1; MRPL12; NSUN5;
Urothelial cancer	23	7521	46.9388	1.14218	0.245197	1	1	1	RECQL4; POLD1; PSMG3; SNRPA; TACC3; NUDT1; UBE2C; PTTG1; CDC45; CENPM; AURKB; CDC20; SNRPB; FANCG; E2F1; UBE2T; LRRC45; SPAG5; CDCA3; EBP; EXOSC4; MRPL12; NSUN5;
R	13	1948	26.5306	2.49334	0.00143903	1	0.0938689	0.507547	POLD1; PGP; LIG1; SNRPA; KIF22; CDC45; LSM4; SNRPB; DTYMK; CARHSP1; KIFC1; MRPL12; NSUN5;
Soft tissue	20	6969	40.8163	1.07194	0.398549	1	1	1	RECQL4; POLD1; PSMG3; SNRPA; TACC3; NUDT1; UBE2C; PTTG1; CDC45; CENPM; AURKB; SNRPB; FANCG; E2F1; UBE2T; LRRC45; SPAG5; EXOSC4; MRPL12; NSUN5;
Testis cancer	23	7248	46.9388	1.1852	0.182647	1	1	1	RECQL4; POLD1; PSMG3; SNRPA; TACC3; NUDT1; UBE2C; PTTG1; CDC45; CENPM; AURKB; CDC20; SNRPB; FANCG; E2F1; UBE2T; LRRC45; SPAG5; CDCA3; EBP; EXOSC4; MRPL12; NSUN5;
Neutrophil	8	2031	16.3265	1.47237	0.171249	1	1	1	CHTF18; HAUS8; LSM4; SNRPB; POP7; SPAG5; EBP; KIFC1;
CD8	23	3327	46.9388	2.58201	3.74624e-06	0.00317681	0.00145021	0.00784127	POLD1; SPC24; PSMG3; PGP; LIG1; SNRPA; TACC3; KIF22; NUDT1; HAUS8; CDC20; LSM4; BOLA2; SNRPB; POP7; DTYMK; SPAG5; CARHSP1; EBP; KIFC1; NRM; MRPL12; NSUN5;
Stomach cancer	23	7399	46.9388	1.16102	0.215986	1	1	1	RECQL4; POLD1; PSMG3; SNRPA; TACC3; NUDT1; UBE2C; PTTG1; CDC45; CENPM; AURKB; CDC20; SNRPB; FANCG; E2F1; UBE2T; LRRC45; SPAG5; CDCA3; EBP; EXOSC4; MRPL12; NSUN5;
Skin cancer	22	7029	44.898	1.16902	0.21449	1	1	1	RECQL4; POLD1; PSMG3; SNRPA; TACC3; NUDT1; UBE2C; PTTG1; CDC45; CENPM; AURKB; CDC20; SNRPB; FANCG; E2F1; UBE2T; LRRC45; SPAG5; CDCA3; EBP; EXOSC4; MRPL12;
Adrenal glands	23	7554	46.9388	1.13719	0.25343	1	1	1	RECQL4; POLD1; PAM16; PSMG3; SNRPA; TACC3; NUDT1; UBE2C; PTTG1; CENPM; AURKB; CDC20; SNRPB; FANCG; E2F1; LRRC45; SPAG5; CDCA3; EBP; SLC52A2; EXOSC4; MRPL12; NSUN5;
TOV112D	6	1276	12.2449	1.75839	0.123935	1	1	1	PGP; SNRPA; BOLA2; SNRPB; DTYMK; CARHSP1;
LNCaP	5	1455	10.2041	1.28549	0.349941	1	1	1	SNRPA; BOLA2; SNRPB; FANCG; CARHSP1;
Corpus, uterine	20	6997	40.8163	1.06765	0.407163	1	1	1	RECQL4; POLD1; PSMG3; SNRPA; TACC3; NUDT1; UBE2C; PTTG1; CDC45; CENPM; AURKB; CDC20; SNRPB; FANCG; E2F1; LRRC45; SPAG5; EXOSC4; MRPL12; NSUN5;
Appendix	20	7004	40.8163	1.06659	0.409323	1	1	1	RECQL4; POLD1; SNRPA; TACC3; NUDT1; UBE2C; PTTG1; CDC45; CENPM; AURKB; SNRPB; FANCG; E2F1; UBE2T; LRRC45; SPAG5; CDCA3; EXOSC4; MRPL12; NSUN5;
Erythrocytes	6	1539	12.2449	1.4579	0.227471	1	1	1	PSMG3; PGP; LSM4; BOLA2; DTYMK; CARHSP1;
HTB75	4	1277	8.16327	1.17232	0.449368	1	1	1	BOLA2; SNRPB; CARHSP1; MRPL12;
Smooth muscle cells	15	5124	30.6122	1.09362	0.393842	1	1	1	RECQL4; POLD1; PSMG3; SNRPA; NUDT1; UBE2C; PTTG1; CENPM; AURKB; SNRPB; E2F1; LRRC45; SPAG5; EXOSC4; MRPL12;
Thymocyte	1	48	2.04082	7.85389	0.120924	1	1	1	TACC3;
Urine	6	3267	12.2449	0.686783	0.892398	1	1	1	LIG1; NUDT1; TROAP; FANCG; CARHSP1; CDCA3;
Heart	11	5507	22.449	0.746392	0.910583	1	1	1	RECQL4; POLD1; PAM16; SNRPA; NUDT1; PTTG1; CDC45; SLC52A2; PSRC1; MRPL12; NSUN5;
Thyroid gland	21	7306	42.8571	1.0736	0.389147	1	1	1	RECQL4; POLD1; PSMG3; SNRPA; TACC3; NUDT1; UBE2C; PTTG1; CDC45; CENPM; AURKB; SNRPB; FANCG; E2F1; LRRC45; SPAG5; CDCA3; SLC52A2; EXOSC4; MRPL12; NSUN5;
H460	2	736	4.08163	1.01955	0.591921	1	1	1	BOLA2; SNRPB;
Heart muscle	18	6191	36.7347	1.08604	0.384823	1	1	1	RECQL4; POLD1; PSMG3; SNRPA; TACC3; NUDT1; UBE2C; CDC45; CENPM; SNRPB; FANCG; E2F1; LRRC45; SPAG5; CDCA3; EXOSC4; MRPL12; NSUN5;
B Cell	7	2254	14.2857	1.16107	0.399672	1	1	1	PGP; LIG1; TACC3; BOLA2; SNRPB; DTYMK; MRPL12;
Spinal cord	1	1465	2.04082	0.257381	0.983343	1	1	1	SLC52A2;
Malignant glioma	21	7169	42.8571	1.09411	0.348348	1	1	1	RECQL4; POLD1; PSMG3; SNRPA; TACC3; NUDT1; UBE2C; PTTG1; CDC45; CENPM; AURKB; CDC20; SNRPB; FANCG; E2F1; UBE2T; LRRC45; SPAG5; EXOSC4; MRPL12; NSUN5;
Cervical cancer	22	7426	44.898	1.10652	0.316906	1	1	1	RECQL4; POLD1; PSMG3; SNRPA; TACC3; NUDT1; UBE2C; PTTG1; CDC45; CENPM; AURKB; CDC20; SNRPB; FANCG; E2F1; UBE2T; LRRC45; SPAG5; CDCA3; EXOSC4; MRPL12; NSUN5;
Malignant melanoma	23	7459	46.9388	1.15168	0.230107	1	1	1	RECQL4; POLD1; PSMG3; SNRPA; TACC3; NUDT1; UBE2C; PTTG1; CDC45; CENPM; AURKB; CDC20; SNRPB; FANCG; E2F1; UBE2T; LRRC45; SPAG5; CDCA3; EBP; EXOSC4; MRPL12; NSUN5;
Oesophagus	3	921	6.12245	1.22011	0.450804	1	1	1	POLD1; SNRPA; CDC20;
Embryonal carcinoma cells	6	1232	12.2449	1.82119	0.109528	1	1	1	POLD1; PAM16; SNRPB; EBP; KIFC1; NSUN5;
ES2	20	3527	40.8163	2.11805	0.000410546	0.348143	0.0325808	0.176163	POLD1; SPC24; PAM16; PGP; LIG1; SNRPA; TACC3; NUDT1; LSM4; RNASEH2A; BOLA2; SNRPB; POP7; DTYMK; CARHSP1; CDCA3; EBP; KIFC1; NRM; MRPL12;
Ovary	24	8592	48.9796	1.04326	0.443082	1	1	1	RECQL4; POLD1; PSMG3; SNRPA; TACC3; NUDT1; UBE2C; PTTG1; CDC45; TROAP; CENPM; BOLA2; SNRPB; FANCG; DTYMK; E2F1; LRRC45; SPAG5; CARHSP1; EBP; SLC52A2; EXOSC4; PSRC1; MRPL12;
Liver cancer	23	7697	46.9388	1.11607	0.29062	1	1	1	RECQL4; POLD1; PSMG3; SNRPA; TACC3; NUDT1; UBE2C; PTTG1; CDC45; CENPM; AURKB; CDC20; SNRPB; FANCG; E2F1; UBE2T; LRRC45; SPAG5; CDCA3; EBP; EXOSC4; MRPL12; NSUN5;
Dendritic cells	4	1954	8.16327	0.766149	0.782473	1	1	1	PGP; BOLA2; CARHSP1; MRPL12;
OVCAR3	20	3714	40.8163	2.0114	0.000823533	0.698356	0.0581963	0.314666	CHTF18; SPC24; PAM16; PGP; LIG1; SNRPA; TACC3; NUDT1; UBE2C; LSM4; RNASEH2A; BOLA2; SNRPB; POP7; DTYMK; UBE2T; CARHSP1; CDCA3; EBP; MRPL12;
Huh7	18	2976	36.7347	2.2593	0.000422628	0.358389	0.0325808	0.176163	CHTF18; RECQL4; POLD1; PGP; LIG1; TACC3; KIF22; MXD3; CDC20; LSM4; RNASEH2A; BOLA2; SNRPB; FANCG; DTYMK; LRRC45; POC1A; KIFC1;
Serum	27	7685	55.102	1.31213	0.0439585	1	1	1	CHTF18; RECQL4; POLD1; SPC24; PGP; LIG1; SNRPA; TACC3; KIF22; CDC45; RPUSD1; HAUS8; AURKB; CDC20; LSM4; RNASEH2A; SNRPB; TRAIP; DTYMK; RAD54L; SPAG5; FBXL6; CARHSP1; EBP; KIFC1; MRPL12; NSUN5;
Lens	2	1037	4.08163	0.723617	0.774295	1	1	1	BOLA2; CARHSP1;
Breast	20	6413	40.8163	1.16488	0.240572	1	1	1	RECQL4; POLD1; PSMG3; SNRPA; TACC3; NUDT1; UBE2C; PTTG1; CDC45; CENPM; AURKB; CDC20; SNRPB; FANCG; E2F1; LRRC45; SPAG5; EXOSC4; MRPL12; NSUN5;
Hair	1	817	2.04082	0.461519	0.893682	1	1	1	BOLA2;
H520	4	843	8.16327	1.77585	0.188274	1	1	1	SNRPA; BOLA2; SNRPB; CARHSP1;
Uterus	2	917	4.08163	0.818309	0.711767	1	1	1	TACC3; SLC52A2;
CPE_SCX_fractionated	5	2331	10.2041	0.802396	0.765171	1	1	1	PGP; LIG1; BOLA2; POP7; DTYMK;
CRC	20	4247	40.8163	1.75897	0.00451556	1	0.273514	1	POLD1; PAM16; PSMG3; PGP; LIG1; SNRPA; TACC3; NUDT1; UBE2C; AURKB; LSM4; BOLA2; SNRPB; POP7; DTYMK; CARHSP1; EBP; EXOSC4; MRPL12; NSUN5;
Fetal hepatocytes	11	3784	22.449	1.08625	0.435167	1	1	1	CHTF18; RECQL4; PGP; TACC3; KIF22; RPUSD1; TROAP; CENPM; BOLA2; RAD54L; SPAG5;
Vulva/anal skin	19	6377	38.7755	1.11291	0.330418	1	1	1	RECQL4; POLD1; PSMG3; SNRPA; TACC3; NUDT1; UBE2C; CDC45; CENPM; AURKB; CDC20; SNRPB; FANCG; E2F1; LRRC45; SPAG5; EXOSC4; MRPL12; NSUN5;
	1	1183	2.04082	0.318734	0.962358	1	1	1	BOLA2;
HH4	10	2684	20.4082	1.39234	0.172786	1	1	1	RECQL4; PGP; TACC3; RPUSD1; AURKB; LSM4; SNRPB; FANCG; DTYMK; E2F1;
Ramos	14	1566	28.5714	3.33994	4.10962e-05	0.0348496	0.00650818	0.0351896	POLD1; PAM16; NUDT1; UBE2C; CENPM; AURKB; BOLA2; SNRPB; FANCG; EBP; KIFC1; EXOSC4; MRPL12; CCDC167;
Leukocytes	7	2845	14.2857	0.919877	0.656653	1	1	1	RECQL4; TACC3; PTTG1; CENPM; PSRC1; MRPL12; NSUN5;
Renal cancer	22	7121	44.898	1.15392	0.236485	1	1	1	RECQL4; POLD1; PSMG3; SNRPA; TACC3; NUDT1; UBE2C; PTTG1; CDC45; CENPM; AURKB; CDC20; SNRPB; FANCG; E2F1; UBE2T; LRRC45; SPAG5; CDCA3; EXOSC4; MRPL12; NSUN5;
Thyroid	4	889	8.16327	1.68397	0.21378	1	1	1	POLD1; SNRPA; CDC45; E2F1;
hupo46_reference_cam	2	1042	4.08163	0.720144	0.776631	1	1	1	CDCA3; MRPL12;
Vagina	18	5307	36.7347	1.26695	0.150168	1	1	1	RECQL4; POLD1; PSMG3; SNRPA; TACC3; NUDT1; UBE2C; PTTG1; CENPM; AURKB; CDC20; SNRPB; FANCG; E2F1; LRRC45; SPAG5; EXOSC4; MRPL12;
Monocytes	2	745	4.08163	1.00723	0.598643	1	1	1	TACC3; SLC52A2;
MDA-MB-468	2	770	4.08163	0.97453	0.616891	1	1	1	SNRPA; SNRPB;
Platelets	5	2168	10.2041	0.862724	0.704735	1	1	1	PAM16; NUDT1; AURKB; BOLA2; DTYMK;
HL60	1	545	2.04082	0.691851	0.773199	1	1	1	SNRPB;
TOV21G	2	904	4.08163	0.830077	0.704214	1	1	1	BOLA2; SNRPB;
Oral mucosa	20	5861	40.8163	1.27459	0.122789	1	1	1	RECQL4; POLD1; SNRPA; TACC3; NUDT1; UBE2C; PTTG1; CDC45; CENPM; AURKB; CDC20; SNRPB; FANCG; E2F1; UBE2T; LRRC45; SPAG5; CDCA3; EXOSC4; MRPL12;
Esophagus	19	6034	38.7755	1.17617	0.235679	1	1	1	RECQL4; POLD1; PSMG3; SNRPA; TACC3; NUDT1; UBE2C; PTTG1; CENPM; AURKB; CDC20; SNRPB; FANCG; E2F1; LRRC45; SPAG5; CDCA3; EXOSC4; MRPL12;
NB4	1	711	2.04082	0.530324	0.856965	1	1	1	SNRPB;
Mammary gland	2	760	4.08163	0.987352	0.609666	1	1	1	NUDT1; SLC52A2;
Sertoli cells	1	29	2.04082	12.9978	0.0748754	1	1	1	TACC3;
031003_BALF2	2	1102	4.08163	0.680935	0.803095	1	1	1	PGP; BOLA2;
Cellzome_Abl_inhibitors_NatureBiotechnology_exp144	1	186	2.04082	2.02712	0.394272	1	1	1	UBE2C;
CaOV3	16	3355	32.6531	1.78153	0.0115482	1	0.612054	1	POLD1; SPC24; PAM16; PGP; LIG1; SNRPA; TACC3; LSM4; RNASEH2A; BOLA2; SNRPB; DTYMK; CARHSP1; CDCA3; MRPL12; NSUN5;
Melanoma	7	1826	14.2857	1.43321	0.213014	1	1	1	PAM16; LIG1; LSM4; BOLA2; SNRPB; DTYMK; MRPL12;
15_clinprot_c3	2	749	4.08163	1.00185	0.601604	1	1	1	KIFC1; NSUN5;
Ubiquitous	1	1052	2.04082	0.358424	0.945276	1	1	1	SNRPB;
17_wcx	2	1438	4.08163	0.521831	0.90645	1	1	1	PGP; KIFC1;
H23	3	896	6.12245	1.25415	0.432896	1	1	1	BOLA2; SNRPB; CARHSP1;
YTS	8	1888	16.3265	1.58389	0.127454	1	1	1	CHTF18; RECQL4; POLD1; HAUS8; POP7; SPAG5; KIFC1; NRM;
hupo1_b2-hep_cam	3	848	6.12245	1.32514	0.398018	1	1	1	PAM16; EBP; NRM;
Ileum	2	201	4.08163	3.73314	0.10102	1	1	1	PAM16; CENPM;
Embryonic stem cells	9	3047	18.3673	1.10394	0.431517	1	1	1	CHTF18; POLD1; PAM16; LIG1; SPAG5; FBXL6; NRM; CCDC167; NSUN5;
Saliva	1	912	2.04082	0.413444	0.918627	1	1	1	CARHSP1;
Nuclear	4	1319	8.16327	1.13499	0.474727	1	1	1	LSM4; BOLA2; SNRPB; DTYMK;
MV4-11	2	382	4.08163	1.96434	0.272782	1	1	1	NUDT1; AURKB;
Caudate nucleus	1	1204	2.04082	0.313175	0.964559	1	1	1	PAM16;
Retina	1	364	2.04082	1.03587	0.626911	1	1	1	NUDT1;
PC3(AR)6	1	262	2.04082	1.43913	0.5072	1	1	1	MRPL12;
Parathyroid	4	782	8.16327	1.91438	0.156222	1	1	1	SNRPA; CDC45; CDC20; E2F1;
HEK293	25	4439	51.0204	2.10341	4.60484e-05	0.0390491	0.00650818	0.0351896	CHTF18; POLD1; SPC24; PAM16; PSMG3; PGP; LIG1; SNRPA; TACC3; KIF22; NUDT1; CDC45; HAUS8; CDC20; LSM4; RNASEH2A; BOLA2; SNRPB; DTYMK; SPAG5; CARHSP1; CDCA3; KIFC1; NRM; MRPL12;
A549	6	997	12.2449	2.25046	0.0490226	1	1	1	POLD1; PGP; SNRPB; CARHSP1; EXOSC4; NSUN5;
Semen	1	966	2.04082	0.390333	0.930147	1	1	1	PGP;
Keratinocytes	1	250	2.04082	1.5082	0.490852	1	1	1	E2F1;
Fetus	6	2992	12.2449	0.749906	0.834319	1	1	1	PAM16; NUDT1; TROAP; CENPM; PSRC1; NSUN5;
051503_BAL20_gly_hui	1	268	2.04082	1.40691	0.51518	1	1	1	BOLA2;
MCF10A	4	661	8.16327	2.26481	0.100096	1	1	1	SNRPA; SNRPB; CARHSP1; MRPL12;
041803_BALF3	1	1103	2.04082	0.341851	0.952678	1	1	1	BOLA2;
Macrophages	1	274	2.04082	1.3761	0.523034	1	1	1	TROAP;
Muscle	1	904	2.04082	0.417103	0.91677	1	1	1	SLC52A2;
MicroProt2	2	561	4.08163	1.33758	0.445798	1	1	1	BOLA2; CARHSP1;
Ventricles	1	151	2.04082	2.49696	0.334087	1	1	1	PAM16;
Endometrium	6	1202	12.2449	1.86665	0.100246	1	1	1	POLD1; SNRPA; CDC45; TROAP; CDC20; E2F1;
Putamen	1	527	2.04082	0.715481	0.761636	1	1	1	PAM16;
Jejunum	1	194	2.04082	1.94354	0.407262	1	1	1	CENPM;
Cervico-vaginal fluid	1	565	2.04082	0.667361	0.785403	1	1	1	LIG1;
Embryo	1	104	2.04082	3.62528	0.243973	1	1	1	NUDT1;
Uterine cervix	3	902	6.12245	1.24581	0.437212	1	1	1	POLD1; SNRPA; CDC20;
Thymus	2	456	4.08163	1.64557	0.346107	1	1	1	TACC3; SPAG5;
Vermiform appendix	1	286	2.04082	1.31836	0.538369	1	1	1	TROAP;
Trachea	2	612	4.08163	1.22612	0.491283	1	1	1	CENPM; SLC52A2;
050603_BALF11	2	1019	4.08163	0.736399	0.765713	1	1	1	EBP; CCDC167;
Hepatocytes	1	73	2.04082	5.16457	0.178107	1	1	1	TACC3;
HPDE6	1	414	2.04082	0.910764	0.674676	1	1	1	BOLA2;
Intestine	1	508	2.04082	0.74224	0.748804	1	1	1	SLC52A2;
Loop of Henle	1	12	2.04082	31.396	0.0316767	1	1	1	TACC3;
Blood	1	227	2.04082	1.66101	0.458019	1	1	1	LSM4;
Adipocytes	1	147	2.04082	2.5649	0.326847	1	1	1	TACC3;
Pituitary gland	2	494	4.08163	1.51899	0.382977	1	1	1	PAM16; PTTG1;
Vulva	4	838	8.16327	1.78645	0.185566	1	1	1	POLD1; SNRPA; CDC45; CDC20;
SH-SY5Y	4	537	8.16327	2.78777	0.0551235	1	1	1	UBE2C; LSM4; BOLA2; RMI2;
Panc1	2	346	4.08163	2.16872	0.236948	1	1	1	NUDT1; BOLA2;
Lymphocytes	1	468	2.04082	0.805678	0.719538	1	1	1	TACC3;
01_glyco	2	667	4.08163	1.12502	0.537738	1	1	1	LSM4; SNRPB;
Ventricular septum	1	82	2.04082	4.5978	0.197788	1	1	1	PAM16;
Peripheral blood cells	1	140	2.04082	2.69313	0.31399	1	1	1	PAM16;
Syncytiotrophoblast	1	54	2.04082	6.9814	0.134994	1	1	1	TROAP;
Lymph	1	22	2.04082	17.1316	0.0573212	1	1	1	SLC52A2;
Decidua	1	43	2.04082	8.76693	0.109028	1	1	1	TROAP;
Spermatocytes	1	42	2.04082	8.97561	0.10663	1	1	1	TACC3;
Thyroid follicular cells	1	12	2.04082	31.396	0.0316767	1	1	1	UBE2C;
Atrium	1	146	2.04082	2.58246	0.325025	1	1	1	PAM16;
Oocytes	1	38	2.04082	9.92017	0.0969751	1	1	1	TACC3;
Schwann cells	1	17	2.04082	22.1673	0.0445832	1	1	1	TACC3;
Vas deferens	1	17	2.04082	22.1673	0.0445832	1	1	1	TACC3;
Seminiferous tubule	1	23	2.04082	16.387	0.0598488	1	1	1	TACC3;
Spermatids	1	38	2.04082	9.92017	0.0969751	1	1	1	TACC3;
Reticulocytes	1	25	2.04082	15.0766	0.064884	1	1	1	TACC3;
Alveolus	1	14	2.04082	26.914	0.0368597	1	1	1	TACC3;
Cerebrum	1	30	2.04082	12.5647	0.0773568	1	1	1	NUDT1;
Bronchioles	1	11	2.04082	34.2475	0.0290749	1	1	1	TACC3;
Renal tubule	1	18	2.04082	20.9365	0.0471443	1	1	1	TACC3;
Uterine stromal cells	1	10	2.04082	37.6689	0.0264663	1	1	1	TROAP;
Stratum spinosum	1	6	2.04082	62.7397	0.0159632	1	0.796281	1	TACC3;
Alveoli	1	3	2.04082	125.271	0.00801304	1	0.453004	1	TACC3;

## Sheet: Transcription factor
Transcription factor of Co-expressed genes with PKMYT1
Analysis: Transcription factor
Dataset name: PKMYT1 Co-expressed
Number of genes in the dataset: 49
Number of genes in the dataset (which are available in Transcription factor database) :43
Number of genes in background: 15253
Is analysis quantitative: No
						Corrected p-values
Transcription factor	No. of genes in the dataset	No. of genes in the background dataset	Percentage of genes	Fold enrichment	P-value (Hypergeometric test)	Bonferroni method	BH method	Q-value (Storey-Tibshirani method)	genes mapped (from input data set)
NFIC	2	2040	4.65116	0.349422	0.984186	1	1	1	RAD54L; CCDC167;
NR1H3	5	1020	11.6279	1.74188	0.157583	1	1	1	PAM16; CDC45; TROAP; FBXL6; SLC52A2;
RXRA	5	1113	11.6279	1.59634	0.202217	1	1	1	PAM16; CDC45; TROAP; FBXL6; SLC52A2;
SOAT1	2	1261	4.65116	0.56528	0.881076	1	1	1	CDCA3; PSRC1;
STAT1	2	1261	4.65116	0.56528	0.881076	1	1	1	CDCA3; PSRC1;
ETS1	8	2496	18.6047	1.13808	0.406812	1	1	1	NUDT1; CDC45; HAUS8; AURKB; SNRPB; E2F1; RAD54L; PSRC1;
NKX6-1	1	1408	2.32558	0.254391	0.984558	1	1	1	SPAG5;
POU2F1	1	2209	2.32558	0.162147	0.998814	1	1	1	MXD3;
EHF	1	753	2.32558	0.475671	0.886966	1	1	1	HAUS8;
ATF1	1	1037	2.32558	0.345402	0.951775	1	1	1	AURKB;
CREB1	1	973	2.32558	0.368121	0.941483	1	1	1	AURKB;
NFYA	18	2544	41.8605	2.51062	8.29611e-05	0.0174218	0.0174218	0.0928845	SPC24; PGP; SNRPA; TACC3; UBE2C; RPUSD1; TROAP; CENPM; AURKB; CDC20; BOLA2; DTYMK; UBE2T; LRRC45; CDCA3; EBP; RMI2; CCDC167;
PLAU	1	1037	2.32558	0.345402	0.951775	1	1	1	AURKB;
YY1	2	1317	4.65116	0.541244	0.896069	1	1	1	RAD54L; CCDC167;
ELK1	10	1986	23.2558	1.78747	0.0460472	1	1	1	LIG1; NUDT1; CDC45; AURKB; SNRPB; FBXL6; CARHSP1; NRM; SLC52A2; PSRC1;
GABPA	14	2702	32.5581	1.83881	0.0134514	1	0.564957	1	PSMG3; LIG1; NUDT1; CDC45; HAUS8; AURKB; LSM4; SNRPB; FBXL6; CARHSP1; CDCA3; SLC52A2; PSRC1; NSUN5;
CTCF	3	2605	6.97674	0.409773	0.984778	1	1	1	MXD3; POP7; E2F1;
FEV	1	526	2.32558	0.680947	0.779343	1	1	1	HAUS8;
HERPUD1	1	421	2.32558	0.850776	0.700374	1	1	1	E2F1;
KLF7	21	4448	48.8372	1.67512	0.00500715	1	0.270106	1	POLD1; PAM16; PGP; LIG1; SNRPA; KIF22; NUDT1; MXD3; PTTG1; HAUS8; LSM4; SNRPB; POP7; E2F1; CARHSP1; CDCA3; EBP; NRM; PSRC1; RMI2; MRPL12;
MAF	1	466	2.32558	0.768621	0.737122	1	1	1	CENPM;
RFX1	2	2158	4.65116	0.330315	0.988624	1	1	1	CDC20; E2F1;
RREB1	4	2136	9.30233	0.665775	0.870567	1	1	1	PSMG3; SNRPA; TROAP; E2F1;
SP1	30	7140	69.7674	1.49057	0.00195324	0.410181	0.205091	1	POLD1; SPC24; PAM16; PSMG3; LIG1; SNRPA; TACC3; KIF22; NUDT1; MXD3; PTTG1; CDC45; RPUSD1; HAUS8; CENPM; AURKB; CDC20; LSM4; RNASEH2A; SNRPB; POP7; E2F1; RAD54L; CARHSP1; CDCA3; EBP; NRM; PSRC1; RMI2; MRPL12;
SP4	17	4345	39.5349	1.38835	0.0780887	1	1	1	POLD1; PAM16; PGP; LIG1; KIF22; RPUSD1; HAUS8; CENPM; CDC20; LSM4; POP7; E2F1; CARHSP1; CDCA3; EBP; PSRC1; MRPL12;
TCF3	5	2140	11.6279	0.830248	0.740012	1	1	1	LIG1; MXD3; LRRC45; RAD54L; CARHSP1;
E2F1	9	1188	20.9302	2.68962	0.00514487	1	0.270106	1	POLD1; MXD3; RPUSD1; SNRPB; FANCG; E2F1; UBE2T; LRRC45; RMI2;
EGR1	4	3215	9.30233	0.442332	0.988238	1	1	1	PSMG3; LIG1; E2F1; PSRC1;
NRF1	10	2037	23.2558	1.74272	0.0533045	1	1	1	POLD1; SPC24; PAM16; KIF22; MXD3; POP7; EBP; PSRC1; RMI2; MRPL12;
BACH1	1	648	2.32558	0.552746	0.845778	1	1	1	FANCG;
NR4A2	5	1042	11.6279	1.70511	0.16773	1	1	1	SNRPA; FANCG; FBXL6; CDCA3; SLC52A2;
PPARG	7	2016	16.2791	1.23314	0.338885	1	1	1	PAM16; CDC45; TROAP; FANCG; FBXL6; NRM; SLC52A2;
HSF1	1	806	2.32558	0.444393	0.903456	1	1	1	FANCG;
ETV7	2	1049	4.65116	0.67952	0.805382	1	1	1	PSMG3; SNRPB;
ARNT	1	403	2.32558	0.888775	0.684309	1	1	1	CENPM;
HNF4A	7	3015	16.2791	0.824547	0.773398	1	1	1	PAM16; LIG1; E2F1; FBXL6; CDCA3; SLC52A2; MRPL12;
HOXD8	1	811	2.32558	0.441653	0.904884	1	1	1	SPAG5;
POU4F3	2	687	4.65116	1.03757	0.582987	1	1	1	E2F1; SPAG5;
CACD	2	514	4.65116	1.38679	0.427788	1	1	1	E2F1; CARHSP1;
ZNF238	1	799	2.32558	0.448286	0.901421	1	1	1	LIG1;
ZNF513	1	799	2.32558	0.448286	0.901421	1	1	1	LIG1;
MYC	1	1086	2.32558	0.329817	0.958438	1	1	1	SNRPA;
MYF5	5	1856	11.6279	0.95729	0.612986	1	1	1	TACC3; MXD3; CDC45; RAD54L; CARHSP1;
POU6F1	1	655	2.32558	0.546839	0.848929	1	1	1	E2F1;
ASCL2	1	1499	2.32558	0.238948	0.988376	1	1	1	E2F1;
TCF12	1	1099	2.32558	0.325916	0.960049	1	1	1	CARHSP1;
ELF2	3	780	6.97674	1.36852	0.378414	1	1	1	FBXL6; CDCA3; SLC52A2;
FOS	4	1754	9.30233	0.810771	0.744496	1	1	1	CDC45; CENPM; FANCG; CDCA3;
FOSB	4	1754	9.30233	0.810771	0.744496	1	1	1	CDC45; CENPM; FANCG; CDCA3;
JUN	4	1754	9.30233	0.810771	0.744496	1	1	1	CDC45; CENPM; FANCG; CDCA3;
JUNB	4	1754	9.30233	0.810771	0.744496	1	1	1	CDC45; CENPM; FANCG; CDCA3;
JUND	4	1754	9.30233	0.810771	0.744496	1	1	1	CDC45; CENPM; FANCG; CDCA3;
NR6A1	1	769	2.32558	0.465774	0.892214	1	1	1	RAD54L;
RAB40B	4	806	9.30233	1.76437	0.190707	1	1	1	FANCG; RAD54L; FBXL6; SLC52A2;
RARA	4	806	9.30233	1.76437	0.190707	1	1	1	FANCG; RAD54L; FBXL6; SLC52A2;
DBX2	1	408	2.32558	0.877883	0.688854	1	1	1	SPAG5;
FOXC1	1	301	2.32558	1.18994	0.576089	1	1	1	RMI2;
HOXA7	1	527	2.32558	0.679655	0.779987	1	1	1	EBP;
HOXC6	1	237	2.32558	1.51127	0.490493	1	1	1	SPAG5;
PAX6	1	557	2.32558	0.64305	0.798484	1	1	1	SPAG5;
ESR2	1	464	2.32558	0.771934	0.735586	1	1	1	UBE2T;
HENMT1	2	1144	4.65116	0.623092	0.843363	1	1	1	RNASEH2A; E2F1;
INSM1	2	487	4.65116	1.46367	0.401046	1	1	1	CDC20; CDCA3;
NHLH1	2	1144	4.65116	0.623092	0.843363	1	1	1	RNASEH2A; E2F1;
ZEB1	1	401	2.32558	0.893207	0.682473	1	1	1	LIG1;
ZFP161	4	1137	9.30233	1.25074	0.40041	1	1	1	POLD1; POP7; UBE2T; PSRC1;
TFAP4	2	1280	4.65116	0.556889	0.886367	1	1	1	CDC45; E2F1;
TAL1	3	1113	6.97674	0.959077	0.616491	1	1	1	NUDT1; E2F1; NSUN5;
ZNF143	4	618	9.30233	2.3011	0.0952601	1	1	1	LIG1; CDC45; FANCG; CDCA3;
GFI1	1	552	2.32558	0.648874	0.79551	1	1	1	UBE2T;
STRA13	2	574	4.65116	1.24183	0.484991	1	1	1	SNRPA; TACC3;
ZIC1	1	548	2.32558	0.65361	0.7931	1	1	1	HAUS8;
E4F1	1	158	2.32558	2.26685	0.361328	1	1	1	AURKB;
SPDEF	1	189	2.32558	1.89506	0.415434	1	1	1	SNRPA;
RBPJ	1	235	2.32558	1.52413	0.487563	1	1	1	CDCA3;

## Sheet: Clinical phenotype
Clinical phenotype of Co-expressed genes with PKMYT1
Analysis: Clinical phenotype
Dataset name: PKMYT1 Co-expressed
Number of genes in the dataset: 49
Number of genes in the dataset (which are available in Clinical phenotype database) :5
Number of genes in background: 1820
Is analysis quantitative: No
						Corrected p-values
Clinical phenotype	No. of genes in the dataset	No. of genes in the background dataset	Percentage of genes	Fold enrichment	P-value (Hypergeometric test)	Bonferroni method	BH method	Q-value (Storey-Tibshirani method)	genes mapped (from input data set)
Abdomen	1	621	20	0.590825	0.876263	1	1	1	RECQL4;
Absence of patella	1	1	20	363.275	0.00274725	1	0.963893	1	RECQL4;
Absent carpals, metacarpals, and phalanges	1	1	20	363.275	0.00274725	1	0.963893	1	RECQL4;
Absent or hypoplastic radii	1	1	20	363.275	0.00274725	1	0.963893	1	RECQL4;
Absent or hypoplastic thumbs	1	1	20	363.275	0.00274725	1	0.963893	1	RECQL4;
Absent thumbs	1	3	20	121.896	0.00822364	1	1	1	RECQL4;
Airways	1	66	20	5.55837	0.168809	1	1	1	EBP;
Alopecia	1	22	20	16.6701	0.0590593	1	1	1	RECQL4;
Amniotic Fluid	1	68	20	5.39492	0.173542	1	1	1	EBP;
Annular pancreas	1	2	20	182.541	0.00548846	1	1	1	RECQL4;
Anteriorly placed anus	1	7	20	52.3407	0.0191043	1	1	1	RECQL4;
Asymmetric limb shortening	1	1	20	363.275	0.00274725	1	0.963893	1	EBP;
Atrophic nails	1	1	20	363.275	0.00274725	1	0.963893	1	RECQL4;
Autosomal dominant (11p)	1	5	20	73.2352	0.013676	1	1	1	TACC3;
Autosomal dominant	2	747	40	0.977475	0.681139	1	1	1	KIF22; RAD54L;
Autosomal recessive	1	924	20	0.397083	0.971245	1	1	1	RECQL4;
Basal cell carcinoma	1	11	20	33.325	0.0298892	1	1	1	RECQL4;
Bilateral club feet	1	2	20	182.541	0.00548846	1	1	1	EBP;
BLADDER CANCER	1	5	20	73.2352	0.013676	1	1	1	TACC3;
BREAST CANCER	1	23	20	15.9456	0.0616759	1	1	1	RAD54L;
Breast carcinoma	1	23	20	15.9456	0.0616759	1	1	1	RAD54L;
Broad, square ends of distal phalanges	1	1	20	363.275	0.00274725	1	0.963893	1	KIF22;
Calcific deposits of ischium and pubis	1	1	20	363.275	0.00274725	1	0.963893	1	EBP;
Cardiovascular	1	446	20	0.822646	0.755206	1	1	1	RECQL4;
Cataracts	1	49	20	7.48639	0.127692	1	1	1	EBP;
Caudal narrowing of interpedicular distances	1	1	20	363.275	0.00274725	1	0.963893	1	KIF22;
Central Nervous System	3	887	60	1.23275	0.476289	1	1	1	RECQL4; KIF22; EBP;
Chest	1	243	20	1.50985	0.511985	1	1	1	EBP;
Cleft palate	1	97	20	3.78217	0.239788	1	1	1	RECQL4;
Club feet	1	15	20	24.4443	0.040579	1	1	1	RECQL4;
Coarse, sparse hair	1	1	20	363.275	0.00274725	1	0.963893	1	EBP;
Conductive hearing loss	1	22	20	16.6701	0.0590593	1	1	1	RECQL4;
Congenital heart defects	1	22	20	16.6701	0.0590593	1	1	1	RECQL4;
Congenital hip dislocation	1	13	20	28.202	0.0352459	1	1	1	KIF22;
Congenital hip dislocation (rare)	1	1	20	363.275	0.00274725	1	0.963893	1	RECQL4;
Congenital ichthyosiform erythroderma	1	1	20	363.275	0.00274725	1	0.963893	1	EBP;
Craniosynostosis (coronal, metopic, lambdoidal)	1	1	20	363.275	0.00274725	1	0.963893	1	RECQL4;
Cryptorchidism	1	101	20	3.63239	0.248581	1	1	1	RECQL4;
Dandy-Walker malformation	1	12	20	30.5502	0.0325705	1	1	1	EBP;
Delayed eruption	1	6	20	61.0496	0.0163931	1	1	1	RECQL4;
Dislocation of patella	1	2	20	182.541	0.00548846	1	1	1	EBP;
Downslanting palpebral fissures	2	57	40	12.808	0.00907133	1	1	1	RECQL4; EBP;
Dysplastic ears	1	9	20	40.7223	0.0245086	1	1	1	EBP;
Ears	2	442	40	1.65196	0.352107	1	1	1	RECQL4; EBP;
Elevated 8(9)-cholestenol	1	2	20	182.541	0.00548846	1	1	1	EBP;
Elevated 8-dehydrocholesterol	1	2	20	182.541	0.00548846	1	1	1	EBP;
Endocrine Features	1	155	20	2.367	0.35954	1	1	1	RECQL4;
Epicanthal folds	1	61	20	6.0139	0.15688	1	1	1	RECQL4;
Epiphyseal stippling	1	2	20	182.541	0.00548846	1	1	1	EBP;
Erythematous skin lesions in infancy	1	1	20	363.275	0.00274725	1	0.963893	1	RECQL4;
External Features	1	180	20	2.03827	0.406255	1	1	1	RECQL4;
External Genitalia (Female)	1	50	20	7.3367	0.130155	1	1	1	RECQL4;
Eyes	2	826	40	0.883989	0.749838	1	1	1	RECQL4; EBP;
Face	3	433	60	2.52525	0.0908952	1	1	1	RECQL4; KIF22; EBP;
Facies	1	22	20	16.6701	0.0590593	1	1	1	RECQL4;
Failure to thrive (early infancy)	1	1	20	363.275	0.00274725	1	0.963893	1	EBP;
Feet	2	345	40	2.11641	0.241356	1	1	1	RECQL4; EBP;
Flat face	1	20	20	18.3362	0.0538085	1	1	1	EBP;
Flattened forehead	1	1	20	363.275	0.00274725	1	0.963893	1	RECQL4;
Follicular atrophoderma	1	1	20	363.275	0.00274725	1	0.963893	1	EBP;
Forearm reduction defects	1	1	20	363.275	0.00274725	1	0.963893	1	RECQL4;
Frontal bossing	2	58	40	12.5872	0.00938481	1	1	1	RECQL4; EBP;
Fused carpal bones	1	1	20	363.275	0.00274725	1	0.963893	1	RECQL4;
Gastrointestinal	1	425	20	0.863293	0.735889	1	1	1	RECQL4;
Genetic heterogeneity	1	142	20	2.58368	0.334113	1	1	1	RAD54L;
Genitourinary	2	478	40	1.52755	0.393859	1	1	1	RECQL4; EBP;
Genu valgum	1	20	20	18.3362	0.0538085	1	1	1	KIF22;
GI	1	63	20	5.82302	0.161668	1	1	1	RECQL4;
Glaucoma	2	35	40	20.8564	0.00346576	1	1	1	RECQL4; EBP;
Gracile metacarpals	1	1	20	363.275	0.00274725	1	0.963893	1	KIF22;
Growth	3	609	60	1.79547	0.211509	1	1	1	RECQL4; KIF22; EBP;
GU	1	73	20	5.02545	0.185281	1	1	1	TACC3;
Hair	2	240	40	3.04231	0.132182	1	1	1	RECQL4; EBP;
Hands	3	349	60	3.13303	0.0515413	1	1	1	RECQL4; KIF22; EBP;
Head	1	345	20	1.06347	0.650824	1	1	1	RECQL4;
Head and Neck	3	954	60	1.14617	0.545309	1	1	1	RECQL4; KIF22; EBP;
Hearing loss	1	41	20	8.9468	0.107789	1	1	1	EBP;
Heart	1	351	20	1.04529	0.657878	1	1	1	RECQL4;
Height	2	290	40	2.51779	0.182052	1	1	1	RECQL4; KIF22;
Hemivertebrae	1	12	20	30.5502	0.0325705	1	1	1	EBP;
High palate	1	9	20	40.7223	0.0245086	1	1	1	RECQL4;
Hydronephrosis	1	38	20	9.65294	0.100232	1	1	1	EBP;
Hydrops	1	7	20	52.3407	0.0191043	1	1	1	EBP;
Hypermobile joints (rare)	1	1	20	363.275	0.00274725	1	0.963893	1	RECQL4;
Hypertelorism	1	121	20	3.03205	0.291337	1	1	1	RECQL4;
Hypogonadism	1	19	20	19.3008	0.0511744	1	1	1	RECQL4;
Hypoplasia of malar eminences	1	1	20	363.275	0.00274725	1	0.963893	1	EBP;
Hypoplastic thumbs	1	5	20	73.2352	0.013676	1	1	1	RECQL4;
Hypotonia	1	233	20	1.57465	0.496294	1	1	1	KIF22;
Ichthyosis	1	11	20	33.325	0.0298892	1	1	1	EBP;
Imperforate anus	1	16	20	22.9174	0.0432367	1	1	1	RECQL4;
Infantile diarrhea	1	1	20	363.275	0.00274725	1	0.963893	1	RECQL4;
Internal Genitalia (Male)	1	148	20	2.47894	0.345947	1	1	1	RECQL4;
Irregular, flared metaphyses with streaky sclerosis	1	1	20	363.275	0.00274725	1	0.963893	1	KIF22;
Joint dislocations	1	5	20	73.2352	0.013676	1	1	1	RECQL4;
Joint laxity	1	36	20	10.1891	0.0951657	1	1	1	KIF22;
Joints	1	23	20	15.9456	0.0616759	1	1	1	RECQL4;
Juvenile zonular cataracts	1	1	20	363.275	0.00274725	1	0.963893	1	RECQL4;
Kidneys	2	276	40	2.6455	0.167634	1	1	1	RECQL4; EBP;
Kyphoscoliosis (in some patients)	1	1	20	363.275	0.00274725	1	0.963893	1	RECQL4;
Laboratory Abnormalities	1	712	20	0.515313	0.916669	1	1	1	EBP;
Large joint dislocations (especially knees)	1	1	20	363.275	0.00274725	1	0.963893	1	KIF22;
Limbs	3	339	60	3.22545	0.0476747	1	1	1	RECQL4; KIF22; EBP;
Long face	1	20	20	18.3362	0.0538085	1	1	1	RECQL4;
Long, slender middle and proximal phalanges	1	1	20	363.275	0.00274725	1	0.963893	1	KIF22;
Low-set, posteriorly rotated ears	1	3	20	121.896	0.00822364	1	1	1	RECQL4;
Mental retardation	1	200	20	1.83445	0.441629	1	1	1	RECQL4;
Mental retardation in 5-13%	1	1	20	363.275	0.00274725	1	0.963893	1	RECQL4;
Mesodermal iris dysgenesis (in some patients)	1	1	20	363.275	0.00274725	1	0.963893	1	RECQL4;
Microcornea	1	18	20	20.3725	0.0485343	1	1	1	RECQL4;
Microdontia	1	10	20	36.6542	0.0272019	1	1	1	RECQL4;
Micrognathia	1	121	20	3.03205	0.291337	1	1	1	RECQL4;
Microphthalmia	1	37	20	9.91376	0.0977016	1	1	1	RECQL4;
Microphthalmos	1	3	20	121.896	0.00822364	1	1	1	EBP;
Microstomia	1	12	20	30.5502	0.0325705	1	1	1	RECQL4;
Midface hypoplasia	1	38	20	9.65294	0.100232	1	1	1	KIF22;
Mild-moderate mental retardation	1	1	20	363.275	0.00274725	1	0.963893	1	EBP;
Mild to moderate growth deficiency	1	1	20	363.275	0.00274725	1	0.963893	1	EBP;
Miscellaneous	2	1228	40	0.594607	0.95881	1	1	1	RAD54L; EBP;
Missing teeth	1	3	20	121.896	0.00822364	1	1	1	RECQL4;
Mottled or stippled pigmentation	1	1	20	363.275	0.00274725	1	0.963893	1	RECQL4;
Mouth	1	417	20	0.879855	0.728218	1	1	1	RECQL4;
Multiple crown malformations	1	1	20	363.275	0.00274725	1	0.963893	1	RECQL4;
Nails	1	123	20	2.98275	0.295503	1	1	1	RECQL4;
Narrow femoral necks	1	1	20	363.275	0.00274725	1	0.963893	1	KIF22;
Neck	1	130	20	2.82215	0.309931	1	1	1	EBP;
Neoplasia	2	151	40	4.83533	0.0578727	1	1	1	RECQL4; RAD54L;
Neuro	1	132	20	2.7794	0.314009	1	1	1	RECQL4;
Neurologic	3	930	60	1.17575	0.52062	1	1	1	RECQL4; KIF22; EBP;
Normal intelligence	1	45	20	8.1517	0.117785	1	1	1	RECQL4;
Normal wound healing	1	5	20	73.2352	0.013676	1	1	1	KIF22;
Nose	2	314	40	2.32535	0.207461	1	1	1	RECQL4; EBP;
Nystagmus	1	122	20	3.0072	0.293423	1	1	1	EBP;
Onset at birth	1	27	20	13.5842	0.0720843	1	1	1	EBP;
Orange peel' skin (large pores)	1	1	20	363.275	0.00274725	1	0.963893	1	EBP;
Osteogenic sarcoma	1	5	20	73.2352	0.013676	1	1	1	RECQL4;
Osteoporosis	1	42	20	8.73383	0.110296	1	1	1	RECQL4;
Other	1	384	20	0.955465	0.694665	1	1	1	EBP;
Pancreas	1	51	20	7.19287	0.132612	1	1	1	RECQL4;
Patchy areas of alopecia	1	1	20	363.275	0.00274725	1	0.963893	1	EBP;
Patellar aplasia/hypoplasia	1	1	20	363.275	0.00274725	1	0.963893	1	RECQL4;
Pelvis	3	153	60	7.14632	0.00513585	1	1	1	RECQL4; KIF22; EBP;
Perineal fistula	1	1	20	363.275	0.00274725	1	0.963893	1	RECQL4;
Poikiloderma (atrophic plaques with telangiectasia)	1	1	20	363.275	0.00274725	1	0.963893	1	RECQL4;
Polyhydramnios	1	45	20	8.1517	0.117785	1	1	1	EBP;
Postaxial polydactyly (rare)	1	4	20	91.4983	0.0109528	1	1	1	EBP;
Posterior vertebral body scalloping	1	1	20	363.275	0.00274725	1	0.963893	1	KIF22;
Premature graying of hair	1	4	20	91.4983	0.0109528	1	1	1	RECQL4;
Prenatal Manifestations	1	115	20	3.19023	0.27872	1	1	1	EBP;
Prognathism	1	18	20	20.3725	0.0485343	1	1	1	RECQL4;
Prominent distal phalangeal tufts	1	1	20	363.275	0.00274725	1	0.963893	1	KIF22;
Prominent nasal bridge	1	7	20	52.3407	0.0191043	1	1	1	RECQL4;
Punctate calcifications of carpals	1	1	20	363.275	0.00274725	1	0.963893	1	EBP;
Punctate calcifications of tarsals	1	1	20	363.275	0.00274725	1	0.963893	1	EBP;
Punctate calcific stippling sternum, ribs, coracoid process, and glenoid fossae of scapula	1	1	20	363.275	0.00274725	1	0.963893	1	EBP;
Radial head dislocation	1	9	20	40.7223	0.0245086	1	1	1	KIF22;
RAPADILINO SYNDROME	1	1	20	363.275	0.00274725	1	0.963893	1	RECQL4;
Rectovaginal fistula	1	6	20	61.0496	0.0163931	1	1	1	RECQL4;
Renal anomalies	1	2	20	182.541	0.00548846	1	1	1	RECQL4;
Respiratory	1	360	20	1.01916	0.668245	1	1	1	EBP;
Restricted range of movement in some joints (rare)	1	1	20	363.275	0.00274725	1	0.963893	1	RECQL4;
Ribs, Sternum, Clavicles and Scapulae	1	162	20	2.26473	0.372907	1	1	1	EBP;
Sacral spinal dysraphism	1	1	20	363.275	0.00274725	1	0.963893	1	KIF22;
Saddle nose	1	4	20	91.4983	0.0109528	1	1	1	EBP;
Scoliosis	2	118	40	6.18747	0.0366293	1	1	1	KIF22; EBP;
Severe delay in phalangeal epiphyseal bone maturation	1	1	20	363.275	0.00274725	1	0.963893	1	KIF22;
Severely delayed patellae ossification	1	1	20	363.275	0.00274725	1	0.963893	1	KIF22;
Shallow indolent cutaneous ulcers (in some patients)	1	1	20	363.275	0.00274725	1	0.963893	1	RECQL4;
Short, curved ulna	1	1	20	363.275	0.00274725	1	0.963893	1	RECQL4;
Short neck	1	63	20	5.82302	0.161668	1	1	1	EBP;
Short stature	2	172	40	4.24501	0.0733577	1	1	1	RECQL4; KIF22;
Skel	1	46	20	7.97453	0.12027	1	1	1	RECQL4;
Skeletal	3	634	60	1.72467	0.232357	1	1	1	RECQL4; KIF22; EBP;
Skin	3	539	60	2.02864	0.157736	1	1	1	RECQL4; KIF22; EBP;
Skin atrophy	1	4	20	91.4983	0.0109528	1	1	1	RECQL4;
Skin erythroderma may resolve early, leaving atrophic lesions	1	1	20	363.275	0.00274725	1	0.963893	1	EBP;
Skin lesions follow the lines of Blaschko	1	1	20	363.275	0.00274725	1	0.963893	1	EBP;
Skin, Nails, Hair	3	554	60	1.97372	0.168654	1	1	1	RECQL4; KIF22; EBP;
Skull	1	148	20	2.47894	0.345947	1	1	1	RECQL4;
Small carpal bones	1	1	20	363.275	0.00274725	1	0.963893	1	KIF22;
Small feet	1	11	20	33.325	0.0298892	1	1	1	RECQL4;
Small flattened capital femoral epiphyses	1	1	20	363.275	0.00274725	1	0.963893	1	KIF22;
Small, flattened irregular epiphyses	1	1	20	363.275	0.00274725	1	0.963893	1	KIF22;
Small hands	1	9	20	40.7223	0.0245086	1	1	1	RECQL4;
Small, saddle nose	1	1	20	363.275	0.00274725	1	0.963893	1	RECQL4;
Small stature	1	1	20	363.275	0.00274725	1	0.963893	1	RECQL4;
Sparse eyebrows	1	15	20	24.4443	0.040579	1	1	1	EBP;
Sparse eyelashes	1	10	20	36.6542	0.0272019	1	1	1	EBP;
Sparse hair	1	13	20	28.202	0.0352459	1	1	1	RECQL4;
Spine	3	286	60	3.82315	0.0300343	1	1	1	RECQL4; KIF22; EBP;
Spondyloepimetaphyseal dysplasia	1	4	20	91.4983	0.0109528	1	1	1	KIF22;
Squamous cell carcinoma	1	6	20	61.0496	0.0163931	1	1	1	RECQL4;
Strabismus	1	128	20	2.86625	0.305833	1	1	1	RECQL4;
Sun sensitivity	1	4	20	91.4983	0.0109528	1	1	1	RECQL4;
Supernumerary teeth	1	6	20	61.0496	0.0163931	1	1	1	RECQL4;
Susceptibility conferred by mutation in the homolog of the S. pombe checkpoint kinase 2 gene (CHEK2,	1	23	20	15.9456	0.0616759	1	1	1	RAD54L;
Tapered ischia	1	1	20	363.275	0.00274725	1	0.963893	1	KIF22;
Teeth	1	228	20	1.60918	0.488299	1	1	1	RECQL4;
Telangiectasia	1	5	20	73.2352	0.013676	1	1	1	RECQL4;
Tracheal calcifications	1	2	20	182.541	0.00548846	1	1	1	EBP;
Tracheal stenosis	1	5	20	73.2352	0.013676	1	1	1	EBP;
Transitional cell bladder carcinoma	1	5	20	73.2352	0.013676	1	1	1	TACC3;
Turribrachycephaly	1	5	20	73.2352	0.013676	1	1	1	RECQL4;
Unusual ears	1	1	20	363.275	0.00274725	1	0.963893	1	RECQL4;
Variable severity	1	55	20	6.66985	0.142385	1	1	1	EBP;
Velvety skin	1	5	20	73.2352	0.013676	1	1	1	KIF22;
Ventriculomegaly	1	11	20	33.325	0.0298892	1	1	1	EBP;
Vertebral anomalies	1	10	20	36.6542	0.0272019	1	1	1	RECQL4;
Vertebral calcifications	1	1	20	363.275	0.00274725	1	0.963893	1	EBP;
Vertebral endplate irregularity	1	1	20	363.275	0.00274725	1	0.963893	1	KIF22;
X-linked dominant	1	60	20	6.11412	0.154478	1	1	1	EBP;

## Sheet: COSMIC
COSMIC of Co-expressed genes with PKMYT1
Analysis: COSMIC
Dataset name: PKMYT1 Co-expressed
Number of genes in the dataset: 49
Number of genes in the dataset (which are available in COSMIC database) :48
Number of genes in background: 18585
Is analysis quantitative: No
						Corrected p-values
COSMIC	No. of genes in the dataset	No. of genes in the background dataset	Percentage of genes	Fold enrichment	P-value (Hypergeometric test)	Bonferroni method	BH method	Q-value (Storey-Tibshirani method)	genes mapped (from input data set)
skin	24	11549	50	0.804782	0.96885	1	1	1	RECQL4; POLD1; PGP; SNRPA; TACC3; KIF22; CDC45; TROAP; HAUS8; AURKB; LSM4; RNASEH2A; SNRPB; TRAIP; DTYMK; E2F1; UBE2T; LRRC45; POC1A; RAD54L; SPAG5; MRPL12; CCDC167; NSUN5;
prostate	22	9587	45.8333	0.888726	0.827135	1	1	1	CHTF18; RECQL4; POLD1; SPC24; PSMG3; LIG1; SNRPA; TACC3; UBE2C; CDC45; RPUSD1; TROAP; CENPM; FANCG; TRAIP; LRRC45; POC1A; SPAG5; EBP; KIFC1; EXOSC4; PSRC1;
biliary tract	4	1799	8.33333	0.862863	0.695577	1	1	1	KIF22; CDC45; TRAIP; KIFC1;
CancerGeneCensus geneList	3	503	6.25	2.31644	0.140218	1	1	1	RECQL4; FANCG; RMI2;
lung	35	15353	72.9167	0.882734	0.969666	1	1	1	CHTF18; RECQL4; POLD1; LIG1; SNRPA; TACC3; NUDT1; MXD3; UBE2C; PTTG1; CDC45; RPUSD1; HAUS8; AURKB; CDC20; LSM4; RNASEH2A; SNRPB; FANCG; TRAIP; DTYMK; E2F1; RAD54L; SPAG5; FBXL6; CARHSP1; CDCA3; EBP; KIFC1; SLC52A2; EXOSC4; PSRC1; MRPL12; CCDC167; NSUN5;
autonomic ganglia	2	736	4.16667	1.05717	0.571998	1	1	1	SPC24; FANCG;
meninges	2	447	4.16667	1.74064	0.321596	1	1	1	TROAP; EXOSC4;
kidney	26	13456	54.1667	0.748265	0.997879	1	1	1	CHTF18; RECQL4; POLD1; PGP; LIG1; TACC3; NUDT1; CDC45; RPUSD1; TROAP; CENPM; AURKB; CDC20; SNRPB; FANCG; POP7; DTYMK; LRRC45; RAD54L; SPAG5; KIFC1; NRM; SLC52A2; PSRC1; RMI2; NSUN5;
endometrium	25	12807	52.0833	0.755957	0.995256	1	1	1	RECQL4; POLD1; TACC3; CDC45; RPUSD1; TROAP; HAUS8; AURKB; CDC20; LSM4; RNASEH2A; FANCG; POP7; E2F1; POC1A; SPAG5; FBXL6; CARHSP1; CDCA3; EBP; KIFC1; PSRC1; RMI2; CCDC167; NSUN5;
large intestine	45	17427	93.75	0.999809	0.64946	1	1	1	CHTF18; RECQL4; POLD1; SPC24; PSMG3; PGP; LIG1; SNRPA; TACC3; KIF22; NUDT1; MXD3; UBE2C; PTTG1; CDC45; RPUSD1; TROAP; HAUS8; CENPM; AURKB; CDC20; LSM4; RNASEH2A; SNRPB; FANCG; TRAIP; DTYMK; UBE2T; LRRC45; POC1A; RAD54L; SPAG5; FBXL6; CARHSP1; CDCA3; EBP; KIFC1; NRM; SLC52A2; EXOSC4; PSRC1; RMI2; MRPL12; CCDC167; NSUN5;
parathyroid	1	202	2.08333	1.93544	0.408584	1	1	1	SNRPB;
central nervous system	21	12014	43.75	0.67697	0.999045	1	1	1	CHTF18; RECQL4; POLD1; PAM16; PGP; SNRPA; TACC3; KIF22; CENPM; AURKB; CDC20; RNASEH2A; SNRPB; TRAIP; POC1A; RAD54L; SPAG5; FBXL6; CDCA3; PSRC1; NSUN5;
eye	1	461	2.08333	0.84809	0.700967	1	1	1	LRRC45;
ovary	21	12007	43.75	0.677364	0.999027	1	1	1	RECQL4; POLD1; PGP; SNRPA; TACC3; TROAP; HAUS8; CENPM; AURKB; CDC20; SNRPB; FANCG; POP7; TRAIP; RAD54L; SPAG5; FBXL6; EBP; SLC52A2; RMI2; NSUN5;
bone	2	1330	4.16667	0.585022	0.867233	1	1	1	TACC3; RAD54L;
240 NB cases mutantgeneList	7	3941	14.5833	0.68856	0.908463	1	1	1	POLD1; UBE2C; RPUSD1; TROAP; RNASEH2A; FANCG; TRAIP;
haematopoietic and lymphoid tissue	14	8977	29.1667	0.60414	0.997805	1	1	1	POLD1; SPC24; SNRPA; KIF22; UBE2C; TROAP; AURKB; E2F1; RAD54L; SPAG5; KIFC1; NRM; SLC52A2; MRPL12;
breast	34	14924	70.8333	0.88217	0.961379	1	1	1	CHTF18; RECQL4; POLD1; SPC24; PAM16; LIG1; SNRPA; TACC3; KIF22; NUDT1; MXD3; PTTG1; CDC45; RPUSD1; TROAP; HAUS8; AURKB; RNASEH2A; SNRPB; FANCG; TRAIP; DTYMK; E2F1; UBE2T; LRRC45; RAD54L; SPAG5; FBXL6; CDCA3; KIFC1; SLC52A2; MRPL12; CCDC167; NSUN5;
upper aerodigestive tract	11	6364	22.9167	0.669711	0.968323	1	1	1	CHTF18; RECQL4; POLD1; KIF22; UBE2C; CDC45; TRAIP; RAD54L; SPAG5; FBXL6; CARHSP1;
cervix	4	2590	8.33333	0.599341	0.917133	1	1	1	POLD1; LIG1; RAD54L; SLC52A2;
thyroid	25	8760	52.0833	1.1052	0.293144	1	1	1	CHTF18; RECQL4; POLD1; SPC24; LIG1; SNRPA; TACC3; NUDT1; MXD3; UBE2C; RPUSD1; TROAP; CENPM; AURKB; CDC20; LSM4; RNASEH2A; FANCG; POC1A; RAD54L; FBXL6; CARHSP1; KIFC1; PSRC1; NSUN5;
liver	38	14176	79.1667	1.03795	0.392275	1	1	1	CHTF18; RECQL4; POLD1; SPC24; PAM16; PSMG3; PGP; LIG1; SNRPA; TACC3; NUDT1; MXD3; UBE2C; PTTG1; CDC45; RPUSD1; TROAP; HAUS8; AURKB; CDC20; RNASEH2A; SNRPB; FANCG; TRAIP; E2F1; LRRC45; POC1A; RAD54L; SPAG5; FBXL6; CARHSP1; CDCA3; EBP; KIFC1; NRM; EXOSC4; MRPL12; NSUN5;
pancreas	24	12286	50	0.756506	0.992935	1	1	1	RECQL4; POLD1; SPC24; LIG1; TACC3; KIF22; CDC45; RPUSD1; TROAP; HAUS8; AURKB; RNASEH2A; SNRPB; DTYMK; E2F1; UBE2T; LRRC45; POC1A; SPAG5; FBXL6; KIFC1; NRM; MRPL12; NSUN5;
neuroblastoma	2	744	4.16667	1.0458	0.577967	1	1	1	SPC24; FANCG;
oesophagus	10	5660	20.8333	0.684617	0.950447	1	1	1	CHTF18; RECQL4; CDC45; CDC20; RNASEH2A; FANCG; LRRC45; POC1A; PSRC1; NSUN5;
urinary tract	24	13085	50	0.710312	0.999106	1	1	1	RECQL4; POLD1; PAM16; PGP; LIG1; TACC3; NUDT1; CDC45; TROAP; HAUS8; AURKB; CDC20; SNRPB; FANCG; LRRC45; POC1A; RAD54L; FBXL6; KIFC1; NRM; SLC52A2; MRPL12; CCDC167; NSUN5;
