# Supplementary material for: Unveiling promising breast cancer biomarkers: an integrative approach combining bioinformatics analysis and experimental verification
Source: BMC Cancer. 2024 Jan 31;24:155. doi: 10.1186/s12885-024-11913-7 (PMC10829368; doi:10.1186/s12885-024-11913-7)
Supplement: Supplementary file 10 — Additional file 10. Gene ontology and biological pathway of co-expressed genes with EPYC. [file 12885_2024_11913_MOESM10_ESM.xlsx]

## Sheet: Dataset(EPYC Co-expressed)
List of Co-expressed genes with EPYC
Name of dataset: EPYC Co-expressed
No. of identified items: 127 of 129
No. of unidentified items: 2
ID type: GeneSymbol
Number of mapped gene: 127
Is dataset quantitative :NO
Mapped items:
Dataset item (Gene symbol )		Entrez ID	Gene symbol	Description	Alternate names	Chromosome	Map location
COL11A1		1301	COL11A1	collagen, type XI, alpha 1	CO11A1|COLL6|STL2	1	1p21
COL10A1		1300	COL10A1	collagen, type X, alpha 1	-	6	6q21-q22
ITGBL1		9358	ITGBL1	integrin, beta-like 1 (with EGF-like repeat domains)	OSCP|TIED	13	13q33
LRRC15		131578	LRRC15	leucine rich repeat containing 15	LIB	3	3q29
LUM		4060	LUM	lumican	LDC|SLRR2D	12	12q21.33
COL8A2		1296	COL8A2	collagen, type VIII, alpha 2	FECD|FECD1|PPCD|PPCD2	1	1p34.2
ITGA11		22801	ITGA11	integrin, alpha 11	HsT18964	15	15q23
MFAP5		8076	MFAP5	microfibrillar associated protein 5	AAT9|MAGP-2|MAGP2|MFAP-5|MP25	12	12p13.1-p12.3
RASGRF2		5924	RASGRF2	Ras protein-specific guanine nucleotide-releasing factor 2	GRF2|RAS-GRF2	5	5q13
COL8A1		1295	COL8A1	collagen, type VIII, alpha 1	C3orf7	3	3q12.3
TNFSF4		7292	TNFSF4	tumor necrosis factor (ligand) superfamily, member 4	CD134L|CD252|GP34|OX-40L|OX4OL|TXGP1	1	1q25
THBS2		7058	THBS2	thrombospondin 2	TSP2	6	6q27
ALPK2		115701	ALPK2	alpha-kinase 2	HAK	18	18q21.31
OMD		4958	OMD	osteomodulin	OSAD|SLRR2C	9	9q22.31
C1QTNF3		114899	C1QTNF3	C1q and tumor necrosis factor related protein 3	C1ATNF3|CORCS|CORS|CORS-26|CORS26|CTRP3	5	5p13
COL12A1		1303	COL12A1	collagen, type XII, alpha 1	BA209D8.1|COL12A1L|DJ234P15.1	6	6q12-q13
CORIN		10699	CORIN	corin, serine peptidase	ATC2|CRN|Lrp4|PEE5|TMPRSS10	4	4p12
FN1		2335	FN1	fibronectin 1	CIG|ED-B|FINC|FN|FNZ|GFND|GFND2|LETS|MSF	2	2q34
SYNDIG1		79953	SYNDIG1	synapse differentiation inducing 1	C20orf39|DSPC2|IFITMD5|TMEM90B	20	20p11.21
ANTXR1		84168	ANTXR1	anthrax toxin receptor 1	ATR|GAPO|TEM8	2	2p13.1
CDH11		1009	CDH11	cadherin 11, type 2, OB-cadherin (osteoblast)	CAD11|CDHOB|OB|OSF-4	16	16q21
FBN1		2200	FBN1	fibrillin 1	ACMICD|ECTOL1|FBN|GPHYSD2|MASS|MFS1|OCTD|SGS|SSKS|WMS|WMS2	15	15q21.1
DCN		1634	DCN	decorin	CSCD|DSPG2|PG40|PGII|PGS2|SLRR1B	12	12q21.33
WNT2		7472	WNT2	wingless-type MMTV integration site family member 2	INT1L1|IRP	7	7q31.2
FIBIN		387758	FIBIN	fin bud initiation factor homolog (zebrafish)	-	11	11p14.2
NOX4		50507	NOX4	NADPH oxidase 4	KOX|KOX-1|RENOX	11	11q14.2-q21
CTHRC1		115908	CTHRC1	collagen triple helix repeat containing 1	-	8	8q22.3
PRRX1		5396	PRRX1	paired related homeobox 1	AGOTC|PHOX1|PMX1|PRX-1|PRX1	1	1q24
F13A1		2162	F13A1	coagulation factor XIII, A1 polypeptide	F13A	6	6p25.3-p24.3
COL5A2		1290	COL5A2	collagen, type V, alpha 2	EDSC	2	2q14-q32
AEBP1		165	AEBP1	AE binding protein 1	ACLP	7	7p13
GLT8D2		83468	GLT8D2	glycosyltransferase 8 domain containing 2	-	12	12q
MXRA5		25878	MXRA5	matrix-remodelling associated 5	-	X	Xp22.33
DACT1		51339	DACT1	dishevelled-binding antagonist of beta-catenin 1	DAPPER|DAPPER1|DPR1|FRODO|HDPR1|THYEX3	14	14q23.1
THY1		7070	THY1	Thy-1 cell surface antigen	CD90	11	11q23.3
NETO1		81832	NETO1	neuropilin (NRP) and tolloid (TLL)-like 1	BCTL1|BTCL1	18	18q22.2
COL1A2		1278	COL1A2	collagen, type I, alpha 2	OI4	7	7q22.1
ASPN		54829	ASPN	asporin	OS3|PLAP-1|PLAP1|SLRR1C	9	9q22
GABRB2		2561	GABRB2	gamma-aminobutyric acid (GABA) A receptor, beta 2	-	5	5q34
NID2		22795	NID2	nidogen 2 (osteonidogen)	NID-2	14	14q22.1
TIMP3		7078	TIMP3	TIMP metallopeptidase inhibitor 3	HSMRK222|K222|K222TA2|SFD	22	22q12.3
PDGFRL		5157	PDGFRL	platelet-derived growth factor receptor-like	PDGRL|PRLTS	8	8p22-p21.3
COMP		1311	COMP	cartilage oligomeric matrix protein	EDM1|EPD1|MED|PSACH|THBS5	19	19p13.1
ECM2		1842	ECM2	extracellular matrix protein 2, female organ and adipocyte specific	-	9	9q22.3
INHBA		3624	INHBA	inhibin, beta A	EDF|FRP	7	7p15-p13
NTM		50863	NTM	neurotrimin	HNT|IGLON2|NTRI	11	11q25
SERPINF1		5176	SERPINF1	serpin peptidase inhibitor, clade F (alpha-2 antiplasmin, pigment epithelium derived factor), member 1	EPC-1|OI12|OI6|PEDF|PIG35	17	17p13.3
VCAN		1462	VCAN	versican	CSPG2|ERVR|GHAP|PG-M|WGN|WGN1	5	5q14.3
CEMIP		57214	CEMIP	cell migration inducing protein, hyaluronan binding	CCSP1|KIAA1199|TMEM2L	15	15q24
HSD17B6		8630	HSD17B6	hydroxysteroid (17-beta) dehydrogenase 6	HSE|RODH|SDR9C6	12	12q13
CYS1		192668	CYS1	cystin 1	-	2	2p25.1
FGF16		8823	FGF16	fibroblast growth factor 16	FGF-16|MF4	X	Xq13
PLAU		5328	PLAU	plasminogen activator, urokinase	ATF|BDPLT5|QPD|UPA|URK|u-PA	10	10q22.2
FAP		2191	FAP	fibroblast activation protein, alpha	DPPIV|FAPA|SIMP	2	2q23
GLIS2		84662	GLIS2	GLIS family zinc finger 2	NKL|NPHP7	16	16p13.3
HMCN1		83872	HMCN1	hemicentin 1	ARMD1|FBLN6|FIBL-6|FIBL6	1	1q25.3-q31.1
DPYSL3		1809	DPYSL3	dihydropyrimidinase-like 3	CRMP-4|CRMP4|DRP-3|DRP3|LCRMP|ULIP|ULIP-1	5	5q32
TIMP2		7077	TIMP2	TIMP metallopeptidase inhibitor 2	CSC-21K|DDC8	17	17q25
COL1A1		1277	COL1A1	collagen, type I, alpha 1	EDSC|OI1|OI2|OI3|OI4	17	17q21.33
MMP2		4313	MMP2	matrix metallopeptidase 2	CLG4|CLG4A|MMP-2|MMP-II|MONA|TBE-1	16	16q12.2
CMTM3		123920	CMTM3	CKLF-like MARVEL transmembrane domain containing 3	BNAS2|CKLFSF3	16	16q21
OLFML1		283298	OLFML1	olfactomedin-like 1	UNQ564	11	11p15.4
ZFPM2		23414	ZFPM2	zinc finger protein, FOG family member 2	DIH3|FOG2|SRXY9|ZC2HC11B|ZNF89B|hFOG-2	8	8q23
FNDC1		84624	FNDC1	fibronectin type III domain containing 1	AGS8|FNDC2|MEL4B3|bA243O10.1|dJ322A24.1	6	6q25
CCIN		881	CCIN	calicin	BTBD20|KBTBD14	9	9p13.3
ADAM12		8038	ADAM12	ADAM metallopeptidase domain 12	ADAM12-OT1|CAR10|MCMP|MCMPMltna|MLTN|MLTNA	10	10q26
AXL		558	AXL	AXL receptor tyrosine kinase	ARK|JTK11|Tyro7|UFO	19	19q13.1
PDPN		10630	PDPN	podoplanin	AGGRUS|GP36|GP40|Gp38|HT1A-1|OTS8|PA2.26|T1A|T1A-2|T1A2|TI1A	1	1p36.21
CHSY3		337876	CHSY3	chondroitin sulfate synthase 3	CHSY2|CSS3	5	5q23.3
COL3A1		1281	COL3A1	collagen, type III, alpha 1	EDS4A	2	2q31
SGIP1		84251	SGIP1	SH3-domain GRB2-like (endophilin) interacting protein 1	-	1	1p31.3
SPARC		6678	SPARC	secreted protein, acidic, cysteine-rich (osteonectin)	BM-40|ON	5	5q31.3-q32
CD55		1604	CD55	CD55 molecule, decay accelerating factor for complement (Cromer blood group)	CR|CROM|DAF|TC	1	1q32
PLXNC1		10154	PLXNC1	plexin C1	CD232|PLXN-C1|VESPR	12	12q23.3
SPOCK1		6695	SPOCK1	sparc/osteonectin, cwcv and kazal-like domains proteoglycan (testican) 1	SPOCK|TESTICAN|TIC1	5	5q31.2
PODNL1		79883	PODNL1	podocan-like 1	SLRR5B	19	19p13.12
ACKR4		51554	ACKR4	atypical chemokine receptor 4	CC-CKR-11|CCBP2|CCR-11|CCR10|CCR11|CCRL1|CCX CKR|CCX-CKR|CKR-11|PPR1|VSHK1	3	3q22
COL6A3		1293	COL6A3	collagen, type VI, alpha 3	DYT27	2	2q37
LOX		4015	LOX	lysyl oxidase	-	5	5q23.2
ST6GAL2		84620	ST6GAL2	ST6 beta-galactosamide alpha-2,6-sialyltranferase 2	SIAT2|ST6GalII	2	2q12.3
GXYLT2		727936	GXYLT2	glucoside xylosyltransferase 2	GLT8D4	3	3p13
P4HA3		283208	P4HA3	prolyl 4-hydroxylase, alpha polypeptide III	-	11	11q13.4
COL5A1		1289	COL5A1	collagen, type V, alpha 1	EDSC	9	9q34.2-q34.3
ARSB		411	ARSB	arylsulfatase B	ASB|G4S|MPS6	5	5q14.1
XG		7499	XG	Xg blood group	PBDX	X	Xp22.33
PTPRD		5789	PTPRD	protein tyrosine phosphatase, receptor type, D	HPTP|HPTPD|HPTPDELTA|PTPD|RPTPDELTA	9	9p23-p24.3
COPZ2		51226	COPZ2	coatomer protein complex, subunit zeta 2	zeta2-COP	17	17q21.32
FAM189A1		23359	FAM189A1	family with sequence similarity 189, member A1	TMEM228	15	15q13.1
TBX5		6910	TBX5	T-box 5	HOS	12	12q24.1
ADAMTS12		81792	ADAMTS12	ADAM metallopeptidase with thrombospondin type 1 motif, 12	PRO4389	5	5q35
RUNX2		860	RUNX2	runt-related transcription factor 2	AML3|CBF-alpha-1|CBFA1|CCD|CCD1|CLCD|OSF-2|OSF2|PEA2aA|PEBP2aA	6	6p21
ADAMTS2		9509	ADAMTS2	ADAM metallopeptidase with thrombospondin type 1 motif, 2	ADAM-TS2|ADAMTS-2|ADAMTS-3|NPI|PC I-NP|PCI-NP|PCINP|PCPNI|PNPI	5	5qter
POSTN		10631	POSTN	periostin, osteoblast specific factor	OSF-2|OSF2|PDLPOSTN|PN|periostin	13	13q13.3
LOXL2		4017	LOXL2	lysyl oxidase-like 2	LOR2|WS9-14	8	8p21.3
GALNT1		2589	GALNT1	polypeptide N-acetylgalactosaminyltransferase 1	GALNAC-T1	18	18q12.1
SLC38A5		92745	SLC38A5	solute carrier family 38, member 5	JM24|SN2|SNAT5|pp7194	X	Xp11.23
GAS1		2619	GAS1	growth arrest-specific 1	-	9	9q21.3-q22
DSE		29940	DSE	dermatan sulfate epimerase	DSEP|DSEPI|EDSMC2|SART-2|SART2	6	6q22
ARHGAP28		79822	ARHGAP28	Rho GTPase activating protein 28	-	18	18p11.31
SLC24A2		25769	SLC24A2	solute carrier family 24 (sodium/potassium/calcium exchanger), member 2	NCKX2	9	9p22.1
SRPX2		27286	SRPX2	sushi-repeat containing protein, X-linked 2	BPP|CBPS|PMGX|RESDX|SRPUL	X	Xq22.1
MSR1		4481	MSR1	macrophage scavenger receptor 1	CD204|SCARA1|SR-A|SRA|phSR1|phSR2	8	8p22
MMP11		4320	MMP11	matrix metallopeptidase 11	SL-3|ST3|STMY3	22	22q11.23
C1QTNF6		114904	C1QTNF6	C1q and tumor necrosis factor related protein 6	CTFP6|CTRP6|ZACRP6	22	22q13.1
TLL2		7093	TLL2	tolloid-like 2	-	10	10q23-q24
FILIP1L		11259	FILIP1L	filamin A interacting protein 1-like	DOC-1|DOC1|GIP130|GIP90	3	3q12.1
FSTL1		11167	FSTL1	follistatin-like 1	FRP|FSL1|MIR198	3	3q13.33
SPON1		10418	SPON1	spondin 1, extracellular matrix protein	VSGP/F-spondin|f-spondin	11	11p15.2
SUGCT		79783	SUGCT	succinyl-CoA:glutarate-CoA transferase	C7orf10|DERP13|ORF19	7	7p14.1
EMX2		2018	EMX2	empty spiracles homeobox 2	-	10	10q26.1
KIF26B		55083	KIF26B	kinesin family member 26B	-	1	1q44
SDC1		6382	SDC1	syndecan 1	CD138|SDC|SYND1|syndecan	2	2p24.1
TM6SF2		53345	TM6SF2	transmembrane 6 superfamily member 2	-	19	19p13.3-p12
GPX8		493869	GPX8	glutathione peroxidase 8 (putative)	EPLA847|GPx-8|GSHPx-8|UNQ847	5	5q11.2
DLEU7		220107	DLEU7	deleted in lymphocytic leukemia, 7	-	13	13q14.3
PRR5L		79899	PRR5L	proline rich 5 like	PROTOR2	11	11p13-p12
HTRA1		5654	HTRA1	HtrA serine peptidase 1	ARMD7|CARASIL|HtrA|L56|ORF480|PRSS11	10	10q26.3
NID1		4811	NID1	nidogen 1	NID	1	1q43
RARRES2		5919	RARRES2	retinoic acid receptor responder (tazarotene induced) 2	HP10433|TIG2	7	7q36.1
SULF1		23213	SULF1	sulfatase 1	HSULF-1|SULF-1	8	8q13.2
MITF		4286	MITF	microphthalmia-associated transcription factor	CMM8|MI|WS2|WS2A|bHLHe32	3	3p14.2-p14.1
MMP14		4323	MMP14	matrix metallopeptidase 14 (membrane-inserted)	MMP-14|MMP-X1|MT-MMP|MT-MMP 1|MT1-MMP|MT1MMP|MTMMP1|WNCHRS	14	14q11.2
GLIS3		169792	GLIS3	GLIS family zinc finger 3	ZNF515	9	9p24.2
ALDH1L2		160428	ALDH1L2	aldehyde dehydrogenase 1 family, member L2	mtFDH	12	12q23.3
CHST11		50515	CHST11	carbohydrate (chondroitin 4) sulfotransferase 11	C4ST|C4ST-1|C4ST1|HSA269537	12	12q
NINJ2		4815	NINJ2	ninjurin 2	-	12	12p13
NT5E		4907	NT5E	5'-nucleotidase, ecto (CD73)	CALJA|CD73|E5NT|NT|NT5|NTE|eN|eNT	6	6q14-q21

## Sheet: Cellular component
Cellular component of Co-expressed genes with EPYC
Analysis: Cellular component
Dataset name: EPYC Co-expressed
Number of genes in the dataset: 127
Number of genes in the dataset (which are available in Cellular component database) :109
Number of genes in background: 14553
Is analysis quantitative: No
						Corrected p-values
Cellular component	No. of genes in the dataset	No. of genes in the background dataset	Percentage of genes	Fold enrichment	P-value (Hypergeometric test)	Bonferroni method	BH method	Q-value (Storey-Tibshirani method)	genes mapped (from input data set)
Plasma membrane	35	3479	32.1101	1.34345	0.0313956	1	1	1	LRRC15; ITGA11; RASGRF2; TNFSF4; CORIN; ANTXR1; CDH11; WNT2; NOX4; THY1; COL1A2; PDGFRL; NTM; PLAU; FAP; COL1A1; MMP2; ADAM12; AXL; PDPN; SGIP1; CD55; PLXNC1; ACKR4; XG; PTPRD; SLC38A5; GAS1; SLC24A2; MSR1; SDC1; SULF1; MMP14; NINJ2; NT5E;
ER-Golgi intermediate compartment	1	30	0.917431	4.49306	0.202096	1	1	1	FN1;
Integral to membrane	10	1702	9.17431	0.785161	0.834277	1	1	1	CDH11; NOX4; GABRB2; FAP; CMTM3; AXL; CHSY3; ST6GAL2; GPX8; CHST11;
Integral to plasma membrane	12	934	11.0092	1.71664	0.0466102	1	1	1	TNFSF4; THY1; GABRB2; AXL; PDPN; CD55; ACKR4; PTPRD; MSR1; SDC1; MMP14; NINJ2;
Golgi aparatus	7	897	6.42202	1.0433	0.511472	1	1	1	ADAM12; ST6GAL2; COPZ2; GALNT1; DSE; MSR1; CHST11;
Nucleus	20	5847	18.3486	0.456877	1	1	1	1	RASGRF2; FN1; ANTXR1; NOX4; PRRX1; F13A1; DACT1; PLAU; GLIS2; DPYSL3; ZFPM2; CHSY3; LOX; TBX5; ADAMTS12; RUNX2; TLL2; EMX2; SULF1; MITF;
Perinuclear region of cytoplasm	1	119	0.917431	1.13299	0.592742	1	1	1	GALNT1;
Nucleolus	2	1257	1.83486	0.213473	0.99942	1	1	1	DACT1; RUNX2;
Cytosol	1	1178	0.917431	0.114461	0.999903	1	1	1	RASGRF2;
Membrane fraction	1	346	0.917431	0.38969	0.928116	1	1	1	NT5E;
Cytoplasm	25	5684	22.9358	0.587415	0.999888	1	1	1	ITGA11; RASGRF2; CDH11; WNT2; F13A1; AEBP1; DACT1; CEMIP; PLAU; FAP; GLIS2; DPYSL3; CCIN; SGIP1; SPARC; LOX; COPZ2; TBX5; LOXL2; SRPX2; C1QTNF6; SDC1; SULF1; MITF; NINJ2;
Exosomes	18	2043	16.5138	1.17687	0.26472	1	1	1	LRRC15; THBS2; C1QTNF3; COL12A1; FN1; AEBP1; MXRA5; THY1; GABRB2; SERPINF1; CEMIP; PLAU; CD55; COL6A3; SDC1; HTRA1; NID1; NT5E;
Perinuclear region	1	131	0.917431	1.02921	0.628166	1	1	1	ADAM12;
Lysosome	12	1620	11.0092	0.989719	0.56169	1	1	1	FN1; F13A1; THY1; TIMP3; FAP; ADAM12; CD55; COL6A3; ARSB; SDC1; HTRA1; NT5E;
Endoplasmic reticulum	12	1104	11.0092	1.4523	0.122836	1	1	1	RASGRF2; FN1; NOX4; THY1; COMP; ECM2; HSD17B6; GALNT1; GAS1; DSE; MSR1; TLL2;
Endosome	1	303	0.917431	0.444991	0.899945	1	1	1	MSR1;
Cell surface	2	205	1.83486	1.3089	0.455868	1	1	1	PLAU; SULF1;
Extracellular	59	1825	54.1284	4.31665	1.58884e-25	1.24565e-22	6.22825e-23	4.06489e-22	COL11A1; COL10A1; ITGBL1; LUM; COL8A2; MFAP5; COL8A1; THBS2; OMD; C1QTNF3; COL12A1; FN1; CDH11; FBN1; DCN; WNT2; CTHRC1; F13A1; COL5A2; AEBP1; COL1A2; ASPN; NID2; TIMP3; COMP; ECM2; INHBA; SERPINF1; VCAN; FGF16; PLAU; HMCN1; TIMP2; COL1A1; MMP2; CCIN; ADAM12; AXL; COL3A1; SPARC; CD55; SPOCK1; COL6A3; LOX; COL5A1; ADAMTS12; ADAMTS2; LOXL2; GALNT1; SRPX2; MSR1; MMP11; TLL2; FSTL1; SPON1; HTRA1; NID…
Extracellular region	13	442	11.9266	3.92945	2.58954e-05	0.020302	0.0040604	0.0265003	LUM; THBS2; FN1; FBN1; WNT2; F13A1; COL1A2; INHBA; SERPINF1; FGF16; COL1A1; SPARC; FSTL1;
Integrin complex	1	22	0.917431	6.12615	0.152545	1	1	1	ITGA11;
Membrane	8	350	7.33945	3.05519	0.00477787	1	0.374585	1	ITGA11; THY1; FAP; XG; TM6SF2; GPX8; MMP14; NT5E;
Extracellular space	21	404	19.2661	6.94257	1.9831e-12	1.55475e-09	5.18251e-10	3.38238e-09	LUM; COL12A1; FN1; FBN1; DCN; AEBP1; COL1A2; COMP; SERPINF1; VCAN; FGF16; PLAU; COL1A1; MMP2; COL3A1; COL6A3; LOXL2; FSTL1; SPON1; HTRA1; SULF1;
Extracellular matrix	25	120	22.9358	27.8216	9.21062e-30	7.22112e-27	7.22112e-27	4.71289e-26	LUM; COL8A2; COL8A1; COL12A1; FN1; FBN1; DCN; WNT2; COL5A2; AEBP1; COL1A2; ASPN; NID2; TIMP3; COMP; SERPINF1; VCAN; COL1A1; COL3A1; COL6A3; COL5A1; POSTN; SPON1; HTRA1; NID1;
Soluble fraction	2	180	1.83486	1.49069	0.391349	1	1	1	NETO1; CD55;
Focal adhesion	1	45	0.917431	2.9957	0.287394	1	1	1	SDC1;
Cytoskeleton	1	427	0.917431	0.315769	0.961547	1	1	1	CCIN;
Intracellular	1	151	0.917431	0.892899	0.680545	1	1	1	HSD17B6;
Platelet alpha granule lumen	3	35	2.75229	11.4779	0.00224703	1	0.195741	1	THBS2; FN1; SPARC;
Proteinaceous extracellular matrix	10	70	9.17431	19.088	9.95402e-11	7.80395e-08	1.95099e-08	1.27332e-07	COL8A2; FN1; FBN1; ASPN; TIMP3; COMP; ECM2; VCAN; SPARC; MMP11;
Myosin complex	1	10	0.917431	13.4702	0.0724457	1	1	1	FILIP1L;
Lamellipodium	1	23	0.917431	5.85991	0.158902	1	1	1	FAP;
Intracellular membrane-bounded organelle	1	127	0.917431	1.06162	0.616711	1	1	1	MMP2;
Cis-Golgi network	1	9	0.917431	14.9652	0.0654416	1	1	1	COPZ2;
Membrane raft	2	36	1.83486	7.45177	0.0296782	1	1	1	THY1; CD55;
Collagen type V	2	3	1.83486	89.1489	0.000165944	0.1301	0.0185857	0.1213	COL5A2; COL5A1;
COPI vesicle coat	1	6	0.917431	22.4354	0.0441135	1	1	1	COPZ2;
Collagen type III	1	1	0.917431	133.502	0.00748986	1	0.419432	1	COL3A1;
Microfibril	1	3	0.917431	44.7962	0.0223032	1	0.832654	1	FBN1;
Filopodium membrane	1	2	0.917431	67.0829	0.0149241	1	0.585026	1	ANTXR1;
Others	1	51	0.917431	2.64334	0.318925	1	1	1	GAS1;
Activin A complex	1	1	0.917431	133.502	0.00748986	1	0.419432	1	INHBA;
Fibrinogen complex	1	7	0.917431	19.2349	0.0512759	1	1	1	FN1;
Basement membrane	3	21	2.75229	19.1261	0.000492722	0.386294	0.0482868	0.315145	COL8A2; FBN1; NID2;
Fibrillar collagen	1	2	0.917431	67.0829	0.0149241	1	0.585026	1	LUM;
Collagen type VI	1	2	0.917431	67.0829	0.0149241	1	0.585026	1	COL6A3;
Collagen type I	2	2	1.83486	133.502	5.55872e-05	0.0435804	0.0072634	0.0474048	COL1A2; COL1A1;
Collagen type XI	1	2	0.917431	67.0829	0.0149241	1	0.585026	1	COL11A1;
Collagen	1	4	0.917431	33.6251	0.0296276	1	1	1	COL10A1;
Collagen type XII	1	1	0.917431	133.502	0.00748986	1	0.419432	1	COL12A1;
Inhibin A complex	1	2	0.917431	67.0829	0.0149241	1	0.585026	1	INHBA;
Collagen type VIII	1	1	0.917431	133.502	0.00748986	1	0.419432	1	COL8A1;
Lamellipodium membrane	1	2	0.917431	67.0829	0.0149241	1	0.585026	1	ANTXR1;
Axoneme	1	6	0.917431	22.4354	0.0441135	1	1	1	CYS1;

## Sheet: Molecular function
Molecular function of Co-expressed genes with EPYC
Analysis: Molecular function
Dataset name: EPYC Co-expressed
Number of genes in the dataset: 127
Number of genes in the dataset (which are available in Molecular function database) :126
Number of genes in background: 18125
Is analysis quantitative: No
						Corrected p-values
Molecular function	No. of genes in the dataset	No. of genes in the background dataset	Percentage of genes	Fold enrichment	P-value (Hypergeometric test)	Bonferroni method	BH method	Q-value (Storey-Tibshirani method)	genes mapped (from input data set)
Molecular function unknown	28	5685	22.2222	0.708688	0.991348	1	1	1	LRRC15; ALPK2; C1QTNF3; FIBIN; MXRA5; DACT1; THY1; NETO1; CEMIP; CYS1; OLFML1; FNDC1; SGIP1; PODNL1; XG; GAS1; DSE; ARHGAP28; SRPX2; C1QTNF6; FILIP1L; KIF26B; TM6SF2; GPX8; DLEU7; PRR5L; GLIS3; ALDH1L2;
Protease inhibitor activity	1	94	0.793651	1.54533	0.481823	1	1	1	FSTL1;
Cell adhesion molecule activity	7	356	5.55556	2.83223	0.0122615	1	0.457762	1	ITGBL1; ITGA11; OMD; CDH11; NTM; POSTN; NINJ2;
Transporter activity	2	576	1.5873	0.501926	0.912976	1	1	1	COPZ2; SLC38A5;
Catalytic activity	5	532	3.96825	1.35454	0.311339	1	1	1	NOX4; LOX; ARSB; LOXL2; SULF1;
Transferase activity	5	156	3.96825	4.61911	0.00469467	1	0.210321	1	F13A1; GLT8D2; CHSY3; GXYLT2; SUGCT;
GTPase activator activity	1	144	0.793651	1.00879	0.63525	1	1	1	ARHGAP28;
Oxidoreductase activity	1	161	0.793651	0.902281	0.676365	1	1	1	P4HA3;
Hydrolase activity	2	203	1.5873	1.42414	0.413307	1	1	1	DPYSL3; NT5E;
Serine-type peptidase activity	5	98	3.96825	7.35259	0.000607591	0.1361	0.0453668	0.277384	CORIN; SERPINF1; PLAU; FAP; HTRA1;
Receptor binding	3	129	2.38095	3.35596	0.0610457	1	1	1	TNFSF4; WNT2; INHBA;
Structural constituent of cytoskeleton	1	137	0.793651	1.06033	0.61685	1	1	1	CCIN;
Metallopeptidase activity	7	101	5.55556	9.98221	6.64086e-06	0.00148755	0.000743776	0.00454763	MMP2; ADAM12; ADAMTS12; ADAMTS2; MMP11; TLL2; MMP14;
Transcription regulator activity	4	832	3.1746	0.693249	0.83583	1	1	1	PRRX1; AEBP1; GLIS2; ZFPM2;
Extracellular matrix structural constituent	30	166	23.8095	26.0019	2.01019e-34	4.50282e-32	4.50282e-32	2.75313e-31	COL11A1; COL10A1; LUM; COL8A2; MFAP5; COL8A1; THBS2; COL12A1; FN1; FBN1; DCN; CTHRC1; COL5A2; COL1A2; ASPN; NID2; TIMP3; COMP; ECM2; VCAN; HMCN1; TIMP2; COL1A1; COL3A1; SPARC; SPOCK1; COL6A3; COL5A1; SPON1; NID1;
Receptor activity	8	361	6.34921	3.19144	0.00375605	0.841354	0.210321	1	ANTXR1; GABRB2; PDGFRL; PLXNC1; ACKR4; MSR1; SDC1; RARRES2;
Transcription factor activity	4	842	3.1746	0.685015	0.84262	1	1	1	TBX5; RUNX2; EMX2; MITF;
Transmembrane receptor protein tyrosine kinase activity	1	56	0.793651	2.59376	0.32379	1	1	1	AXL;
Growth factor activity	1	110	0.793651	1.32057	0.536841	1	1	1	FGF16;
Water channel activity	1	14	0.793651	10.3695	0.0930783	1	1	1	PDPN;
Methyltransferase activity	1	59	0.793651	2.46189	0.337839	1	1	1	SYNDIG1;
Auxiliary transport protein activity	1	333	0.793651	0.436252	0.904117	1	1	1	SLC24A2;
Complement activity	1	28	0.793651	5.18659	0.177555	1	1	1	CD55;
Guanyl-nucleotide exchange factor activity	1	112	0.793651	1.29699	0.543297	1	1	1	RASGRF2;
Galactosyltransferase activity	1	38	0.793651	3.82205	0.23307	1	1	1	GALNT1;
Racemase and epimerase activity	1	11	0.793651	13.1949	0.0738854	1	1	1	HSD17B6;
Chemokine activity	1	53	0.793651	2.74054	0.309446	1	1	1	CMTM3;
Sulfotransferase activity	1	53	0.793651	2.74054	0.309446	1	1	1	CHST11;
Receptor signaling protein tyrosine phosphatase activity	1	16	0.793651	9.07409	0.105654	1	1	1	PTPRD;
Sialyltransferase activity	1	19	0.793651	7.6421	0.124193	1	1	1	ST6GAL2;

## Sheet: Biological process
Biological process of Co-expressed genes with EPYC
Analysis: Biological process
Dataset name: EPYC Co-expressed
Number of genes in the dataset: 127
Number of genes in the dataset (which are available in Biological process database) :126
Number of genes in background: 18124
Is analysis quantitative: No
						Corrected p-values
Biological process	No. of genes in the dataset	No. of genes in the background dataset	Percentage of genes	Fold enrichment	P-value (Hypergeometric test)	Bonferroni method	BH method	Q-value (Storey-Tibshirani method)	genes mapped (from input data set)
Biological_process unknown	22	4731	17.4603	0.669138	0.991931	1	1	1	ITGBL1; ALPK2; FIBIN; MXRA5; DACT1; NETO1; NTM; CEMIP; CYS1; OLFML1; SGIP1; PODNL1; ARHGAP28; SRPX2; C1QTNF6; FILIP1L; KIF26B; TM6SF2; GPX8; DLEU7; PRR5L; ALDH1L2;
Protein metabolism	11	1323	8.73016	1.19694	0.313498	1	1	1	CORIN; PLAU; MMP2; ADAM12; ADAMTS12; ADAMTS2; MMP11; TLL2; FSTL1; HTRA1; MMP14;
Metabolism	16	1683	12.6984	1.36821	0.123091	1	1	1	SYNDIG1; NOX4; F13A1; GLT8D2; HSD17B6; DPYSL3; CHSY3; LOX; ST6GAL2; GXYLT2; P4HA3; ARSB; GALNT1; SUGCT; SULF1; CHST11;
Energy pathways	16	1633	12.6984	1.41011	0.101474	1	1	1	SYNDIG1; NOX4; F13A1; GLT8D2; HSD17B6; DPYSL3; CHSY3; LOX; ST6GAL2; GXYLT2; P4HA3; ARSB; GALNT1; SUGCT; SULF1; CHST11;
Cell growth and/or maintenance	33	1125	26.1905	4.22025	8.09258e-13	1.44048e-10	1.44048e-10	9.51946e-10	COL11A1; COL10A1; LUM; COL8A2; MFAP5; COL8A1; THBS2; OMD; C1QTNF3; COL12A1; FN1; CDH11; FBN1; DCN; COL5A2; COL1A2; ASPN; NID2; TIMP3; COMP; ECM2; VCAN; TIMP2; COL1A1; FNDC1; CCIN; COL3A1; SPARC; COL6A3; COL5A1; LOXL2; SPON1; NID1;
Transport	5	1215	3.96825	0.593072	0.93075	1	1	1	CTHRC1; PDPN; COPZ2; SLC38A5; SLC24A2;
Cell communication	23	3713	18.254	0.891333	0.765379	1	1	1	LRRC15; ITGA11; RASGRF2; TNFSF4; WNT2; GABRB2; PDGFRL; INHBA; SERPINF1; FGF16; FAP; HMCN1; AXL; PLXNC1; SPOCK1; PTPRD; POSTN; GAS1; ARHGAP28; MSR1; SDC1; RARRES2; NINJ2;
Signal transduction	23	3934	18.254	0.84126	0.854201	1	1	1	LRRC15; ITGA11; RASGRF2; TNFSF4; WNT2; GABRB2; PDGFRL; INHBA; SERPINF1; FGF16; FAP; HMCN1; AXL; PLXNC1; SPOCK1; PTPRD; POSTN; GAS1; ARHGAP28; MSR1; SDC1; RARRES2; NINJ2;
Regulation of nucleobase, nucleoside, nucleotide and nucleic acid metabolism	10	2828	7.93651	0.509099	0.996566	1	1	1	PRRX1; AEBP1; GLIS2; ZFPM2; TBX5; RUNX2; EMX2; MITF; GLIS3; NT5E;
Immune response	6	576	4.7619	1.5007	0.212444	1	1	1	THY1; CMTM3; CD55; ACKR4; XG; DSE;
Cell adhesion	2	54	1.5873	5.35268	0.0542766	1	1	1	ITGBL1; SDC1;
Cell surface receptor linked signal transduction	1	8	0.793651	18.1359	0.0542925	1	1	1	SDC1;
Regulation of endocytosis	1	4	0.793651	36.2265	0.027522	1	1	1	ANTXR1;

## Sheet: Biological pathway
Biological pathway of Co-expressed genes with EPYC
Analysis: Biological pathway
Dataset name: EPYC Co-expressed
Number of genes in the dataset: 127
Number of genes in the dataset (which are available in Biological pathway database) :56
Number of genes in background: 6290
Is analysis quantitative: No
						Corrected p-values
Biological pathway	No. of genes in the dataset	No. of genes in the background dataset	Percentage of genes	Fold enrichment	P-value (Hypergeometric test)	Bonferroni method	BH method	Q-value (Storey-Tibshirani method)	genes mapped (from input data set)
Developmental Biology	2	432	3.57143	0.522502	0.905586	1	1	1	DPYSL3; PLXNC1;
Axon guidance	2	219	3.57143	1.03067	0.586051	1	1	1	DPYSL3; PLXNC1;
Semaphorin interactions	2	64	3.57143	3.52642	0.110704	1	1	1	DPYSL3; PLXNC1;
Other semaphorin interactions	1	16	1.78571	7.08461	0.133469	1	1	1	PLXNC1;
CRMPs in Sema3A signaling	1	16	1.78571	7.08461	0.133469	1	1	1	DPYSL3;
Platelet Adhesion to exposed collagen	2	13	3.57143	17.3502	0.00570252	1	0.792651	1	COL1A2; COL1A1;
Hemostasis	6	375	10.7143	1.79977	0.11453	1	1	1	FN1; F13A1; COL1A2; PLAU; COL1A1; ZFPM2;
Cell surface interactions at the vascular wall	1	72	1.78571	1.57512	0.476682	1	1	1	FN1;
Dissolution of Fibrin Clot	1	10	1.78571	11.3311	0.0856055	1	1	1	PLAU;
Common Pathway	1	16	1.78571	7.08461	0.133469	1	1	1	F13A1;
Formation of Fibrin Clot (Clotting Cascade)	1	33	1.78571	3.43607	0.256117	1	1	1	F13A1;
Factors involved in megakaryocyte development and platelet production	1	119	1.78571	0.953068	0.658483	1	1	1	ZFPM2;
Neurotransmitter Receptor Binding And Downstream Transmission In The Postsynaptic Cell	2	89	3.57143	2.53596	0.187566	1	1	1	RASGRF2; GABRB2;
Activation of NMDA receptor upon glutamate binding and postsynaptic events	1	34	1.78571	3.33504	0.262775	1	1	1	RASGRF2;
Post NMDA receptor activation events	1	34	1.78571	3.33504	0.262775	1	1	1	RASGRF2;
Neuronal System	2	188	3.57143	1.20061	0.502692	1	1	1	RASGRF2; GABRB2;
Transmission across Chemical Synapses	2	121	3.57143	1.86535	0.292998	1	1	1	RASGRF2; GABRB2;
CREB phosphorylation through the activation of Ras	1	28	1.78571	4.04943	0.221933	1	1	1	RASGRF2;
Ras activation uopn Ca2+ infux through NMDA receptor	1	17	1.78571	6.66811	0.141204	1	1	1	RASGRF2;
GABA A receptor activation	1	5	1.78571	22.6396	0.0437432	1	1	1	GABRB2;
GABA receptor activation	1	36	1.78571	3.14981	0.275915	1	1	1	GABRB2;
Signaling by EGFR	1	98	1.78571	1.15728	0.586568	1	1	1	ADAM12;
Signal Transduction	10	1208	17.8571	0.930571	0.654746	1	1	1	ITGA11; FN1; FBN1; WNT2; COL1A2; COL1A1; ADAM12; CD55; ACKR4; FSTL1;
Regulation of Insulin-like Growth Factor (IGF) Activity by Insulin-like Growth Factor Binding Proteins (IGFBPs)	1	14	1.78571	8.09597	0.117795	1	1	1	MMP2;
Diabetes pathways	1	216	1.78571	0.525089	0.859929	1	1	1	MMP2;
Signaling by BMP	1	19	1.78571	5.96657	0.15647	1	1	1	FSTL1;
Chemokine receptors bind chemokines	1	42	1.78571	2.69994	0.313972	1	1	1	ACKR4;
Signaling by GPCR	3	800	5.35714	0.422529	0.979815	1	1	1	WNT2; CD55; ACKR4;
GPCR ligand binding	3	336	5.35714	1.006	0.581977	1	1	1	WNT2; CD55; ACKR4;
Class A/1 (Rhodopsin-like receptors)	1	274	1.78571	0.413943	0.918355	1	1	1	ACKR4;
Peptide ligand-binding receptors	1	167	1.78571	0.679148	0.779887	1	1	1	ACKR4;
Class B/2 (Secretin family receptors)	2	47	3.57143	4.80166	0.0652324	1	1	1	WNT2; CD55;
Integrin cell surface interactions	5	72	8.92857	7.81323	0.000414506	0.691395	0.138279	0.853994	ITGA11; FN1; FBN1; COL1A2; COL1A1;
Pyrimidine catabolism	1	10	1.78571	11.3311	0.0856055	1	1	1	NT5E;
Pyrimidine metabolism	1	22	1.78571	5.15332	0.17887	1	1	1	NT5E;
Purine catabolism	1	11	1.78571	10.302	0.0937594	1	1	1	NT5E;
Amino acid and oligopeptide SLC transporters	1	48	1.78571	2.36252	0.350062	1	1	1	SLC38A5;
Metabolism	2	823	3.57143	0.274269	0.996437	1	1	1	INHBA; NT5E;
Purine metabolism	1	24	1.78571	4.72406	0.193478	1	1	1	NT5E;
Metabolism of nucleotides	1	58	1.78571	1.95526	0.406111	1	1	1	NT5E;
Peptide hormone biosynthesis	1	15	1.78571	7.5566	0.125667	1	1	1	INHBA;
Glycoprotein hormones	1	13	1.78571	8.71826	0.109853	1	1	1	INHBA;
Metabolism of amino acids and derivatives	1	188	1.78571	0.60329	0.818569	1	1	1	INHBA;
Lipoprotein metabolism	1	27	1.78571	4.19935	0.214913	1	1	1	SDC1;
Chylomicron-mediated lipid transport	1	16	1.78571	7.08461	0.133469	1	1	1	SDC1;
Cell-cell junction organization	1	45	1.78571	2.51999	0.332256	1	1	1	CDH11;
Cell-Cell communication	1	117	1.78571	0.969358	0.652201	1	1	1	CDH11;
Cell junction organization	1	69	1.78571	1.6436	0.462289	1	1	1	CDH11;
Transmembrane transport of small molecules	3	378	5.35714	0.894229	0.662979	1	1	1	GABRB2; SLC38A5; SLC24A2;
Sodium/Calcium exchangers	1	9	1.78571	12.5887	0.0773797	1	1	1	SLC24A2;
Transport of inorganic cations/anions and amino acids/oligopeptides	2	94	3.57143	2.40109	0.203774	1	1	1	SLC38A5; SLC24A2;
SLC-mediated transmembrane transport	2	247	3.57143	0.913834	0.652337	1	1	1	SLC38A5; SLC24A2;
Adherens junctions interactions	1	27	1.78571	4.19935	0.214913	1	1	1	CDH11;
Amino acid transport across the plasma membrane	1	31	1.78571	3.65768	0.242624	1	1	1	SLC38A5;
Ion channel transport	1	46	1.78571	2.46522	0.338244	1	1	1	GABRB2;
Lipid digestion, mobilization, and transport	1	46	1.78571	2.46522	0.338244	1	1	1	SDC1;
Metabolism of lipids and lipoproteins	1	257	1.78571	0.441324	0.904309	1	1	1	SDC1;
Ligand-gated ion channel transport	1	17	1.78571	6.66811	0.141204	1	1	1	GABRB2;
chondroitin sulfate biosynthesis	2	20	3.57143	11.2807	0.0133481	1	1	1	CHSY3; CHST11;
dermatan sulfate biosynthesis	2	17	3.57143	13.2702	0.00971881	1	1	1	CHSY3; DSE;
chondroitin and dermatan biosynthesis	1	6	1.78571	18.8726	0.0522635	1	1	1	CHSY3;
chondroitin sulfate biosynthesis (late stages)	2	12	3.57143	18.7948	0.00485283	1	0.792651	1	CHSY3; CHST11;
dermatan sulfate biosynthesis (late stages)	1	4	1.78571	28.2854	0.0351476	1	1	1	DSE;
glutathione redox reactions I	1	9	1.78571	12.5887	0.0773797	1	1	1	GPX8;
purine nucleotides degradation II (aerobic)	1	12	1.78571	9.44418	0.101842	1	1	1	NT5E;
adenosine nucleotides degradation II	1	9	1.78571	12.5887	0.0773797	1	1	1	NT5E;
Wnt signaling network	5	200	8.92857	2.81301	0.0318305	1	1	1	WNT2; CTHRC1; VCAN; MMP2; MITF;
Beta2 integrin cell surface interactions	2	28	3.57143	8.05877	0.025379	1	1	1	THY1; PLAU;
Osteopontin-mediated events	2	29	3.57143	7.78098	0.0271053	1	1	1	PLAU; MMP2;
Regulation of cytoplasmic and nuclear SMAD2/3 signaling	3	305	5.35714	1.10825	0.515233	1	1	1	COL1A2; RUNX2; MITF;
Validated targets of C-MYC transcriptional repression	1	63	1.78571	1.8001	0.432327	1	1	1	COL1A2;
IL6-mediated signaling events	1	47	1.78571	2.41278	0.344179	1	1	1	MITF;
Signaling events mediated by the Hedgehog family	1	65	1.78571	1.74472	0.442492	1	1	1	GAS1;
Integrins in angiogenesis	4	64	7.14286	7.03529	0.00240903	1	0.502283	1	FN1; PLAU; MMP2; SDC1;
Syndecan-1-mediated signaling events	13	1297	23.2143	1.12647	0.365221	1	1	1	FN1; DCN; THY1; COL1A2; VCAN; PLAU; COL1A1; MMP2; RUNX2; SDC1; MITF; MMP14; NT5E;
Regulation of CDC42 activity	9	768	16.0714	1.31748	0.23912	1	1	1	RASGRF2; DCN; COL1A2; VCAN; PLAU; MMP2; RUNX2; MITF; NT5E;
Notch-mediated HES/HEY network	3	94	5.35714	3.59566	0.0507492	1	1	1	MFAP5; ADAM12; RUNX2;
Glypican pathway	14	1335	25	1.17853	0.29053	1	1	1	FN1; DCN; WNT2; CTHRC1; THY1; COL1A2; VCAN; PLAU; COL1A1; MMP2; RUNX2; MITF; MMP14; NT5E;
GMCSF-mediated signaling events	12	1289	21.4286	1.04634	0.483854	1	1	1	FN1; DCN; THY1; COL1A2; VCAN; PLAU; COL1A1; MMP2; RUNX2; MITF; MMP14; NT5E;
Validated transcriptional targets of deltaNp63 isoforms	2	64	3.57143	3.52642	0.110704	1	1	1	AXL; COL5A1;
Insulin Pathway	12	1285	21.4286	1.0496	0.479099	1	1	1	FN1; DCN; THY1; COL1A2; VCAN; PLAU; COL1A1; MMP2; RUNX2; MITF; MMP14; NT5E;
C-MYC pathway	1	149	1.78571	0.761188	0.740368	1	1	1	COL1A2;
Stabilization and expansion of the E-cadherin adherens junction	5	275	8.92857	2.04586	0.0965818	1	1	1	VCAN; PLAU; MMP2; RUNX2; MITF;
Glypican 3 network	5	206	8.92857	2.73108	0.035509	1	1	1	WNT2; CTHRC1; VCAN; MMP2; MITF;
Nectin adhesion pathway	12	1292	21.4286	1.04391	0.487417	1	1	1	FN1; DCN; THY1; COL1A2; VCAN; PLAU; COL1A1; MMP2; RUNX2; MITF; MMP14; NT5E;
Visual signal transduction: Cones	1	23	1.78571	4.92936	0.186207	1	1	1	SLC24A2;
FGF signaling pathway	2	48	3.57143	4.70165	0.0676899	1	1	1	PLAU; RUNX2;
TRAIL signaling pathway	12	1325	21.4286	1.01791	0.526344	1	1	1	FN1; DCN; THY1; COL1A2; VCAN; PLAU; COL1A1; MMP2; RUNX2; MITF; MMP14; NT5E;
LPA receptor mediated events	1	100	1.78571	1.13413	0.594013	1	1	1	MMP2;
IGF1 pathway	12	1288	21.4286	1.04715	0.482666	1	1	1	FN1; DCN; THY1; COL1A2; VCAN; PLAU; COL1A1; MMP2; RUNX2; MITF; MMP14; NT5E;
ATF-2 transcription factor network	2	59	3.57143	3.82522	0.0965873	1	1	1	PLAU; MMP2;
HIF-1-alpha transcription factor network	1	66	1.78571	1.71829	0.447508	1	1	1	NT5E;
CDC42 signaling events	9	755	16.0714	1.34016	0.223971	1	1	1	RASGRF2; DCN; COL1A2; VCAN; PLAU; MMP2; RUNX2; MITF; NT5E;
Signaling events mediated by Hepatocyte Growth Factor Receptor (c-Met)	12	1290	21.4286	1.04553	0.485042	1	1	1	FN1; DCN; THY1; COL1A2; VCAN; PLAU; COL1A1; MMP2; RUNX2; MITF; MMP14; NT5E;
Glypican 1 network	12	1296	21.4286	1.04069	0.492162	1	1	1	FN1; DCN; THY1; COL1A2; VCAN; PLAU; COL1A1; MMP2; RUNX2; MITF; MMP14; NT5E;
N-cadherin signaling events	5	251	8.92857	2.24147	0.0714038	1	1	1	VCAN; PLAU; MMP2; RUNX2; MITF;
VEGFR3 signaling in lymphatic endothelium	3	25	5.35714	13.5157	0.0013382	1	0.318873	1	FN1; COL1A2; COL1A1;
PDGF receptor signaling network	12	1290	21.4286	1.04553	0.485042	1	1	1	FN1; DCN; THY1; COL1A2; VCAN; PLAU; COL1A1; MMP2; RUNX2; MITF; MMP14; NT5E;
Integrin family cell surface interactions	24	1375	42.8571	1.96098	0.000330797	0.551769	0.137942	0.851914	COL11A1; ITGA11; THBS2; FN1; FBN1; DCN; F13A1; COL5A2; THY1; COL1A2; VCAN; PLAU; COL1A1; MMP2; ADAM12; COL3A1; COL6A3; COL5A1; RUNX2; SDC1; NID1; MITF; MMP14; NT5E;
IL1-mediated signaling events	1	234	1.78571	0.4847	0.881467	1	1	1	MITF;
Cellular roles of Anthrax toxin	1	22	1.78571	5.15332	0.17887	1	1	1	ANTXR1;
Internalization of ErbB1	12	1285	21.4286	1.0496	0.479099	1	1	1	FN1; DCN; THY1; COL1A2; VCAN; PLAU; COL1A1; MMP2; RUNX2; MITF; MMP14; NT5E;
TGF-beta receptor signaling	3	305	5.35714	1.10825	0.515233	1	1	1	COL1A2; RUNX2; MITF;
Posttranslational regulation of adherens junction stability and dissassembly	5	231	8.92857	2.43553	0.0536198	1	1	1	VCAN; PLAU; MMP2; RUNX2; MITF;
Signaling events mediated by TCPTP	3	92	5.35714	3.67381	0.0481333	1	1	1	THY1; COL1A2; COL1A1;
Signaling events mediated by VEGFR1 and VEGFR2	12	1293	21.4286	1.0431	0.488604	1	1	1	FN1; DCN; THY1; COL1A2; VCAN; PLAU; COL1A1; MMP2; RUNX2; MITF; MMP14; NT5E;
Beta1 integrin cell surface interactions	23	1348	41.0714	1.91694	0.000673598	1	0.18726	1	COL11A1; ITGA11; THBS2; FN1; FBN1; DCN; F13A1; COL5A2; THY1; COL1A2; VCAN; PLAU; COL1A1; MMP2; ADAM12; COL3A1; COL6A3; COL5A1; RUNX2; NID1; MITF; MMP14; NT5E;
Urokinase-type plasminogen activator (uPA) and uPAR-mediated signaling	12	1285	21.4286	1.0496	0.479099	1	1	1	FN1; DCN; THY1; COL1A2; VCAN; PLAU; COL1A1; MMP2; RUNX2; MITF; MMP14; NT5E;
Signaling mediated by p38-alpha and p38-beta	1	50	1.78571	2.26804	0.361672	1	1	1	MITF;
IFN-gamma pathway	12	1293	21.4286	1.0431	0.488604	1	1	1	FN1; DCN; THY1; COL1A2; VCAN; PLAU; COL1A1; MMP2; RUNX2; MITF; MMP14; NT5E;
Regulation of RAC1 activity	3	205	5.35714	1.64884	0.275048	1	1	1	RASGRF2; PLAU; MMP2;
PAR1-mediated thrombin signaling events	12	1296	21.4286	1.04069	0.492162	1	1	1	FN1; DCN; THY1; COL1A2; VCAN; PLAU; COL1A1; MMP2; RUNX2; MITF; MMP14; NT5E;
Beta3 integrin cell surface interactions	7	43	12.5	18.3035	7.58103e-08	0.000126452	6.32258e-05	0.000390474	FN1; FBN1; THY1; COL1A2; PLAU; COL1A1; SDC1;
Noncanonical Wnt signaling pathway	4	182	7.14286	2.4742	0.0779103	1	1	1	CTHRC1; VCAN; MMP2; MITF;
Regulation of p38-alpha and p38-beta	1	164	1.78571	0.691571	0.773738	1	1	1	MITF;
Alpha4 beta1 integrin signaling events	2	33	3.57143	6.83811	0.0344639	1	1	1	THBS2; FN1;
PDGFR-beta signaling pathway	12	1285	21.4286	1.0496	0.479099	1	1	1	FN1; DCN; THY1; COL1A2; VCAN; PLAU; COL1A1; MMP2; RUNX2; MITF; MMP14; NT5E;
p63 transcription factor network	2	105	3.57143	2.14957	0.239929	1	1	1	AXL; COL5A1;
Canonical Wnt signaling pathway	3	155	5.35714	2.18068	0.159105	1	1	1	VCAN; MMP2; MITF;
HIF-2-alpha transcription factor network	1	34	1.78571	3.33504	0.262775	1	1	1	MMP14;
E-cadherin signaling in the nascent adherens junction	5	275	8.92857	2.04586	0.0965818	1	1	1	VCAN; PLAU; MMP2; RUNX2; MITF;
Integrin-linked kinase signaling	8	654	14.2857	1.37542	0.222217	1	1	1	DCN; COL1A2; VCAN; PLAU; MMP2; RUNX2; MITF; NT5E;
Regulation of nuclear beta catenin signaling and target gene transcription	3	135	5.35714	2.50372	0.118228	1	1	1	VCAN; MMP2; MITF;
p38 MAPK signaling pathway	1	189	1.78571	0.600098	0.820234	1	1	1	MITF;
EGF receptor (ErbB1) signaling pathway	12	1285	21.4286	1.0496	0.479099	1	1	1	FN1; DCN; THY1; COL1A2; VCAN; PLAU; COL1A1; MMP2; RUNX2; MITF; MMP14; NT5E;
Thrombin/protease-activated receptor (PAR) pathway	12	1297	21.4286	1.03989	0.493348	1	1	1	FN1; DCN; THY1; COL1A2; VCAN; PLAU; COL1A1; MMP2; RUNX2; MITF; MMP14; NT5E;
Class I PI3K signaling events	12	1285	21.4286	1.0496	0.479099	1	1	1	FN1; DCN; THY1; COL1A2; VCAN; PLAU; COL1A1; MMP2; RUNX2; MITF; MMP14; NT5E;
Arf6 signaling events	12	1285	21.4286	1.0496	0.479099	1	1	1	FN1; DCN; THY1; COL1A2; VCAN; PLAU; COL1A1; MMP2; RUNX2; MITF; MMP14; NT5E;
Plasma membrane estrogen receptor signaling	12	1298	21.4286	1.03908	0.494533	1	1	1	FN1; DCN; THY1; COL1A2; VCAN; PLAU; COL1A1; MMP2; RUNX2; MITF; MMP14; NT5E;
C-MYB transcription factor network	1	84	1.78571	1.35013	0.530565	1	1	1	COL1A2;
FOXM1 transcription factor network	2	42	3.57143	5.37315	0.0534294	1	1	1	MMP2; GAS1;
IL3-mediated signaling events	12	1292	21.4286	1.04391	0.487417	1	1	1	FN1; DCN; THY1; COL1A2; VCAN; PLAU; COL1A1; MMP2; RUNX2; MITF; MMP14; NT5E;
AP-1 transcription factor network	8	621	14.2857	1.4485	0.183366	1	1	1	DCN; COL1A2; VCAN; PLAU; MMP2; RUNX2; MITF; NT5E;
Hypoxic and oxygen homeostasis regulation of HIF-1-alpha	1	80	1.78571	1.41763	0.513239	1	1	1	NT5E;
amb2 Integrin signaling	3	40	5.35714	8.44858	0.00523121	1	0.792651	1	THY1; PLAU; MMP2;
mTOR signaling pathway	12	1285	21.4286	1.0496	0.479099	1	1	1	FN1; DCN; THY1; COL1A2; VCAN; PLAU; COL1A1; MMP2; RUNX2; MITF; MMP14; NT5E;
RAC1 signaling pathway	3	205	5.35714	1.64884	0.275048	1	1	1	RASGRF2; PLAU; MMP2;
ErbB receptor signaling network	12	1308	21.4286	1.03114	0.506359	1	1	1	FN1; DCN; THY1; COL1A2; VCAN; PLAU; COL1A1; MMP2; RUNX2; MITF; MMP14; NT5E;
Signaling events mediated by focal adhesion kinase	12	1285	21.4286	1.0496	0.479099	1	1	1	FN1; DCN; THY1; COL1A2; VCAN; PLAU; COL1A1; MMP2; RUNX2; MITF; MMP14; NT5E;
VEGF and VEGFR signaling network	12	1301	21.4286	1.03669	0.498085	1	1	1	FN1; DCN; THY1; COL1A2; VCAN; PLAU; COL1A1; MMP2; RUNX2; MITF; MMP14; NT5E;
Alpha9 beta1 integrin signaling events	14	1302	25	1.2084	0.257508	1	1	1	FN1; DCN; F13A1; THY1; COL1A2; VCAN; PLAU; COL1A1; MMP2; ADAM12; RUNX2; MITF; MMP14; NT5E;
Syndecan-2-mediated signaling events	4	77	7.14286	5.84767	0.00471104	1	0.792651	1	FN1; PLAU; MMP2; RUNX2;
Signaling events mediated by Stem cell factor receptor (c-Kit)	1	52	1.78571	2.18082	0.373079	1	1	1	MITF;
ALK1 pathway	4	324	7.14286	1.38986	0.32601	1	1	1	COL1A2; INHBA; RUNX2; MITF;
Arf6 downstream pathway	12	1285	21.4286	1.0496	0.479099	1	1	1	FN1; DCN; THY1; COL1A2; VCAN; PLAU; COL1A1; MMP2; RUNX2; MITF; MMP14; NT5E;
IL4-mediated signaling events	3	62	5.35714	5.45118	0.0174535	1	1	1	THY1; COL1A2; COL1A1;
Signaling events mediated by PTP1B	1	52	1.78571	2.18082	0.373079	1	1	1	NOX4;
Validated transcriptional targets of AP1 family members Fra1 and Fra2	4	134	7.14286	3.36042	0.0308225	1	1	1	DCN; COL1A2; PLAU; MMP2;
S1P1 pathway	12	1285	21.4286	1.0496	0.479099	1	1	1	FN1; DCN; THY1; COL1A2; VCAN; PLAU; COL1A1; MMP2; RUNX2; MITF; MMP14; NT5E;
ATM pathway	3	307	5.35714	1.10103	0.519701	1	1	1	VCAN; PLAU; MMP2;
TNF receptor signaling pathway	1	299	1.78571	0.379334	0.935407	1	1	1	MITF;
p53 pathway	2	189	3.57143	1.19425	0.505539	1	1	1	VCAN; MMP2;
ErbB1 downstream signaling	12	1285	21.4286	1.0496	0.479099	1	1	1	FN1; DCN; THY1; COL1A2; VCAN; PLAU; COL1A1; MMP2; RUNX2; MITF; MMP14; NT5E;
EGFR-dependent Endothelin signaling events	12	1286	21.4286	1.04878	0.480288	1	1	1	FN1; DCN; THY1; COL1A2; VCAN; PLAU; COL1A1; MMP2; RUNX2; MITF; MMP14; NT5E;
Syndecan-4-mediated signaling events	6	209	10.7143	3.22919	0.0101877	1	1	1	FN1; CTHRC1; VCAN; MMP2; ADAM12; MITF;
ATR signaling pathway	2	250	3.57143	0.902868	0.658929	1	1	1	VCAN; MMP2;
Regulation of nuclear SMAD2/3 signaling	3	305	5.35714	1.10825	0.515233	1	1	1	COL1A2; RUNX2; MITF;
ALK1 signaling events	4	321	7.14286	1.40285	0.319866	1	1	1	COL1A2; INHBA; RUNX2; MITF;
Angiopoietin receptor Tie2-mediated signaling	2	50	3.57143	4.51362	0.0726959	1	1	1	FN1; MMP2;
Arf6 trafficking events	12	1285	21.4286	1.0496	0.479099	1	1	1	FN1; DCN; THY1; COL1A2; VCAN; PLAU; COL1A1; MMP2; RUNX2; MITF; MMP14; NT5E;
E-cadherin signaling events	5	280	8.92857	2.00932	0.10234	1	1	1	VCAN; PLAU; MMP2; RUNX2; MITF;
Endothelins	13	1304	23.2143	1.12042	0.373139	1	1	1	FN1; DCN; THY1; COL1A2; VCAN; PLAU; COL1A1; MMP2; COL3A1; RUNX2; MITF; MMP14; NT5E;
Beta5 beta6 beta7 and beta8 integrin cell surface interactions	4	17	7.14286	26.4744	1.23071e-05	0.0205282	0.00684273	0.0422598	FN1; FBN1; PLAU; SDC1;
Regulation of retinoblastoma protein	2	66	3.57143	3.41957	0.116496	1	1	1	RUNX2; MITF;
Notch signaling pathway	3	94	5.35714	3.59566	0.0507492	1	1	1	MFAP5; ADAM12; RUNX2;
E2F transcription factor network	1	73	1.78571	1.55355	0.481395	1	1	1	PLAU;
IL5-mediated signaling events	12	1289	21.4286	1.04634	0.483854	1	1	1	FN1; DCN; THY1; COL1A2; VCAN; PLAU; COL1A1; MMP2; RUNX2; MITF; MMP14; NT5E;
Direct p53 effectors	2	138	3.57143	1.63558	0.34893	1	1	1	VCAN; MMP2;
Sphingosine 1-phosphate (S1P) pathway	12	1308	21.4286	1.03114	0.506359	1	1	1	FN1; DCN; THY1; COL1A2; VCAN; PLAU; COL1A1; MMP2; RUNX2; MITF; MMP14; NT5E;
Proteoglycan syndecan-mediated signaling events	15	1342	26.7857	1.25606	0.198817	1	1	1	FN1; DCN; CTHRC1; THY1; COL1A2; VCAN; PLAU; COL1A1; MMP2; ADAM12; RUNX2; SDC1; MITF; MMP14; NT5E;
BMP receptor signaling	1	226	1.78571	0.501856	0.872329	1	1	1	MITF;
Endogenous TLR signaling	1	57	1.78571	1.98956	0.400727	1	1	1	VCAN;
RhoA signaling pathway	3	205	5.35714	1.64884	0.275048	1	1	1	RASGRF2; PLAU; MMP2;
Class I PI3K signaling events mediated by Akt	12	1285	21.4286	1.0496	0.479099	1	1	1	FN1; DCN; THY1; COL1A2; VCAN; PLAU; COL1A1; MMP2; RUNX2; MITF; MMP14; NT5E;
LKB1 signaling events	12	1305	21.4286	1.03351	0.502816	1	1	1	FN1; DCN; THY1; COL1A2; VCAN; PLAU; COL1A1; MMP2; RUNX2; MITF; MMP14; NT5E;
Regulation of RhoA activity	3	205	5.35714	1.64884	0.275048	1	1	1	RASGRF2; PLAU; MMP2;
AndrogenReceptor	1	78	1.78571	1.45397	0.504342	1	1	1	RUNX2;
Wnt	2	82	3.57143	2.75242	0.165231	1	1	1	WNT2; RUNX2;
Hedgehog	1	16	1.78571	7.08461	0.133469	1	1	1	GAS1;
TGFBR	1	125	1.78571	0.907324	0.676669	1	1	1	RUNX2;
Mesenchymal-to-epithelial transition	1	223	1.78571	0.508608	0.868727	1	1	1	SDC1;
Epithelial-to-mesenchymal transition	24	185	42.8571	14.5741	7.54443e-23	1.25841e-19	1.25841e-19	7.77178e-19	FN1; CDH11; FBN1; DCN; F13A1; COL5A2; ASPN; ECM2; SERPINF1; VCAN; FAP; DPYSL3; MMP2; ZFPM2; AXL; SPARC; PLXNC1; SPOCK1; LOX; LOXL2; GAS1; DSE; FSTL1; RARRES2;

## Sheet: Protein domain
Protein domain of Co-expressed genes with EPYC
Analysis: Protein domain
Dataset name: EPYC Co-expressed
Number of genes in the dataset: 127
Number of genes in the dataset (which are available in Protein domain database) :119
Number of genes in background: 14847
Is analysis quantitative: No
						Corrected p-values
Protein domain	No. of genes in the dataset	No. of genes in the background dataset	Percentage of genes	Fold enrichment	P-value (Hypergeometric test)	Bonferroni method	BH method	Q-value (Storey-Tibshirani method)	genes mapped (from input data set)
coiled coil region	11	2968	9.2437	0.462783	0.99956	1	1	1	RASGRF2; ALPK2; DACT1; COMP; FAP; RUNX2; MSR1; FILIP1L; FSTL1; SULF1; MITF;
signal peptide	85	3668	71.4286	2.89131	6.92186e-27	6.7142e-24	6.7142e-24	4.27826e-23	COL11A1; COL10A1; ITGBL1; LRRC15; LUM; COL8A2; ITGA11; MFAP5; COL8A1; THBS2; OMD; C1QTNF3; COL12A1; FN1; ANTXR1; CDH11; FBN1; DCN; WNT2; FIBIN; NOX4; CTHRC1; COL5A2; AEBP1; GLT8D2; THY1; NETO1; COL1A2; GABRB2; NID2; TIMP3; PDGFRL; COMP; ECM2; INHBA; NTM; SERPINF1; VCAN; CEMIP; FAP; HMCN1; TIMP2; COL1A1; MMP2; OLFML1; FNDC1; ADAM12; AXL; COL3A1; SPARC; CD55; PLXNC1; SPOCK1; PODNL1; COL6A3; LOX; ST…
transmembrane domain	34	4771	28.5714	0.889307	0.824527	1	1	1	LRRC15; ITGA11; TNFSF4; CORIN; SYNDIG1; ANTXR1; CDH11; NOX4; NETO1; GABRB2; FAP; CMTM3; ADAM12; AXL; PDPN; CHSY3; PLXNC1; ACKR4; ST6GAL2; XG; PTPRD; FAM189A1; GALNT1; SLC38A5; DSE; SLC24A2; MSR1; C1QTNF6; TM6SF2; GPX8; MMP14; CHST11; NINJ2; NT5E;
RhoGAP	1	65	0.840336	1.93819	0.40798	1	1	1	ARHGAP28;
IG	8	340	6.72269	2.93898	0.00605226	1	0.24242	1	ALPK2; MXRA5; THY1; PDGFRL; NTM; VCAN; HMCN1; AXL;
ZnF_C2H2	3	799	2.52101	0.46997	0.958385	1	1	1	GLIS2; ZFPM2; GLIS3;
CA	1	114	0.840336	1.10518	0.601849	1	1	1	CDH11;
EFh	1	144	0.840336	0.874952	0.68791	1	1	1	FSTL1;
ZnMc	4	29	3.36134	17.2446	7.98065e-05	0.0774123	0.00774123	0.0493267	MMP2; MMP11; TLL2; MMP14;
HX	3	23	2.52101	16.3194	0.000790887	0.76716	0.0403769	0.257279	MMP2; MMP11; MMP14;
PSI	1	44	0.840336	2.86303	0.298546	1	1	1	PLXNC1;
IPT	1	27	0.840336	4.66501	0.195449	1	1	1	PLXNC1;
LRRNT	7	99	5.88235	8.83272	1.44073e-05	0.0139751	0.00199644	0.0127212	LRRC15; LUM; OMD; DCN; MXRA5; ASPN; PODNL1;
LRR	8	233	6.72269	4.28858	0.000573706	0.556495	0.0347809	0.221622	LRRC15; LUM; OMD; DCN; MXRA5; ASPN; ECM2; PODNL1;
LRR_TYP	6	132	5.04202	5.67967	0.000672964	0.652775	0.0362653	0.231081	LRRC15; LUM; OMD; DCN; MXRA5; PODNL1;
LRRCT	2	90	1.68067	2.78587	0.162557	1	1	1	LRRC15; MXRA5;
IGc2	5	211	4.20168	2.96204	0.0274526	1	0.986258	1	ALPK2; MXRA5; NTM; HMCN1; PTPRD;
IG_like	1	128	0.840336	0.984313	0.644601	1	1	1	PTPRD;
4.1m	1	14	0.840336	8.99371	0.106593	1	1	1	SDC1;
FN3	6	187	5.04202	4.00927	0.00394767	1	0.174056	1	COL12A1; FN1; FNDC1; AXL; COL6A3; PTPRD;
BTB	1	179	0.840336	0.703882	0.765247	1	1	1	CCIN;
HLH	1	116	0.840336	1.08613	0.608255	1	1	1	MITF;
TBOX	1	17	0.840336	7.40752	0.127925	1	1	1	TBX5;
EGF	9	208	7.56303	5.40376	4.47045e-05	0.0433633	0.00542042	0.0345386	ITGBL1; THBS2; FBN1; NID2; COMP; VCAN; PLAU; HMCN1; NID1;
EGF_like	1	87	0.840336	1.44813	0.504489	1	1	1	ITGBL1;
VWA	5	84	4.20168	7.43982	0.000566602	0.549604	0.0347809	0.221622	ITGA11; COL12A1; ANTXR1; HMCN1; COL6A3;
FN2	2	14	1.68067	17.8984	0.00544327	1	0.229564	1	FN1; MMP2;
FN1	1	4	0.840336	31.4219	0.0316801	1	1	1	FN1;
KR	1	16	0.840336	7.8702	0.120871	1	1	1	PLAU;
Tryp_SPc	2	115	1.68067	2.1803	0.235236	1	1	1	CORIN; PLAU;
EGF_CA	7	98	5.88235	8.92284	1.34772e-05	0.0130729	0.00199644	0.0127212	FBN1; NID2; COMP; VCAN; HMCN1; TLL2; NID1;
VWC	5	38	4.20168	16.4435	1.23505e-05	0.01198	0.00199644	0.0127212	THBS2; COL5A2; ECM2; COL1A1; COL3A1;
FA58C	1	20	0.840336	6.29694	0.148751	1	1	1	AEBP1;
Zn_pept	1	21	0.840336	5.99723	0.155583	1	1	1	AEBP1;
CCP	3	55	2.52101	6.82622	0.00972982	1	0.362997	1	VCAN; CD55; SRPX2;
IQ	1	84	0.840336	1.49984	0.49231	1	1	1	RASGRF2;
HOX	2	234	1.68067	1.07156	0.562259	1	1	1	PRRX1; EMX2;
PDZ	1	150	0.840336	0.839956	0.702764	1	1	1	HTRA1;
PH	1	278	0.840336	0.453228	0.895482	1	1	1	RASGRF2;
Kelch	1	58	0.840336	2.17207	0.373527	1	1	1	CCIN;
C1Q	5	28	4.20168	22.3141	2.57801e-06	0.00250067	0.000625167	0.00398353	COL10A1; COL8A2; COL8A1; C1QTNF3; C1QTNF6;
TyrKc	1	88	0.840336	1.43168	0.508484	1	1	1	AXL;
PTPc	1	37	0.840336	3.40454	0.257785	1	1	1	PTPRD;
LINK	1	14	0.840336	8.99371	0.106593	1	1	1	VCAN;
CUB	2	49	1.68067	5.11643	0.0586947	1	1	1	NETO1; TLL2;
FRI	1	19	0.840336	6.62819	0.141865	1	1	1	CORIN;
Alpha_kinase	1	7	0.840336	17.9746	0.0547852	1	1	1	ALPK2;
TSP1	5	64	4.20168	9.7644	0.000158919	0.154152	0.0140138	0.0892953	THBS2; HMCN1; ADAMTS12; ADAMTS2; SPON1;
P4Hc	1	16	0.840336	7.8702	0.120871	1	1	1	P4HA3;
TGFB	1	38	0.840336	3.31497	0.263749	1	1	1	INHBA;
TSPN	4	26	3.36134	19.2336	5.11751e-05	0.0496399	0.00551554	0.0351448	COL11A1; THBS2; COL12A1; COL5A1;
KAZAL	4	47	3.36134	10.6417	0.000536298	0.520209	0.0347809	0.221622	SPARC; SPOCK1; FSTL1; HTRA1;
BACK	1	61	0.840336	2.06527	0.38853	1	1	1	CCIN;
CLECT	1	86	0.840336	1.46497	0.500462	1	1	1	VCAN;
WNT1	1	19	0.840336	6.62819	0.141865	1	1	1	WNT2;
RhoGEF	1	67	0.840336	1.88034	0.417474	1	1	1	RASGRF2;
LDLa	2	47	1.68067	5.3341	0.0545082	1	1	1	CORIN; NETO1;
SR	3	26	2.52101	14.4372	0.00114095	1	0.055336	0.352599	CORIN; LOXL2; MSR1;
RasGEFN	1	21	0.840336	5.99723	0.155583	1	1	1	RASGRF2;
RasGEF	1	29	0.840336	4.34339	0.208318	1	1	1	RASGRF2;
TNF	1	18	0.840336	6.99622	0.134923	1	1	1	TNFSF4;
OLF	1	13	0.840336	9.685	0.0993679	1	1	1	OLFML1;
SERPIN	1	35	0.840336	3.59902	0.245713	1	1	1	SERPINF1;
DISIN	1	21	0.840336	5.99723	0.155583	1	1	1	ADAM12;
ACR	1	23	0.840336	5.47596	0.169085	1	1	1	ADAM12;
KU	1	17	0.840336	7.40752	0.127925	1	1	1	COL6A3;
LamG	2	44	1.68067	5.69771	0.0484402	1	1	1	COL11A1; COL5A1;
GDNF	1	6	0.840336	20.9654	0.0471449	1	1	1	GAS1;
FAS1	1	4	0.840336	31.4219	0.0316801	1	1	1	POSTN;
LY	2	15	1.68067	16.7059	0.00624794	1	0.24242	1	NID2; NID1;
KISc	1	44	0.840336	2.86303	0.298546	1	1	1	KIF26B;
FGF	1	22	0.840336	5.72475	0.162361	1	1	1	FGF16;
FOLN	2	11	1.68067	22.7753	0.00334197	1	0.154367	0.98362	SPARC; FSTL1;
RICIN	1	28	0.840336	4.49846	0.201909	1	1	1	GALNT1;
TY	3	17	2.52101	22.0759	0.00031451	0.305075	0.0254229	0.161994	NID2; SPOCK1; NID1;
COLFI	6	11	5.04202	68.0993	1.04402e-10	1.0127e-07	5.06349e-08	3.22643e-07	COL11A1; COL5A2; COL1A2; COL1A1; COL3A1; COL5A1;
TGc	1	11	0.840336	11.4443	0.0847437	1	1	1	F13A1;
Int_alpha	1	19	0.840336	6.62819	0.141865	1	1	1	ITGA11;
IB	1	18	0.840336	6.99622	0.134923	1	1	1	HTRA1;
NTR	2	4	1.68067	62.5327	0.000378231	0.366884	0.0282219	0.179828	TIMP3; TIMP2;
G2F	3	3	2.52101	124.754	5.02096e-07	0.000487033	0.000162344	0.00103445	NID2; HMCN1; NID1;
G8	1	4	0.840336	31.4219	0.0316801	1	1	1	CEMIP;
NIDO	2	5	1.68067	50.0511	0.000627078	0.608265	0.0357803	0.22799	NID2; NID1;

## Sheet: Site of expression
Site of expression of Co-expressed genes with EPYC
Analysis: Site of expression
Dataset name: EPYC Co-expressed
Number of genes in the dataset: 127
Number of genes in the dataset (which are available in Site of expression database) :127
Number of genes in background: 18297
Is analysis quantitative: No
						Corrected p-values
Site of expression	No. of genes in the dataset	No. of genes in the background dataset	Percentage of genes	Fold enrichment	P-value (Hypergeometric test)	Bonferroni method	BH method	Q-value (Storey-Tibshirani method)	genes mapped (from input data set)
T cells	2	1726	1.5748	0.167763	0.999953	1	1	1	TNFSF4; NT5E;
Monocyte	9	2842	7.08661	0.456711	0.998739	1	1	1	LUM; FN1; F13A1; NETO1; COMP; SERPINF1; TIMP2; SPARC; CD55;
MDA468	5	760	3.93701	0.949644	0.611596	1	1	1	COL12A1; FN1; INHBA; TIMP2; LOXL2;
Small intestine	66	8360	51.9685	1.13748	0.0910129	1	0.494737	1	ITGBL1; RASGRF2; THBS2; ALPK2; C1QTNF3; COL12A1; FN1; ANTXR1; FBN1; WNT2; NOX4; PRRX1; AEBP1; GLT8D2; DACT1; ASPN; GABRB2; TIMP3; INHBA; SERPINF1; VCAN; PLAU; TIMP2; MMP2; CMTM3; ZFPM2; CCIN; ADAM12; PDPN; CHSY3; COL3A1; SPARC; CD55; PLXNC1; SPOCK1; ACKR4; COL6A3; ST6GAL2; P4HA3; COL5A1; XG; PTPRD; FAM189A1; TBX5; ADAMTS2; POSTN; LOXL2; GALNT1; SLC38A5; GAS1; DSE; SRPX2; MSR1; MMP11; C1QTNF6; FST…
Breast cancer	60	7467	47.2441	1.15776	0.0829158	1	0.45956	1	ITGBL1; LUM; RASGRF2; THBS2; ALPK2; COL12A1; FN1; CDH11; FBN1; DCN; WNT2; NOX4; AEBP1; GLT8D2; MXRA5; DACT1; ASPN; GABRB2; TIMP3; INHBA; SERPINF1; VCAN; PLAU; DPYSL3; TIMP2; COL1A1; MMP2; CMTM3; ZFPM2; CCIN; ADAM12; PDPN; COL3A1; SPARC; CD55; SPOCK1; COL6A3; ST6GAL2; P4HA3; COL5A1; XG; PTPRD; FAM189A1; TBX5; ADAMTS2; POSTN; LOXL2; GALNT1; GAS1; DSE; MSR1; MMP11; FSTL1; SUGCT; KIF26B; SDC1; NID1; …
Thyroid cancer	57	7281	44.8819	1.12798	0.139227	1	0.655912	1	ITGBL1; LUM; RASGRF2; THBS2; ALPK2; C1QTNF3; COL12A1; FN1; CDH11; FBN1; WNT2; NOX4; GLT8D2; DACT1; ASPN; GABRB2; TIMP3; INHBA; NTM; SERPINF1; VCAN; PLAU; DPYSL3; TIMP2; COL1A1; MMP2; CMTM3; ZFPM2; CCIN; COL3A1; SPARC; CD55; SPOCK1; COL6A3; ST6GAL2; P4HA3; COL5A1; PTPRD; FAM189A1; TBX5; RUNX2; ADAMTS2; POSTN; LOXL2; GALNT1; GAS1; DSE; MMP11; C1QTNF6; FSTL1; SUGCT; KIF26B; SDC1; NID1; MITF; MMP14; …
Colon	67	8429	52.7559	1.14526	0.0768391	1	0.440268	1	ITGBL1; ITGA11; RASGRF2; THBS2; ALPK2; C1QTNF3; COL12A1; FN1; FBN1; WNT2; NOX4; PRRX1; AEBP1; GLT8D2; MXRA5; DACT1; ASPN; GABRB2; TIMP3; INHBA; SERPINF1; VCAN; PLAU; GLIS2; DPYSL3; TIMP2; COL1A1; MMP2; CMTM3; ZFPM2; CCIN; ADAM12; PDPN; CHSY3; COL3A1; CD55; PLXNC1; SPOCK1; ACKR4; COL6A3; ST6GAL2; P4HA3; COL5A1; XG; PTPRD; FAM189A1; TBX5; ADAMTS2; POSTN; LOXL2; GALNT1; SLC38A5; GAS1; DSE; MSR1; MMP…
Parathyroid gland	42	5997	33.0709	1.00916	0.505179	1	1	1	LUM; RASGRF2; THBS2; ALPK2; COL12A1; CDH11; FBN1; WNT2; NOX4; GLT8D2; MXRA5; DACT1; ASPN; TIMP3; INHBA; NTM; SERPINF1; VCAN; DPYSL3; MMP2; ZFPM2; CCIN; COL3A1; SPARC; CD55; SPOCK1; ST6GAL2; P4HA3; COL5A1; PTPRD; FAM189A1; LOXL2; GALNT1; GAS1; DSE; MMP11; C1QTNF6; FSTL1; SUGCT; KIF26B; SDC1; MMP14;
Cervix, uterine	46	6391	36.2205	1.03711	0.412303	1	1	1	ITGBL1; LUM; RASGRF2; THBS2; ALPK2; COL12A1; FN1; CDH11; FBN1; WNT2; NOX4; GLT8D2; DACT1; ASPN; TIMP3; INHBA; SERPINF1; VCAN; TIMP2; COL1A1; MMP2; ZFPM2; CCIN; PDPN; SPARC; CD55; SPOCK1; COL6A3; P4HA3; COL5A1; XG; PTPRD; FAM189A1; ADAMTS2; POSTN; LOXL2; GALNT1; GAS1; DSE; MMP11; SUGCT; KIF26B; SDC1; NID1; MMP14; NT5E;
Spleen	53	7887	41.7323	0.96825	0.655354	1	1	1	ITGBL1; RASGRF2; THBS2; ALPK2; COL12A1; FN1; CDH11; WNT2; NOX4; PRRX1; GLT8D2; THY1; TIMP3; INHBA; SERPINF1; VCAN; HSD17B6; PLAU; TIMP2; MMP2; ZFPM2; FNDC1; CCIN; SPARC; CD55; PLXNC1; SPOCK1; COL5A1; PTPRD; FAM189A1; ADAMTS2; POSTN; LOXL2; GALNT1; SLC38A5; DSE; ARHGAP28; SRPX2; MSR1; MMP11; FSTL1; SPON1; SUGCT; KIF26B; TM6SF2; DLEU7; HTRA1; NID1; SULF1; MITF; CHST11; NINJ2; NT5E;
HUVEC	99	13061	77.9528	1.09205	0.05848	1	0.375689	1	COL11A1; COL10A1; ITGBL1; LRRC15; LUM; COL8A2; ITGA11; MFAP5; RASGRF2; COL8A1; TNFSF4; ALPK2; OMD; C1QTNF3; COL12A1; CORIN; FN1; SYNDIG1; ANTXR1; CDH11; FBN1; DCN; NOX4; CTHRC1; F13A1; COL5A2; AEBP1; GLT8D2; MXRA5; DACT1; NETO1; COL1A2; NID2; PDGFRL; COMP; ECM2; INHBA; SERPINF1; VCAN; CEMIP; HSD17B6; CYS1; FGF16; PLAU; FAP; HMCN1; DPYSL3; COL1A1; MMP2; OLFML1; ZFPM2; FNDC1; ADAM12; AXL; PDPN; CHS…
Tonsils	56	7274	44.0945	1.10926	0.180693	1	0.773877	1	ITGBL1; RASGRF2; THBS2; ALPK2; COL12A1; FN1; CDH11; WNT2; NOX4; GLT8D2; MXRA5; DACT1; ASPN; GABRB2; TIMP3; INHBA; SERPINF1; VCAN; PLAU; DPYSL3; TIMP2; COL1A1; MMP2; CMTM3; ZFPM2; CCIN; ADAM12; PDPN; COL3A1; SPARC; CD55; SPOCK1; COL6A3; ST6GAL2; P4HA3; COL5A1; XG; PTPRD; FAM189A1; TBX5; RUNX2; ADAMTS2; POSTN; LOXL2; GALNT1; GAS1; DSE; MMP11; FSTL1; SUGCT; KIF26B; SDC1; NID1; MITF; MMP14; NT5E;
Jurkat A3	14	4200	11.0236	0.480541	0.999827	1	1	1	RASGRF2; AEBP1; THY1; PDGFRL; TIMP2; SPARC; CD55; PLXNC1; SLC38A5; PRR5L; MITF; ALDH1L2; CHST11; NT5E;
Rectum	51	7113	40.1575	1.0331	0.41589	1	1	1	ITGBL1; RASGRF2; THBS2; ALPK2; C1QTNF3; COL12A1; FN1; FBN1; WNT2; NOX4; GLT8D2; DACT1; ASPN; TIMP3; INHBA; VCAN; PLAU; TIMP2; COL1A1; MMP2; ZFPM2; CCIN; ADAM12; PDPN; COL3A1; SPARC; CD55; SPOCK1; COL6A3; ST6GAL2; P4HA3; COL5A1; XG; PTPRD; FAM189A1; TBX5; ADAMTS2; POSTN; LOXL2; GALNT1; GAS1; DSE; MSR1; C1QTNF6; FSTL1; SUGCT; KIF26B; SDC1; HTRA1; MMP14; NT5E;
Liver	88	11680	69.2913	1.0855	0.115943	1	0.578352	1	COL11A1; ITGBL1; LUM; ITGA11; RASGRF2; TNFSF4; THBS2; ALPK2; COL12A1; FN1; ANTXR1; FBN1; DCN; WNT2; PRRX1; F13A1; AEBP1; GLT8D2; MXRA5; DACT1; THY1; COL1A2; ASPN; NID2; TIMP3; INHBA; SERPINF1; VCAN; HSD17B6; FGF16; HMCN1; DPYSL3; TIMP2; COL1A1; MMP2; CMTM3; ZFPM2; FNDC1; CCIN; ADAM12; AXL; PDPN; CHSY3; COL3A1; SPARC; CD55; PLXNC1; SPOCK1; ACKR4; COL6A3; LOX; ST6GAL2; P4HA3; COL5A1; ARSB; XG; PTPR…
CD4	6	1901	4.72441	0.455441	0.993166	1	1	1	LUM; FN1; F13A1; COL1A2; COMP; SERPINF1;
Skeletal muscles	67	9060	52.7559	1.0655	0.259912	1	1	1	LUM; MFAP5; RASGRF2; THBS2; ALPK2; COL12A1; FN1; FBN1; WNT2; NOX4; PRRX1; F13A1; AEBP1; GLT8D2; DACT1; THY1; COL1A2; ASPN; TIMP3; INHBA; SERPINF1; VCAN; DPYSL3; TIMP2; COL1A1; MMP2; ZFPM2; FNDC1; CCIN; ADAM12; PDPN; CHSY3; COL3A1; SPARC; CD55; SPOCK1; COL6A3; ST6GAL2; P4HA3; COL5A1; XG; PTPRD; COPZ2; FAM189A1; TBX5; ADAMTS2; POSTN; LOXL2; GALNT1; GAS1; DSE; ARHGAP28; SRPX2; MSR1; C1QTNF6; FSTL1; …
H293	33	6792	25.9843	0.700147	0.997145	1	1	1	LRRC15; LUM; FN1; FBN1; F13A1; COMP; SERPINF1; VCAN; FAP; HMCN1; DPYSL3; TIMP2; COL1A1; MMP2; ZFPM2; COL3A1; SPARC; CD55; COL6A3; COL5A1; ARSB; POSTN; LOXL2; GAS1; ARHGAP28; SLC24A2; FSTL1; SDC1; GPX8; HTRA1; NID1; RARRES2; MMP14;
Prostate	57	7923	44.8819	1.03658	0.391966	1	1	1	ITGBL1; LUM; ITGA11; RASGRF2; THBS2; ALPK2; COL12A1; FN1; CDH11; FBN1; WNT2; NOX4; PRRX1; AEBP1; MXRA5; ASPN; GABRB2; INHBA; SERPINF1; VCAN; CEMIP; HSD17B6; PLAU; TIMP2; MMP2; ZFPM2; CCIN; ADAM12; PDPN; SPARC; CD55; SPOCK1; COL6A3; ST6GAL2; P4HA3; COL5A1; XG; PTPRD; FAM189A1; ADAMTS2; POSTN; LOXL2; GALNT1; GAS1; DSE; MMP11; FSTL1; SPON1; SUGCT; KIF26B; SDC1; HTRA1; NID1; SULF1; MMP14; CHST11; NIN…
Jurkat	10	2869	7.87402	0.502625	0.997097	1	1	1	SYNDIG1; ANTXR1; THY1; DPYSL3; CD55; LOX; PTPRD; RUNX2; ADAMTS2; NT5E;
Bone marrow	62	7808	48.8189	1.1441	0.0946656	1	0.504883	1	ITGBL1; LUM; RASGRF2; THBS2; ALPK2; COL12A1; FN1; ANTXR1; CDH11; WNT2; NOX4; F13A1; GLT8D2; ASPN; TIMP3; INHBA; SERPINF1; VCAN; PLAU; FAP; DPYSL3; TIMP2; COL1A1; MMP2; ZFPM2; CCIN; AXL; PDPN; CHSY3; COL3A1; SPARC; CD55; SPOCK1; COL6A3; ST6GAL2; P4HA3; COL5A1; XG; PTPRD; FAM189A1; TBX5; ADAMTS12; RUNX2; ADAMTS2; POSTN; LOXL2; GALNT1; GAS1; DSE; MSR1; FSTL1; SUGCT; KIF26B; SDC1; DLEU7; HTRA1; NID1;…
Lateral ventricle	47	6620	37.0079	1.023	0.456093	1	1	1	RASGRF2; THBS2; ALPK2; COL12A1; FN1; WNT2; NOX4; AEBP1; GLT8D2; MXRA5; DACT1; ASPN; GABRB2; TIMP3; INHBA; NTM; SERPINF1; VCAN; DPYSL3; TIMP2; COL1A1; ZFPM2; CCIN; ADAM12; PDPN; COL3A1; SPARC; CD55; PLXNC1; SPOCK1; COL6A3; P4HA3; COL5A1; PTPRD; FAM189A1; TBX5; RUNX2; ADAMTS2; POSTN; LOXL2; GALNT1; GAS1; MMP11; SUGCT; KIF26B; MMP14; NT5E;
Colorectal cancer	58	7513	45.6693	1.11232	0.166252	1	0.745933	1	ITGBL1; LUM; RASGRF2; THBS2; ALPK2; C1QTNF3; COL12A1; FN1; FBN1; DCN; WNT2; NOX4; GLT8D2; MXRA5; DACT1; ASPN; GABRB2; TIMP3; INHBA; NTM; SERPINF1; VCAN; PLAU; DPYSL3; TIMP2; COL1A1; MMP2; ZFPM2; CCIN; ADAM12; PDPN; COL3A1; SPARC; CD55; SPOCK1; COL6A3; ST6GAL2; P4HA3; COL5A1; XG; PTPRD; FAM189A1; TBX5; ADAMTS2; LOXL2; GALNT1; GAS1; DSE; MSR1; MMP11; C1QTNF6; FSTL1; SUGCT; KIF26B; SDC1; NID1; MMP14…
Gall bladder	60	7295	47.2441	1.18506	0.0543085	1	0.351554	1	ITGBL1; RASGRF2; THBS2; ALPK2; C1QTNF3; COL12A1; FN1; CDH11; FBN1; DCN; WNT2; NOX4; AEBP1; GLT8D2; DACT1; ASPN; GABRB2; TIMP3; INHBA; NTM; SERPINF1; VCAN; PLAU; DPYSL3; TIMP2; COL1A1; MMP2; CMTM3; ZFPM2; CCIN; ADAM12; PDPN; COL3A1; SPARC; CD55; SPOCK1; COL6A3; ST6GAL2; P4HA3; COL5A1; XG; PTPRD; FAM189A1; TBX5; RUNX2; ADAMTS2; POSTN; LOXL2; GALNT1; GAS1; DSE; MSR1; MMP11; C1QTNF6; FSTL1; SUGCT; KI…
Plasma	99	11971	77.9528	1.19149	0.00145445	1	0.0359169	0.158439	COL11A1; COL10A1; LRRC15; LUM; COL8A2; ITGA11; MFAP5; RASGRF2; COL8A1; THBS2; ALPK2; OMD; C1QTNF3; COL12A1; CORIN; FN1; ANTXR1; CDH11; FBN1; DCN; WNT2; NOX4; CTHRC1; F13A1; COL5A2; AEBP1; MXRA5; DACT1; THY1; NETO1; COL1A2; ASPN; GABRB2; NID2; TIMP3; PDGFRL; COMP; ECM2; INHBA; NTM; SERPINF1; VCAN; CEMIP; HSD17B6; PLAU; FAP; GLIS2; HMCN1; DPYSL3; TIMP2; COL1A1; MMP2; OLFML1; ZFPM2; CCIN; ADAM12; AX…
Malignant carcinoid	55	7081	43.3071	1.11915	0.163907	1	0.739325	1	ITGBL1; LUM; RASGRF2; THBS2; ALPK2; COL12A1; FN1; FBN1; DCN; WNT2; NOX4; AEBP1; GLT8D2; DACT1; ASPN; GABRB2; TIMP3; INHBA; SERPINF1; VCAN; PLAU; DPYSL3; TIMP2; COL1A1; MMP2; ZFPM2; CCIN; ADAM12; PDPN; COL3A1; SPARC; CD55; SPOCK1; COL6A3; ST6GAL2; P4HA3; COL5A1; PTPRD; FAM189A1; TBX5; RUNX2; ADAMTS2; POSTN; LOXL2; GALNT1; GAS1; DSE; MSR1; MMP11; FSTL1; SUGCT; KIF26B; NID1; MMP14; NT5E;
Ascites cancer cell	28	3509	22.0472	1.14993	0.235032	1	0.944582	1	COL11A1; THBS2; COL12A1; FN1; FBN1; F13A1; THY1; NID2; COMP; INHBA; SERPINF1; PLAU; HMCN1; DPYSL3; TIMP2; COL1A1; COL3A1; SPARC; PLXNC1; LOX; GALNT1; GAS1; MSR1; FSTL1; SPON1; SDC1; RARRES2; MMP14;
Endometrial cancer	62	7460	48.8189	1.19747	0.039858	1	0.286888	1	ITGBL1; LUM; MFAP5; RASGRF2; THBS2; ALPK2; COL12A1; FN1; CDH11; FBN1; DCN; WNT2; NOX4; GLT8D2; MXRA5; DACT1; ASPN; GABRB2; TIMP3; INHBA; NTM; SERPINF1; VCAN; PLAU; DPYSL3; TIMP2; COL1A1; MMP2; CMTM3; ZFPM2; CCIN; ADAM12; PDPN; COL3A1; SPARC; CD55; SPOCK1; COL6A3; ST6GAL2; P4HA3; COL5A1; XG; PTPRD; FAM189A1; TBX5; RUNX2; ADAMTS2; POSTN; LOXL2; GALNT1; GAS1; DSE; MSR1; MMP11; FSTL1; SUGCT; KIF26B; …
Lung cancer	62	7435	48.8189	1.2015	0.0372037	1	0.286888	1	ITGBL1; LUM; RASGRF2; THBS2; ALPK2; C1QTNF3; COL12A1; FN1; CDH11; FBN1; DCN; WNT2; NOX4; AEBP1; MXRA5; DACT1; ASPN; GABRB2; TIMP3; INHBA; NTM; SERPINF1; VCAN; PLAU; DPYSL3; TIMP2; COL1A1; MMP2; CMTM3; ZFPM2; CCIN; ADAM12; PDPN; COL3A1; SPARC; CD55; SPOCK1; COL6A3; ST6GAL2; P4HA3; COL5A1; PTPRD; FAM189A1; TBX5; ADAMTS2; POSTN; LOXL2; GALNT1; GAS1; DSE; ARHGAP28; MSR1; MMP11; C1QTNF6; FSTL1; SUGCT;…
HCT116	1	2651	0.787402	0.0548848	1	1	1	1	VCAN;
PC3	28	1294	22.0472	3.1183	5.28795e-08	4.48418e-05	6.40597e-06	2.82585e-05	ITGBL1; COL12A1; FN1; CDH11; FBN1; DCN; CTHRC1; NID2; PDGFRL; INHBA; VCAN; PLAU; TIMP2; AXL; COL3A1; SPARC; CD55; SPOCK1; COL6A3; COL5A1; POSTN; LOXL2; SRPX2; TLL2; FSTL1; HTRA1; NID1; CHST11;
MicroProt	12	440	9.44882	3.93208	5.70612e-05	0.0483879	0.00322586	0.0142302	LUM; MFAP5; FN1; THY1; SERPINF1; TIMP2; MMP2; COL6A3; XG; ADAMTS2; RARRES2; MMP14;
Epididymis	51	7090	40.1575	1.03646	0.404509	1	1	1	ITGBL1; RASGRF2; THBS2; ALPK2; COL12A1; FN1; FBN1; WNT2; NOX4; AEBP1; GLT8D2; DACT1; ASPN; GABRB2; TIMP3; INHBA; NTM; SERPINF1; VCAN; PLAU; DPYSL3; TIMP2; COL1A1; MMP2; ZFPM2; CCIN; PDPN; COL3A1; SPARC; CD55; SPOCK1; COL6A3; COL5A1; PTPRD; FAM189A1; TBX5; RUNX2; ADAMTS2; POSTN; LOXL2; GALNT1; GAS1; DSE; MSR1; MMP11; SUGCT; KIF26B; NID1; MITF; MMP14; NT5E;
Cerebellum	55	7633	43.3071	1.03822	0.390228	1	1	1	RASGRF2; THBS2; ALPK2; C1QTNF3; FN1; CDH11; WNT2; NOX4; AEBP1; GLT8D2; MXRA5; DACT1; THY1; ASPN; GABRB2; TIMP3; INHBA; NTM; SERPINF1; VCAN; CEMIP; DPYSL3; COL1A1; MMP2; ZFPM2; FNDC1; CCIN; ADAM12; COL3A1; SPARC; CD55; PLXNC1; SPOCK1; COL6A3; ST6GAL2; P4HA3; COL5A1; PTPRD; FAM189A1; TBX5; ADAMTS2; POSTN; LOXL2; GALNT1; SLC38A5; GAS1; DSE; MMP11; FSTL1; SUGCT; KIF26B; TM6SF2; SULF1; CHST11; NT5E;
Nasopharynx	54	6904	42.5197	1.12698	0.15276	1	0.700218	1	ITGBL1; LUM; RASGRF2; THBS2; ALPK2; COL12A1; FN1; CDH11; FBN1; WNT2; NOX4; AEBP1; GLT8D2; DACT1; ASPN; TIMP3; INHBA; NTM; SERPINF1; VCAN; PLAU; DPYSL3; TIMP2; COL1A1; MMP2; ZFPM2; CCIN; ADAM12; PDPN; COL3A1; SPARC; CD55; PLXNC1; SPOCK1; COL6A3; ST6GAL2; P4HA3; PTPRD; FAM189A1; TBX5; RUNX2; ADAMTS2; POSTN; LOXL2; GALNT1; GAS1; DSE; MSR1; MMP11; SUGCT; KIF26B; SDC1; MMP14; NT5E;
global_SCX_fractionated	4	2476	3.14961	0.23331	0.999986	1	1	1	THY1; SDC1; GPX8; NT5E;
Hippocampus	52	7355	40.9449	1.0187	0.465226	1	1	1	ITGBL1; LUM; RASGRF2; THBS2; ALPK2; FN1; WNT2; NOX4; AEBP1; GLT8D2; MXRA5; DACT1; GABRB2; TIMP3; INHBA; NTM; SERPINF1; VCAN; CEMIP; DPYSL3; TIMP2; COL1A1; MMP2; CCIN; ADAM12; COL3A1; SPARC; CD55; PLXNC1; SPOCK1; COL6A3; ST6GAL2; P4HA3; COL5A1; XG; PTPRD; FAM189A1; RUNX2; ADAMTS2; POSTN; LOXL2; GALNT1; GAS1; MSR1; MMP11; SUGCT; KIF26B; TM6SF2; SULF1; MMP14; CHST11; NT5E;
HeLa	22	5789	17.3228	0.547719	0.999918	1	1	1	COL11A1; ITGA11; RASGRF2; ALPK2; FBN1; MXRA5; DACT1; NTM; VCAN; FGF16; HMCN1; FNDC1; COL3A1; SGIP1; CD55; COL6A3; ST6GAL2; ARSB; SLC38A5; DSE; ARHGAP28; SUGCT;
Malignant lymphoma	50	6586	39.3701	1.0939	0.239917	1	0.950697	1	ITGBL1; LUM; RASGRF2; THBS2; ALPK2; COL12A1; FN1; FBN1; WNT2; NOX4; GLT8D2; MXRA5; DACT1; ASPN; TIMP3; INHBA; SERPINF1; VCAN; PLAU; DPYSL3; TIMP2; COL1A1; MMP2; ZFPM2; CCIN; PDPN; COL3A1; SPARC; CD55; SPOCK1; COL6A3; ST6GAL2; P4HA3; COL5A1; PTPRD; FAM189A1; TBX5; RUNX2; ADAMTS2; POSTN; LOXL2; GALNT1; GAS1; MMP11; FSTL1; SUGCT; KIF26B; SDC1; MITF; NT5E;
Prostate cancer	58	7214	45.6693	1.15843	0.088674	1	0.485133	1	ITGBL1; LUM; RASGRF2; THBS2; ALPK2; C1QTNF3; COL12A1; FN1; FBN1; DCN; WNT2; NOX4; AEBP1; GLT8D2; MXRA5; DACT1; THY1; ASPN; GABRB2; TIMP3; INHBA; SERPINF1; VCAN; PLAU; DPYSL3; TIMP2; COL1A1; MMP2; CMTM3; ZFPM2; CCIN; ADAM12; PDPN; SPARC; CD55; SPOCK1; COL6A3; P4HA3; COL5A1; PTPRD; FAM189A1; TBX5; ADAMTS2; LOXL2; GALNT1; GAS1; DSE; ARHGAP28; MSR1; MMP11; FSTL1; SUGCT; KIF26B; SDC1; NID1; MITF; MMP1…
Skin	65	7292	51.1811	1.28433	0.00616922	1	0.0980999	0.432745	ITGBL1; LRRC15; LUM; ITGA11; RASGRF2; COL8A1; THBS2; ALPK2; C1QTNF3; COL12A1; FN1; CDH11; FBN1; DCN; WNT2; NOX4; CTHRC1; F13A1; AEBP1; GLT8D2; DACT1; COL1A2; ASPN; GABRB2; TIMP3; INHBA; NTM; SERPINF1; VCAN; PLAU; DPYSL3; TIMP2; COL1A1; MMP2; ZFPM2; CCIN; ADAM12; COL3A1; SPARC; CD55; COL6A3; LOX; ST6GAL2; P4HA3; COL5A1; XG; PTPRD; FAM189A1; RUNX2; ADAMTS2; POSTN; LOXL2; GALNT1; ARHGAP28; MMP11; SP…
Placenta	90	10894	70.8661	1.19027	0.00522688	1	0.0943063	0.416011	COL10A1; ITGBL1; LRRC15; LUM; ITGA11; MFAP5; RASGRF2; THBS2; ALPK2; C1QTNF3; COL12A1; FN1; CDH11; FBN1; DCN; WNT2; NOX4; PRRX1; F13A1; AEBP1; GLT8D2; MXRA5; DACT1; THY1; COL1A2; ASPN; GABRB2; NID2; TIMP3; INHBA; NTM; SERPINF1; VCAN; HSD17B6; PLAU; FAP; GLIS2; DPYSL3; TIMP2; COL1A1; MMP2; CMTM3; ZFPM2; CCIN; ADAM12; PDPN; CHSY3; COL3A1; SPARC; CD55; PLXNC1; SPOCK1; ACKR4; COL6A3; LOX; ST6GAL2; P4H…
Lung	81	9992	63.7795	1.16796	0.0224515	1	0.216159	0.953537	ITGBL1; LUM; ITGA11; RASGRF2; THBS2; ALPK2; COL12A1; FN1; ANTXR1; CDH11; FBN1; DCN; WNT2; NOX4; PRRX1; AEBP1; GLT8D2; DACT1; ASPN; TIMP3; PDGFRL; INHBA; NTM; SERPINF1; VCAN; CEMIP; HSD17B6; PLAU; GLIS2; DPYSL3; TIMP2; COL1A1; MMP2; CMTM3; ZFPM2; FNDC1; CCIN; PDPN; CHSY3; COL3A1; SPARC; CD55; PLXNC1; SPOCK1; ACKR4; COL6A3; LOX; ST6GAL2; P4HA3; COL5A1; XG; PTPRD; COPZ2; FAM189A1; TBX5; ADAMTS12; RU…
Cerebral cortex	49	7099	38.5827	0.994556	0.55361	1	1	1	RASGRF2; THBS2; ALPK2; COL12A1; WNT2; NOX4; AEBP1; GLT8D2; MXRA5; DACT1; ASPN; GABRB2; TIMP3; INHBA; NTM; SERPINF1; VCAN; DPYSL3; TIMP2; COL1A1; MMP2; ZFPM2; CCIN; CHSY3; SPARC; CD55; PLXNC1; SPOCK1; COL6A3; ST6GAL2; P4HA3; COL5A1; PTPRD; FAM189A1; TBX5; RUNX2; ADAMTS2; POSTN; LOXL2; GALNT1; SLC38A5; GAS1; DSE; MMP11; SUGCT; KIF26B; MMP14; CHST11; NT5E;
Ovarian cancer	62	7644	48.8189	1.16865	0.0643452	1	0.398283	1	ITGBL1; LUM; RASGRF2; THBS2; ALPK2; C1QTNF3; COL12A1; FN1; CDH11; FBN1; DCN; WNT2; NOX4; AEBP1; GLT8D2; MXRA5; DACT1; THY1; ASPN; GABRB2; TIMP3; INHBA; NTM; SERPINF1; VCAN; PLAU; DPYSL3; TIMP2; COL1A1; MMP2; CMTM3; ZFPM2; CCIN; ADAM12; PDPN; COL3A1; SPARC; CD55; SPOCK1; COL6A3; ST6GAL2; P4HA3; COL5A1; PTPRD; FAM189A1; TBX5; RUNX2; ADAMTS2; LOXL2; GALNT1; GAS1; DSE; MSR1; MMP11; FSTL1; SUGCT; KIF2…
Kidney	83	10256	65.3543	1.16599	0.0204096	1	0.203915	0.899522	ITGBL1; LUM; ITGA11; RASGRF2; THBS2; ALPK2; C1QTNF3; COL12A1; FN1; CDH11; FBN1; DCN; WNT2; NOX4; PRRX1; COL5A2; AEBP1; GLT8D2; THY1; COL1A2; ASPN; NID2; TIMP3; INHBA; SERPINF1; VCAN; CEMIP; PLAU; GLIS2; DPYSL3; TIMP2; COL1A1; MMP2; CMTM3; ZFPM2; FNDC1; CCIN; ADAM12; PDPN; CHSY3; COL3A1; SPARC; CD55; PLXNC1; SPOCK1; ACKR4; COL6A3; ST6GAL2; P4HA3; COL5A1; XG; PTPRD; COPZ2; FAM189A1; TBX5; RUNX2; AD…
H1688	4	1007	3.14961	0.573658	0.924186	1	1	1	CTHRC1; TIMP2; NID1; CHST11;
Sy5y	5	2490	3.93701	0.289854	0.999935	1	1	1	ANTXR1; THY1; SERPINF1; DPYSL3; SDC1;
Duodenum	54	7275	42.5197	1.0695	0.290943	1	1	1	ITGBL1; RASGRF2; THBS2; ALPK2; COL12A1; FN1; FBN1; WNT2; NOX4; AEBP1; GLT8D2; DACT1; ASPN; GABRB2; TIMP3; INHBA; SERPINF1; VCAN; PLAU; TIMP2; COL1A1; MMP2; CMTM3; ZFPM2; CCIN; ADAM12; COL3A1; SPARC; CD55; PLXNC1; SPOCK1; COL6A3; ST6GAL2; P4HA3; COL5A1; XG; PTPRD; FAM189A1; TBX5; ADAMTS2; POSTN; LOXL2; GALNT1; GAS1; MSR1; MMP11; C1QTNF6; FSTL1; SUGCT; KIF26B; SDC1; HTRA1; MMP14; NT5E;
Bronchus	52	6923	40.9449	1.08227	0.262025	1	1	1	ITGBL1; LUM; RASGRF2; THBS2; ALPK2; COL12A1; FN1; CDH11; FBN1; DCN; WNT2; MXRA5; DACT1; ASPN; GABRB2; TIMP3; INHBA; SERPINF1; VCAN; DPYSL3; TIMP2; COL1A1; MMP2; ZFPM2; CCIN; ADAM12; PDPN; COL3A1; SPARC; CD55; SPOCK1; ST6GAL2; P4HA3; COL5A1; PTPRD; FAM189A1; TBX5; RUNX2; ADAMTS2; POSTN; LOXL2; GALNT1; DSE; MSR1; MMP11; FSTL1; SUGCT; KIF26B; SDC1; HTRA1; NID1; MMP14;
Brain	48	7290	37.7953	0.948737	0.712066	1	1	1	LUM; ITGA11; RASGRF2; THBS2; FN1; CDH11; DCN; WNT2; NOX4; PRRX1; THY1; NETO1; GABRB2; TIMP3; PDGFRL; INHBA; NTM; SERPINF1; VCAN; CEMIP; HSD17B6; PLAU; DPYSL3; TIMP2; FNDC1; PDPN; CHSY3; SGIP1; SPARC; PLXNC1; SPOCK1; ST6GAL2; PTPRD; COPZ2; POSTN; GALNT1; SLC38A5; DSE; MSR1; TLL2; SPON1; EMX2; TM6SF2; DLEU7; HTRA1; SULF1; CHST11; NINJ2;
Stomach	62	8044	48.8189	1.11053	0.1547	1	0.705298	1	ITGBL1; ITGA11; RASGRF2; THBS2; ALPK2; COL12A1; FN1; FBN1; WNT2; NOX4; AEBP1; GLT8D2; DACT1; ASPN; GABRB2; TIMP3; INHBA; SERPINF1; VCAN; PLAU; TIMP2; COL1A1; MMP2; CMTM3; ZFPM2; CCIN; ADAM12; CHSY3; COL3A1; SPARC; CD55; SPOCK1; COL6A3; ST6GAL2; P4HA3; COL5A1; XG; PTPRD; FAM189A1; TBX5; RUNX2; ADAMTS2; POSTN; LOXL2; GALNT1; SLC38A5; GAS1; DSE; MSR1; MMP11; FSTL1; SUGCT; KIF26B; SDC1; HTRA1; NID1; …
Pancreas	76	9936	59.8425	1.10205	0.121166	1	0.5838	1	ITGBL1; LUM; ITGA11; RASGRF2; THBS2; ALPK2; COL12A1; FN1; FBN1; DCN; WNT2; NOX4; PRRX1; F13A1; AEBP1; GLT8D2; DACT1; THY1; ASPN; GABRB2; NID2; TIMP3; INHBA; SERPINF1; VCAN; CEMIP; PLAU; DPYSL3; TIMP2; COL1A1; MMP2; CMTM3; ZFPM2; FNDC1; CCIN; ADAM12; PDPN; CHSY3; COL3A1; SPARC; CD55; SPOCK1; COL6A3; ST6GAL2; P4HA3; COL5A1; PTPRD; COPZ2; FAM189A1; TBX5; ADAMTS2; POSTN; LOXL2; GALNT1; GAS1; DSE; ARH…
Lymph nodes	49	6700	38.5827	1.05378	0.353609	1	1	1	ITGBL1; RASGRF2; THBS2; ALPK2; FN1; CDH11; WNT2; NOX4; GLT8D2; DACT1; ASPN; TIMP3; INHBA; SERPINF1; PLAU; TIMP2; COL1A1; MMP2; CMTM3; ZFPM2; CCIN; SPARC; CD55; SPOCK1; COL6A3; ST6GAL2; P4HA3; COL5A1; XG; PTPRD; FAM189A1; TBX5; RUNX2; ADAMTS2; POSTN; LOXL2; GALNT1; GAS1; FSTL1; SUGCT; KIF26B; SDC1; DLEU7; HTRA1; NID1; MITF; CHST11; NINJ2; NT5E;
H358	12	1489	9.44882	1.16195	0.338155	1	1	1	COL8A1; FN1; CTHRC1; VCAN; CEMIP; PLAU; TIMP2; CD55; LOXL2; SRPX2; SDC1; NT5E;
Fallopian tubes	48	6677	37.7953	1.03584	0.412423	1	1	1	ITGBL1; LUM; RASGRF2; THBS2; ALPK2; FN1; FBN1; WNT2; NOX4; AEBP1; GLT8D2; MXRA5; DACT1; ASPN; GABRB2; TIMP3; INHBA; SERPINF1; VCAN; PLAU; DPYSL3; TIMP2; COL1A1; MMP2; ZFPM2; CCIN; SPARC; CD55; SPOCK1; COL6A3; P4HA3; COL5A1; PTPRD; FAM189A1; TBX5; ADAMTS2; POSTN; LOXL2; GALNT1; GAS1; DSE; MMP11; SUGCT; KIF26B; HTRA1; NID1; MMP14; NT5E;
Head & neck cancer	56	7062	44.0945	1.14256	0.118333	1	0.580035	1	ITGBL1; LUM; RASGRF2; THBS2; ALPK2; COL12A1; FN1; CDH11; FBN1; DCN; WNT2; NOX4; AEBP1; GLT8D2; DACT1; ASPN; GABRB2; TIMP3; INHBA; SERPINF1; VCAN; PLAU; DPYSL3; TIMP2; COL1A1; MMP2; ZFPM2; CCIN; ADAM12; PDPN; COL3A1; SPARC; CD55; SPOCK1; COL6A3; ST6GAL2; P4HA3; COL5A1; PTPRD; FAM189A1; TBX5; ADAMTS2; POSTN; LOXL2; GALNT1; GAS1; DSE; ARHGAP28; MMP11; C1QTNF6; SUGCT; KIF26B; SDC1; NID1; MMP14; NT5E;
Pancreatic cancer	73	8316	57.4803	1.26476	0.00418075	1	0.0805744	0.355435	COL11A1; ITGBL1; LUM; RASGRF2; THBS2; ALPK2; C1QTNF3; COL12A1; FN1; FBN1; DCN; WNT2; NOX4; CTHRC1; F13A1; AEBP1; GLT8D2; MXRA5; DACT1; THY1; ASPN; GABRB2; NID2; TIMP3; INHBA; NTM; SERPINF1; VCAN; PLAU; FAP; HMCN1; DPYSL3; TIMP2; COL1A1; MMP2; CMTM3; OLFML1; ZFPM2; CCIN; ADAM12; PDPN; COL3A1; SPARC; CD55; SPOCK1; COL6A3; LOX; ST6GAL2; P4HA3; COL5A1; XG; PTPRD; FAM189A1; TBX5; RUNX2; ADAMTS2; POSTN…
BT474	5	558	3.93701	1.29342	0.345875	1	1	1	COL12A1; FN1; MXRA5; SPOCK1; FSTL1;
Seminal vesicle	46	6620	36.2205	1.00123	0.529839	1	1	1	ITGBL1; RASGRF2; THBS2; ALPK2; COL12A1; FN1; FBN1; WNT2; NOX4; AEBP1; GLT8D2; DACT1; ASPN; GABRB2; TIMP3; INHBA; SERPINF1; TIMP2; COL1A1; MMP2; CMTM3; ZFPM2; CCIN; PDPN; COL3A1; CD55; SPOCK1; COL6A3; P4HA3; COL5A1; XG; PTPRD; FAM189A1; TBX5; ADAMTS2; LOXL2; GALNT1; GAS1; DSE; MMP11; SUGCT; KIF26B; SDC1; NID1; MMP14; NT5E;
Urinary bladder	52	7054	40.9449	1.06217	0.319356	1	1	1	ITGBL1; RASGRF2; THBS2; ALPK2; COL12A1; FN1; FBN1; WNT2; NOX4; GLT8D2; MXRA5; DACT1; ASPN; GABRB2; TIMP3; INHBA; SERPINF1; VCAN; PLAU; TIMP2; COL1A1; MMP2; CMTM3; ZFPM2; CCIN; ADAM12; PDPN; COL3A1; CD55; SPOCK1; COL6A3; ST6GAL2; P4HA3; COL5A1; PTPRD; FAM189A1; TBX5; RUNX2; ADAMTS2; POSTN; LOXL2; GALNT1; GAS1; DSE; MMP11; FSTL1; SUGCT; KIF26B; SDC1; NID1; MMP14; NT5E;
K-562	2	2513	1.5748	0.115224	1	1	1	1	FNDC1; SULF1;
Salivary glands	54	6607	42.5197	1.17764	0.0793871	1	0.44975	1	LUM; ITGA11; RASGRF2; THBS2; ALPK2; COL12A1; FN1; CDH11; FBN1; WNT2; NOX4; GLT8D2; DACT1; ASPN; TIMP3; INHBA; NTM; VCAN; TIMP2; COL1A1; MMP2; CMTM3; ZFPM2; CCIN; ADAM12; PDPN; COL3A1; CD55; SPOCK1; COL6A3; ST6GAL2; P4HA3; COL5A1; XG; PTPRD; FAM189A1; TBX5; RUNX2; ADAMTS2; POSTN; LOXL2; GALNT1; GAS1; DSE; MMP11; FSTL1; SUGCT; KIF26B; SDC1; HTRA1; SULF1; CHST11; NINJ2; NT5E;
Testis	77	10269	60.6299	1.08034	0.174474	1	0.763226	1	ITGBL1; LUM; ITGA11; RASGRF2; THBS2; ALPK2; COL12A1; FN1; DCN; WNT2; NOX4; PRRX1; F13A1; AEBP1; GLT8D2; MXRA5; DACT1; THY1; COL1A2; ASPN; GABRB2; NID2; TIMP3; INHBA; NTM; SERPINF1; VCAN; CEMIP; HSD17B6; PLAU; DPYSL3; TIMP2; COL1A1; MMP2; CMTM3; OLFML1; ZFPM2; FNDC1; CCIN; ADAM12; PDPN; CHSY3; COL3A1; SPARC; CD55; SPOCK1; COL6A3; ST6GAL2; P4HA3; COL5A1; ARSB; XG; PTPRD; FAM189A1; TBX5; RUNX2; ADAM…
MDA231	9	336	7.08661	3.86291	0.000566583	0.480463	0.0192185	0.084778	FN1; CDH11; CEMIP; PLAU; TIMP2; AXL; COL5A1; LOXL2; FSTL1;
Urothelial cancer	63	7521	49.6063	1.20691	0.0319016	1	0.270525	1	ITGBL1; LUM; RASGRF2; THBS2; ALPK2; C1QTNF3; COL12A1; FN1; CDH11; FBN1; DCN; WNT2; NOX4; GLT8D2; MXRA5; DACT1; ASPN; GABRB2; TIMP3; INHBA; NTM; SERPINF1; VCAN; PLAU; DPYSL3; TIMP2; COL1A1; MMP2; CMTM3; ZFPM2; CCIN; PDPN; COL3A1; SPARC; CD55; PLXNC1; SPOCK1; COL6A3; ST6GAL2; P4HA3; COL5A1; XG; PTPRD; FAM189A1; TBX5; RUNX2; ADAMTS2; POSTN; LOXL2; GALNT1; GAS1; DSE; ARHGAP28; MSR1; MMP11; C1QTNF6; F…
Soft tissue	62	6969	48.8189	1.28184	0.00862764	1	0.118004	0.520547	ITGBL1; LUM; MFAP5; RASGRF2; THBS2; ALPK2; COL12A1; FN1; CDH11; FBN1; DCN; WNT2; NOX4; F13A1; AEBP1; GLT8D2; MXRA5; DACT1; THY1; ASPN; TIMP3; INHBA; SERPINF1; VCAN; PLAU; DPYSL3; TIMP2; COL1A1; MMP2; CMTM3; ZFPM2; CCIN; ADAM12; PDPN; COL3A1; SPARC; CD55; PLXNC1; SPOCK1; ST6GAL2; P4HA3; COL5A1; XG; PTPRD; FAM189A1; TBX5; RUNX2; ADAMTS2; POSTN; LOXL2; GALNT1; GAS1; DSE; ARHGAP28; MMP11; C1QTNF6; FS…
Testis cancer	63	7248	49.6063	1.25237	0.0138561	1	0.164094	0.723864	ITGBL1; LUM; RASGRF2; THBS2; ALPK2; COL12A1; FN1; CDH11; FBN1; DCN; WNT2; NOX4; F13A1; AEBP1; GLT8D2; MXRA5; DACT1; THY1; ASPN; GABRB2; TIMP3; INHBA; NTM; SERPINF1; VCAN; PLAU; DPYSL3; TIMP2; COL1A1; MMP2; ZFPM2; CCIN; ADAM12; PDPN; COL3A1; SPARC; CD55; SPOCK1; COL6A3; ST6GAL2; P4HA3; COL5A1; XG; PTPRD; FAM189A1; TBX5; ADAMTS2; POSTN; LOXL2; GALNT1; GAS1; DSE; ARHGAP28; MSR1; MMP11; C1QTNF6; FSTL…
Neutrophil	19	2031	14.9606	1.34838	0.108897	1	0.566533	1	LUM; THBS2; FN1; FBN1; DCN; F13A1; COL1A2; COMP; SERPINF1; VCAN; FAP; DPYSL3; AXL; SPARC; CD55; COL6A3; COL5A1; POSTN; GALNT1;
CD8	7	3327	5.51181	0.303533	0.999994	1	1	1	LUM; FN1; F13A1; SERPINF1; VCAN; SPARC; SLC24A2;
Stomach cancer	57	7399	44.8819	1.10999	0.175178	1	0.763226	1	ITGBL1; LUM; RASGRF2; THBS2; ALPK2; C1QTNF3; COL12A1; FN1; CDH11; DCN; WNT2; NOX4; AEBP1; GLT8D2; MXRA5; DACT1; ASPN; GABRB2; TIMP3; INHBA; NTM; SERPINF1; VCAN; PLAU; TIMP2; COL1A1; MMP2; CMTM3; ZFPM2; CCIN; ADAM12; PDPN; SPARC; CD55; SPOCK1; COL6A3; ST6GAL2; P4HA3; COL5A1; XG; PTPRD; FAM189A1; TBX5; ADAMTS2; LOXL2; GALNT1; GAS1; DSE; MSR1; MMP11; C1QTNF6; SUGCT; KIF26B; SDC1; NID1; MMP14; NT5E;
Skin cancer	59	7029	46.4567	1.20941	0.0387221	1	0.286888	1	ITGBL1; LUM; RASGRF2; THBS2; ALPK2; COL12A1; FN1; CDH11; FBN1; DCN; WNT2; NOX4; AEBP1; GLT8D2; MXRA5; DACT1; ASPN; GABRB2; TIMP3; INHBA; NTM; SERPINF1; VCAN; PLAU; DPYSL3; TIMP2; COL1A1; MMP2; ZFPM2; CCIN; PDPN; COL3A1; SPARC; CD55; SPOCK1; COL6A3; ST6GAL2; P4HA3; COL5A1; XG; PTPRD; FAM189A1; TBX5; ADAMTS2; POSTN; LOXL2; GALNT1; GAS1; DSE; ARHGAP28; MMP11; C1QTNF6; SUGCT; KIF26B; SDC1; NID1; MITF…
Adrenal glands	62	7554	48.8189	1.18257	0.0512217	1	0.342016	1	ITGBL1; LUM; RASGRF2; THBS2; ALPK2; COL12A1; FN1; FBN1; DCN; WNT2; NOX4; AEBP1; GLT8D2; MXRA5; DACT1; THY1; ASPN; TIMP3; INHBA; NTM; SERPINF1; VCAN; HSD17B6; DPYSL3; TIMP2; COL1A1; MMP2; ZFPM2; CCIN; ADAM12; CHSY3; COL3A1; SPARC; CD55; SPOCK1; COL6A3; ST6GAL2; P4HA3; COL5A1; XG; PTPRD; FAM189A1; TBX5; ADAMTS2; POSTN; LOXL2; GALNT1; GAS1; DSE; ARHGAP28; MMP11; C1QTNF6; FSTL1; SUGCT; KIF26B; SDC1; …
TOV112D	14	1276	11.0236	1.58171	0.0592192	1	0.377578	1	AEBP1; COL1A2; COMP; SERPINF1; VCAN; PLAU; TIMP2; COL1A1; AXL; SPARC; MMP11; FSTL1; SDC1; HTRA1;
LNCaP	9	1455	7.08661	0.892074	0.688684	1	1	1	FN1; NETO1; PDGFRL; COMP; TIMP2; SPOCK1; LOX; SPON1; CHST11;
Corpus, uterine	58	6997	45.6693	1.19435	0.0518566	1	0.34355	1	ITGBL1; LUM; MFAP5; RASGRF2; THBS2; ALPK2; COL12A1; FN1; CDH11; FBN1; DCN; WNT2; NOX4; F13A1; AEBP1; GLT8D2; MXRA5; DACT1; ASPN; GABRB2; TIMP3; INHBA; NTM; SERPINF1; VCAN; PLAU; DPYSL3; TIMP2; COL1A1; MMP2; CMTM3; ZFPM2; CCIN; ADAM12; PDPN; COL3A1; SPARC; CD55; SPOCK1; P4HA3; COL5A1; PTPRD; FAM189A1; TBX5; ADAMTS2; POSTN; LOXL2; GALNT1; GAS1; DSE; MMP11; C1QTNF6; SUGCT; KIF26B; NID1; MITF; MMP14;…
Appendix	53	7004	41.7323	1.09032	0.237304	1	0.947891	1	ITGBL1; RASGRF2; THBS2; ALPK2; COL12A1; FN1; FBN1; WNT2; NOX4; F13A1; GLT8D2; MXRA5; DACT1; ASPN; GABRB2; TIMP3; INHBA; SERPINF1; VCAN; PLAU; TIMP2; COL1A1; MMP2; ZFPM2; CCIN; ADAM12; COL3A1; SPARC; CD55; SPOCK1; COL6A3; ST6GAL2; P4HA3; COL5A1; XG; PTPRD; FAM189A1; TBX5; ADAMTS2; LOXL2; GALNT1; GAS1; DSE; MSR1; MMP11; C1QTNF6; FSTL1; SUGCT; KIF26B; SDC1; MITF; MMP14; NT5E;
HTB75	16	1277	12.5984	1.80609	0.0154516	1	0.177067	0.781092	MFAP5; FN1; ANTXR1; MXRA5; NID2; TIMP2; AXL; SPARC; SPOCK1; LOX; COL5A1; LOXL2; FSTL1; HTRA1; RARRES2; NT5E;
Smooth muscle cells	42	5124	33.0709	1.1811	0.120573	1	0.5838	1	RASGRF2; THBS2; ALPK2; COL12A1; FN1; CDH11; FBN1; DCN; WNT2; NOX4; AEBP1; THY1; ASPN; INHBA; VCAN; PLAU; DPYSL3; TIMP2; COL1A1; MMP2; PDPN; COL3A1; SPARC; CD55; SPOCK1; COL6A3; P4HA3; COL5A1; XG; PTPRD; FAM189A1; ADAMTS2; POSTN; LOXL2; GALNT1; C1QTNF6; SUGCT; KIF26B; HTRA1; MITF; MMP14; NT5E;
Gastric juice	1	243	0.787402	0.598742	0.818025	1	1	1	FN1;
Urine	42	3267	33.0709	1.85244	2.51845e-05	0.0213564	0.0016428	0.00724685	LRRC15; LUM; THBS2; OMD; COL12A1; FN1; ANTXR1; CDH11; FBN1; PRRX1; MXRA5; THY1; COL1A2; GABRB2; COMP; INHBA; NTM; SERPINF1; VCAN; PLAU; HMCN1; DPYSL3; TIMP2; COL1A1; MMP2; AXL; COL3A1; CD55; COL6A3; LOX; ST6GAL2; ARSB; GALNT1; GAS1; SLC24A2; FSTL1; SDC1; TM6SF2; PRR5L; NID1; RARRES2; NT5E;
Heart	52	5507	40.9449	1.36055	0.00587948	1	0.0972906	0.429175	LUM; ITGA11; RASGRF2; THBS2; CORIN; FN1; ANTXR1; CDH11; NOX4; PRRX1; DACT1; ASPN; NID2; TIMP3; SERPINF1; GLIS2; DPYSL3; MMP2; ZFPM2; FNDC1; ADAM12; PDPN; CHSY3; SPARC; PLXNC1; SPOCK1; ACKR4; COL6A3; LOX; ST6GAL2; COL5A1; XG; PTPRD; COPZ2; POSTN; LOXL2; GALNT1; GAS1; DSE; SRPX2; MMP11; FSTL1; SPON1; SUGCT; TM6SF2; DLEU7; HTRA1; NID1; SULF1; MITF; CHST11; NINJ2;
Amygdala	9	1204	7.08661	1.07805	0.458961	1	1	1	THBS2; SERPINF1; CEMIP; FNDC1; SPOCK1; ST6GAL2; TM6SF2; SULF1; CHST11;
Red blood cells	1	166	0.787402	0.876454	0.686981	1	1	1	XG;
Thyroid gland	54	7306	42.5197	1.06497	0.304572	1	1	1	ITGBL1; ITGA11; RASGRF2; THBS2; ALPK2; COL12A1; FN1; FBN1; WNT2; NOX4; AEBP1; GLT8D2; DACT1; ASPN; TIMP3; INHBA; NTM; SERPINF1; VCAN; PLAU; TIMP2; COL1A1; MMP2; ZFPM2; CCIN; AXL; CHSY3; SPARC; CD55; SPOCK1; ST6GAL2; P4HA3; COL5A1; XG; PTPRD; FAM189A1; TBX5; RUNX2; ADAMTS2; POSTN; LOXL2; GALNT1; GAS1; DSE; MMP11; C1QTNF6; SUGCT; KIF26B; HTRA1; NID1; SULF1; CHST11; NINJ2; NT5E;
H460	18	736	14.1732	3.52511	3.30051e-06	0.00279883	0.000279883	0.00123464	ITGBL1; LUM; COL8A1; FN1; ANTXR1; CDH11; FBN1; NID2; PDGFRL; TIMP2; AXL; CD55; SPOCK1; COL5A1; LOXL2; SRPX2; FSTL1; HTRA1;
Heart muscle	51	6191	40.1575	1.18696	0.0795548	1	0.44975	1	ITGBL1; RASGRF2; THBS2; ALPK2; COL12A1; FN1; CDH11; FBN1; DCN; WNT2; NOX4; AEBP1; GLT8D2; DACT1; ASPN; TIMP3; INHBA; SERPINF1; VCAN; TIMP2; COL1A1; MMP2; CCIN; ADAM12; PDPN; COL3A1; CD55; SPOCK1; P4HA3; COL5A1; XG; PTPRD; FAM189A1; TBX5; RUNX2; ADAMTS2; POSTN; LOXL2; GALNT1; GAS1; DSE; ARHGAP28; MMP11; C1QTNF6; FSTL1; SUGCT; KIF26B; NID1; MITF; MMP14; NT5E;
B Cell	5	2254	3.93701	0.320202	0.999722	1	1	1	LRRC15; FN1; F13A1; SDC1; NT5E;
Spinal cord	12	1465	9.44882	1.18099	0.318012	1	1	1	THBS2; SERPINF1; CEMIP; FNDC1; SPOCK1; ST6GAL2; XG; SLC38A5; SPON1; TM6SF2; SULF1; CHST11;
Malignant glioma	61	7169	48.0315	1.22598	0.0259076	1	0.2388	1	ITGBL1; LUM; RASGRF2; THBS2; ALPK2; COL12A1; FN1; CDH11; FBN1; DCN; WNT2; NOX4; F13A1; AEBP1; GLT8D2; MXRA5; DACT1; THY1; ASPN; GABRB2; TIMP3; INHBA; NTM; SERPINF1; VCAN; PLAU; DPYSL3; TIMP2; COL1A1; MMP2; ZFPM2; CCIN; ADAM12; PDPN; COL3A1; SPARC; CD55; SPOCK1; COL6A3; ST6GAL2; P4HA3; COL5A1; XG; PTPRD; FAM189A1; TBX5; ADAMTS2; POSTN; LOXL2; GALNT1; GAS1; DSE; ARHGAP28; MMP11; C1QTNF6; SUGCT; KIF…
Cervical cancer	59	7426	46.4567	1.14475	0.104087	1	0.548236	1	ITGBL1; LUM; RASGRF2; THBS2; ALPK2; COL12A1; FN1; CDH11; FBN1; DCN; WNT2; NOX4; GLT8D2; MXRA5; DACT1; ASPN; GABRB2; TIMP3; INHBA; NTM; SERPINF1; VCAN; PLAU; DPYSL3; TIMP2; COL1A1; MMP2; ZFPM2; CCIN; ADAM12; PDPN; COL3A1; SPARC; CD55; SPOCK1; COL6A3; ST6GAL2; P4HA3; COL5A1; XG; PTPRD; FAM189A1; TBX5; ADAMTS2; LOXL2; GALNT1; GAS1; DSE; MSR1; MMP11; C1QTNF6; FSTL1; SUGCT; KIF26B; SDC1; NID1; MITF; M…
Malignant melanoma	62	7459	48.8189	1.19763	0.039749	1	0.286888	1	ITGBL1; LUM; RASGRF2; THBS2; ALPK2; COL12A1; FN1; CDH11; FBN1; DCN; WNT2; NOX4; AEBP1; GLT8D2; MXRA5; DACT1; THY1; ASPN; GABRB2; TIMP3; INHBA; NTM; SERPINF1; VCAN; PLAU; DPYSL3; TIMP2; COL1A1; MMP2; ZFPM2; CCIN; ADAM12; PDPN; COL3A1; SPARC; CD55; SPOCK1; COL6A3; ST6GAL2; P4HA3; COL5A1; XG; PTPRD; FAM189A1; TBX5; ADAMTS2; POSTN; LOXL2; GALNT1; GAS1; DSE; MSR1; MMP11; C1QTNF6; FSTL1; SUGCT; KIF26B;…
Oesophagus	7	921	5.51181	1.09647	0.458301	1	1	1	FN1; MMP2; COL6A3; COL5A1; POSTN; MMP11; HTRA1;
Embryonal carcinoma cells	6	1232	4.72441	0.702753	0.864114	1	1	1	THY1; PDPN; CD55; GALNT1; GPX8; MMP14;
ES2	28	3527	22.0472	1.14406	0.243959	1	0.957766	1	COL12A1; FN1; FBN1; CTHRC1; PRRX1; AEBP1; THY1; PDGFRL; INHBA; NTM; SERPINF1; PLAU; DPYSL3; TIMP2; COL1A1; MMP2; AXL; COL3A1; SPARC; COL6A3; LOX; LOXL2; FSTL1; GPX8; HTRA1; MMP14; CHST11; NT5E;
Ovary	81	8592	63.7795	1.35827	9.54878e-05	0.0809737	0.00476316	0.0210116	COL10A1; ITGBL1; LUM; COL8A2; ITGA11; MFAP5; RASGRF2; COL8A1; THBS2; ALPK2; COL12A1; FN1; ANTXR1; CDH11; FBN1; DCN; WNT2; NOX4; CTHRC1; PRRX1; F13A1; COL5A2; GLT8D2; MXRA5; DACT1; THY1; COL1A2; ASPN; NID2; TIMP3; COMP; ECM2; INHBA; NTM; SERPINF1; VCAN; CEMIP; PLAU; FAP; DPYSL3; TIMP2; COL1A1; MMP2; OLFML1; ZFPM2; FNDC1; PDPN; CHSY3; COL3A1; SPARC; CD55; PLXNC1; SPOCK1; COL6A3; ST6GAL2; COL5A1; XG…
Liver cancer	62	7697	48.8189	1.1606	0.0731977	1	0.430072	1	ITGBL1; LUM; RASGRF2; THBS2; ALPK2; C1QTNF3; COL12A1; FN1; CDH11; FBN1; DCN; WNT2; NOX4; GLT8D2; MXRA5; DACT1; THY1; ASPN; GABRB2; TIMP3; INHBA; NTM; SERPINF1; VCAN; PLAU; DPYSL3; TIMP2; COL1A1; MMP2; CMTM3; ZFPM2; CCIN; ADAM12; PDPN; COL3A1; SPARC; CD55; SPOCK1; COL6A3; ST6GAL2; P4HA3; COL5A1; PTPRD; FAM189A1; TBX5; RUNX2; ADAMTS2; POSTN; LOXL2; GALNT1; GAS1; DSE; MSR1; MMP11; C1QTNF6; FSTL1; SU…
Dendritic cells	8	1954	6.29921	0.590538	0.967787	1	1	1	TNFSF4; FN1; ANTXR1; F13A1; SERPINF1; TIMP2; POSTN; NT5E;
OVCAR3	21	3714	16.5354	0.814939	0.880657	1	1	1	COL11A1; COL12A1; FN1; ANTXR1; NID2; COMP; SERPINF1; PLAU; DPYSL3; TIMP2; COL1A1; MMP2; CCIN; CD55; ST6GAL2; GAS1; FSTL1; SPON1; SDC1; RARRES2; NT5E;
Huh7	20	2976	15.748	0.968623	0.600192	1	1	1	ITGA11; THBS2; CORIN; CDH11; FIBIN; MXRA5; DACT1; NETO1; VCAN; CEMIP; HMCN1; TIMP2; MMP2; ZFPM2; PLXNC1; POSTN; ARHGAP28; SRPX2; MMP11; SPON1;
Serum	65	7685	51.1811	1.21865	0.0226004	1	0.216159	0.953537	COL11A1; COL10A1; LRRC15; LUM; MFAP5; RASGRF2; COL8A1; THBS2; ALPK2; COL12A1; CORIN; FN1; ANTXR1; FBN1; DCN; F13A1; COL5A2; MXRA5; DACT1; THY1; COL1A2; NID2; COMP; ECM2; NTM; SERPINF1; CEMIP; PLAU; FAP; GLIS2; HMCN1; DPYSL3; TIMP2; COL1A1; MMP2; CCIN; AXL; COL3A1; SGIP1; SPARC; CD55; PLXNC1; PODNL1; COL6A3; LOX; COL5A1; ARSB; PTPRD; ADAMTS2; POSTN; GAS1; ARHGAP28; FSTL1; SPON1; SUGCT; EMX2; KIF26…
Lens	2	1037	1.5748	0.279226	0.99488	1	1	1	DPYSL3; SPARC;
Breast	46	6413	36.2205	1.03355	0.423479	1	1	1	ITGBL1; LUM; RASGRF2; THBS2; ALPK2; COL12A1; FN1; CDH11; FBN1; DCN; WNT2; NOX4; DACT1; THY1; ASPN; TIMP3; SERPINF1; VCAN; PLAU; DPYSL3; TIMP2; COL1A1; MMP2; ZFPM2; CCIN; PDPN; SPARC; CD55; COL6A3; ST6GAL2; P4HA3; COL5A1; PTPRD; FAM189A1; TBX5; ADAMTS2; LOXL2; GALNT1; GAS1; MSR1; MMP11; FSTL1; SUGCT; KIF26B; MMP14; NT5E;
Hair	4	817	3.14961	0.707065	0.824225	1	1	1	LRRC15; FBN1; COMP; ALDH1L2;
H520	11	843	8.66142	1.88147	0.0326859	1	0.274432	1	FN1; SERPINF1; VCAN; DPYSL3; TIMP2; MMP2; SPOCK1; PTPRD; ADAMTS12; SDC1; HTRA1;
Nipple aspirate fluid	16	754	12.5984	3.05884	6.75099e-05	0.0572484	0.00357803	0.0157836	LUM; COL12A1; FN1; COL1A2; SERPINF1; PLAU; TIMP2; COL1A1; AXL; SPARC; CD55; POSTN; FSTL1; SDC1; HTRA1; MMP14;
Uterus	17	917	13.3858	2.67222	0.000202839	0.172007	0.00797206	0.0351669	ITGA11; THBS2; ASPN; ECM2; VCAN; HSD17B6; ADAM12; CHSY3; SPARC; SPOCK1; ST6GAL2; POSTN; LOXL2; EMX2; SULF1; CHST11; NINJ2;
T24	7	123	5.51181	8.20956	2.39639e-05	0.0203214	0.0016428	0.00724685	FN1; COL5A2; AXL; SPARC; SPOCK1; LOXL2; FSTL1;
CPE_SCX_fractionated	2	2331	1.5748	0.124221	0.999999	1	1	1	THY1; CD55;
CRC	42	4247	33.0709	1.42499	0.00708351	1	0.0984724	0.434388	ITGBL1; LRRC15; LUM; THBS2; C1QTNF3; COL12A1; FN1; FBN1; DCN; CTHRC1; COL5A2; COL1A2; NID2; SERPINF1; VCAN; CEMIP; PLAU; DPYSL3; TIMP2; COL1A1; MMP2; ADAM12; AXL; CHSY3; COL3A1; SPARC; SPOCK1; COL6A3; LOX; COL5A1; PTPRD; ADAMTS12; LOXL2; SRPX2; MMP11; FSTL1; SPON1; SDC1; HTRA1; NID1; RARRES2; MMP14;
Preadipocytes	31	510	24.4094	8.75922	7.96513e-21	6.75443e-18	3.37722e-18	1.48978e-17	LUM; COL8A1; THBS2; COL12A1; FN1; DCN; CTHRC1; COL5A2; AEBP1; THY1; COL1A2; COMP; SERPINF1; VCAN; HMCN1; TIMP2; COL1A1; MMP2; AXL; COL3A1; SPARC; SPOCK1; COL6A3; LOX; COL5A1; MMP11; FSTL1; SPON1; HTRA1; NID1; RARRES2;
Fetal hepatocytes	35	3784	27.5591	1.33285	0.038396	1	0.286888	1	LRRC15; ITGA11; THBS2; COL12A1; FN1; ANTXR1; FBN1; F13A1; MXRA5; NETO1; NID2; PDGFRL; COMP; CEMIP; FAP; HMCN1; COL1A1; COL3A1; SGIP1; SPARC; PLXNC1; SPOCK1; COL6A3; LOXL2; GALNT1; GAS1; SRPX2; MMP11; FSTL1; SPON1; SUGCT; HTRA1; NID1; NINJ2; NT5E;
Amniotic fluid	33	566	25.9843	8.40163	1.29787e-21	1.10059e-18	1.10059e-18	4.85501e-18	COL11A1; LUM; COL12A1; FN1; ANTXR1; CDH11; FBN1; DCN; CTHRC1; COL5A2; AEBP1; MXRA5; THY1; COL1A2; NID2; COMP; SERPINF1; VCAN; HMCN1; TIMP2; COL1A1; MMP2; AXL; COL3A1; SPARC; CD55; COL6A3; COL5A1; POSTN; FSTL1; SPON1; NID1; NT5E;
Vulva/anal skin	44	6377	34.6457	0.994206	0.553028	1	1	1	RASGRF2; THBS2; ALPK2; FBN1; DCN; WNT2; NOX4; GLT8D2; MXRA5; ASPN; GABRB2; INHBA; NTM; VCAN; TIMP2; COL1A1; MMP2; ZFPM2; CCIN; ADAM12; PDPN; COL3A1; SPARC; CD55; ST6GAL2; P4HA3; COL5A1; XG; PTPRD; FAM189A1; TBX5; RUNX2; ADAMTS2; GALNT1; DSE; ARHGAP28; MMP11; SUGCT; KIF26B; SDC1; NID1; MITF; MMP14; NT5E;
	12	1183	9.44882	1.4625	0.119697	1	0.58335	1	LUM; FN1; FBN1; DCN; F13A1; TIMP3; TIMP2; COL1A1; ADAM12; COL6A3; SDC1; NID1;
HH4	32	2684	25.1969	1.71808	0.00123159	1	0.0326372	0.143971	COL8A1; THBS2; CORIN; FN1; FBN1; FIBIN; MXRA5; DACT1; PDGFRL; CEMIP; PLAU; FAP; HMCN1; TIMP2; OLFML1; ZFPM2; PDPN; SPARC; CD55; LOX; COPZ2; ADAMTS12; ADAMTS2; LOXL2; GALNT1; SRPX2; FSTL1; HTRA1; RARRES2; MMP14; NINJ2; NT5E;
Leukocytes	13	2845	10.2362	0.658773	0.968307	1	1	1	RASGRF2; F13A1; SERPINF1; CMTM3; CHSY3; ACKR4; POSTN; GALNT1; DLEU7; SULF1; CHST11; NINJ2; NT5E;
Renal cancer	62	7121	48.8189	1.25448	0.0144326	1	0.167655	0.739572	ITGBL1; LUM; RASGRF2; THBS2; ALPK2; C1QTNF3; COL12A1; FN1; CDH11; FBN1; DCN; WNT2; F13A1; AEBP1; GLT8D2; MXRA5; DACT1; ASPN; GABRB2; TIMP3; INHBA; SERPINF1; VCAN; PLAU; DPYSL3; TIMP2; COL1A1; MMP2; CMTM3; ZFPM2; CCIN; ADAM12; PDPN; COL3A1; SPARC; CD55; SPOCK1; COL6A3; ST6GAL2; P4HA3; COL5A1; XG; PTPRD; FAM189A1; TBX5; RUNX2; ADAMTS2; LOXL2; GALNT1; GAS1; DSE; ARHGAP28; MMP11; C1QTNF6; FSTL1; SUGC…
Aorta	15	530	11.811	4.0798	4.11391e-06	0.0034886	0.000317145	0.00139901	ITGBL1; COL8A2; THBS2; DCN; AEBP1; ASPN; PLAU; SPARC; CD55; SPOCK1; ST6GAL2; POSTN; HTRA1; CHST11; NINJ2;
Thyroid	8	889	6.29921	1.29798	0.276393	1	1	1	FN1; DACT1; MMP2; SPARC; CD55; COL6A3; COL5A1; MMP11;
hupo46_reference_cam	7	1042	5.51181	0.969144	0.590153	1	1	1	LUM; FN1; THY1; SERPINF1; VCAN; SPARC; SLC24A2;
Substantia nigra	10	1146	7.87402	1.25831	0.272967	1	1	1	THBS2; ASPN; SERPINF1; CEMIP; FNDC1; SPOCK1; ST6GAL2; TM6SF2; SULF1; CHST11;
Vagina	37	5307	29.1339	1.00464	0.520872	1	1	1	LUM; RASGRF2; THBS2; ALPK2; CDH11; NOX4; GLT8D2; ASPN; GABRB2; TIMP3; INHBA; SERPINF1; TIMP2; COL1A1; MMP2; ZFPM2; CCIN; PDPN; CD55; SPOCK1; COL6A3; P4HA3; XG; PTPRD; FAM189A1; TBX5; ADAMTS2; GALNT1; DSE; ARHGAP28; SUGCT; KIF26B; SDC1; HTRA1; NID1; MMP14; NT5E;
Monocytes	6	745	4.72441	1.16213	0.414712	1	1	1	COL8A1; FN1; THY1; PLAU; AXL; CHSY3;
Platelets	16	2168	12.5984	1.06383	0.437001	1	1	1	COL11A1; THBS2; FN1; F13A1; GABRB2; NID2; TIMP3; ECM2; SERPINF1; FAP; TIMP2; SPARC; CD55; MMP11; NID1; RARRES2;
HL60	5	545	3.93701	1.32427	0.327998	1	1	1	PLAU; CMTM3; CD55; PLXNC1; SLC38A5;
TOV21G	13	904	10.2362	2.07322	0.0100935	1	0.133739	0.58996	AEBP1; COL1A2; COMP; SERPINF1; VCAN; PLAU; TIMP2; COL1A1; AXL; SPARC; FSTL1; SDC1; HTRA1;
Oral mucosa	40	5861	31.4961	0.983418	0.584936	1	1	1	RASGRF2; THBS2; ALPK2; COL12A1; FN1; WNT2; NOX4; GLT8D2; ASPN; GABRB2; INHBA; SERPINF1; PLAU; DPYSL3; TIMP2; COL1A1; MMP2; ZFPM2; CCIN; PDPN; CD55; PLXNC1; SPOCK1; COL6A3; P4HA3; COL5A1; XG; PTPRD; FAM189A1; TBX5; RUNX2; ADAMTS2; DSE; MMP11; SUGCT; KIF26B; SDC1; NID1; MMP14; NT5E;
Esophagus	39	6034	30.7087	0.931348	0.736976	1	1	1	RASGRF2; THBS2; ALPK2; COL12A1; FN1; DCN; WNT2; NOX4; GLT8D2; ASPN; GABRB2; TIMP3; SERPINF1; VCAN; TIMP2; COL1A1; MMP2; ZFPM2; CCIN; ADAM12; PDPN; COL3A1; CD55; ST6GAL2; P4HA3; COL5A1; PTPRD; FAM189A1; TBX5; ADAMTS2; POSTN; LOXL2; GALNT1; MMP11; SUGCT; KIF26B; SDC1; MMP14; NT5E;
Corpus callosum	6	988	4.72441	0.876305	0.688472	1	1	1	SERPINF1; CEMIP; FNDC1; ST6GAL2; TM6SF2; SULF1;
NB4	4	711	3.14961	0.812477	0.732222	1	1	1	PLAU; CD55; PLXNC1; CHST11;
Mammary gland	11	760	8.66142	2.08694	0.0167639	1	0.18705	0.82513	ITGA11; THBS2; WNT2; ASPN; ECM2; HSD17B6; PLAU; CHSY3; SPOCK1; POSTN; HTRA1;
19_proteinag	3	98	2.3622	4.42424	0.0308278	1	0.266754	1	LUM; FN1; SERPINF1;
031003_BALF2	11	1102	8.66142	1.43928	0.143463	1	0.664788	1	LUM; FN1; F13A1; COL5A2; COL1A2; SERPINF1; COL1A1; SPARC; COL6A3; FSTL1; NID1;
Tears	3	510	2.3622	0.850217	0.691397	1	1	1	FN1; SERPINF1; HTRA1;
CaOV3	22	3355	17.3228	0.94508	0.652032	1	1	1	MFAP5; COL12A1; FN1; MXRA5; NID2; COMP; SERPINF1; CYS1; PLAU; TIMP2; AXL; SPARC; SPOCK1; LOXL2; FSTL1; SPON1; SDC1; HTRA1; NID1; RARRES2; MMP14; NT5E;
Cerebrospinal fluid	36	1059	28.3465	4.89852	5.83293e-16	4.94632e-13	1.64877e-13	7.27319e-13	LUM; MFAP5; THBS2; OMD; C1QTNF3; COL12A1; FN1; CDH11; FBN1; DCN; AEBP1; THY1; COL1A2; NID2; COMP; ECM2; NTM; SERPINF1; VCAN; CEMIP; DPYSL3; TIMP2; COL1A1; MMP2; AXL; COL3A1; SPARC; SPOCK1; COL6A3; PTPRD; SLC24A2; FSTL1; SPON1; HTRA1; NID1; RARRES2;
Melanoma	18	1826	14.1732	1.42086	0.080623	1	0.45186	1	LUM; COL12A1; FN1; FBN1; DCN; CTHRC1; F13A1; COL1A2; SERPINF1; VCAN; DPYSL3; COL1A1; FNDC1; COL6A3; POSTN; MSR1; NID1; NT5E;
hupo1_b1-hep_cam	3	80	2.3622	5.41957	0.0182073	1	0.1966	0.867255	LUM; FN1; SERPINF1;
Subthalamic nucleus	7	882	5.51181	1.14495	0.413782	1	1	1	THBS2; SERPINF1; CEMIP; FNDC1; ST6GAL2; TM6SF2; SULF1;
Melanocytes	2	71	1.5748	4.07773	0.087196	1	0.480144	1	NOX4; MITF;
Dentin	18	246	14.1732	10.5464	9.78844e-14	8.3006e-11	2.07515e-11	9.15405e-11	LUM; OMD; COL12A1; FN1; DCN; COL1A2; ASPN; ECM2; SERPINF1; VCAN; COL1A1; MMP2; OLFML1; SPARC; COL6A3; LOX; COL5A1; POSTN;
J82	1	216	0.787402	0.673581	0.779847	1	1	1	DPYSL3;
15_clinprot_c3	2	749	1.5748	0.38659	0.968613	1	1	1	FN1; SERPINF1;
Ubiquitous	4	1052	3.14961	0.549119	0.93873	1	1	1	CHSY3; COL5A1; FSTL1; HTRA1;
Cortex	6	683	4.72441	1.26762	0.337575	1	1	1	THY1; COL1A2; NTM; VCAN; DPYSL3; SGIP1;
17_wcx	3	1438	2.3622	0.301541	0.99791	1	1	1	LUM; FN1; SERPINF1;
hupo1_b2-edta_cam	3	316	2.3622	1.37217	0.37612	1	1	1	LUM; FN1; SERPINF1;
H23	11	896	8.66142	1.77018	0.0472856	1	0.325487	1	COL12A1; CDH11; PLAU; TIMP2; AXL; SPOCK1; POSTN; MMP11; FSTL1; HTRA1; CHST11;
YTS	5	1888	3.93701	0.382275	0.997657	1	1	1	C1QTNF3; PLXNC1; GALNT1; SLC38A5; CHST11;
hupo1_b2-hep_cam	5	848	3.93701	0.851097	0.706519	1	1	1	LUM; ANTXR1; THY1; GALNT1; CHST11;
Ileum	2	201	1.5748	1.44052	0.407709	1	1	1	POSTN; HTRA1;
Embryonic stem cells	17	3047	13.3858	0.804216	0.868479	1	1	1	COL12A1; FN1; THY1; COL1A2; DPYSL3; COL1A1; AXL; PDPN; POSTN; GALNT1; SLC38A5; DSE; SRPX2; GPX8; HTRA1; MMP14; NT5E;
Saliva	8	912	6.29921	1.26525	0.299695	1	1	1	C1QTNF3; FN1; COL5A2; AEBP1; HMCN1; CD55; ADAMTS2; HTRA1;
N06CS98-2	1	165	0.787402	0.881766	0.684773	1	1	1	AXL;
MV4-11	1	382	0.787402	0.380881	0.932045	1	1	1	ALDH1L2;
Caudate nucleus	9	1204	7.08661	1.07805	0.458961	1	1	1	THBS2; SERPINF1; CEMIP; FNDC1; SPOCK1; ST6GAL2; TM6SF2; SULF1; CHST11;
Retina	6	364	4.72441	2.3785	0.0415376	1	0.288721	1	NETO1; TIMP3; SERPINF1; HMCN1; TIMP2; SPARC;
Medulla oblongata	6	473	4.72441	1.8304	0.111684	1	0.567263	1	THBS2; DACT1; SERPINF1; SPOCK1; SLC38A5; CHST11;
Bladder cancer cells	5	369	3.93701	1.95588	0.11441	1	0.577042	1	COL12A1; FN1; PLAU; SDC1; NT5E;
PC3(AR)6	5	262	3.93701	2.75462	0.036049	1	0.285696	1	FN1; INHBA; PLAU; TIMP2; FSTL1;
Neutrophils	2	393	1.5748	0.736775	0.760746	1	1	1	THY1; VCAN;
Parathyroid	8	782	6.29921	1.47558	0.176809	1	0.763226	1	MXRA5; DACT1; MMP2; SPARC; CD55; COL6A3; COL5A1; MMP11;
HEK293	6	4439	4.72441	0.195043	1	1	1	1	FN1; DPYSL3; COL5A1; LOXL2; SDC1; GPX8;
A549	4	997	3.14961	0.579411	0.920564	1	1	1	THBS2; FN1; F13A1; TLL2;
Semen	15	966	11.811	2.23842	0.00286305	1	0.0592163	0.261219	THBS2; COL12A1; FN1; MXRA5; NID2; TIMP3; COMP; SERPINF1; TIMP2; MMP2; SPOCK1; PTPRD; FSTL1; SDC1; MMP14;
Keratinocytes	5	250	3.93701	2.88684	0.0303593	1	0.266754	1	COL8A1; COL12A1; ANTXR1; PLAU; SDC1;
Fetus	32	2992	25.1969	1.54122	0.00688999	1	0.0980999	0.432745	COL11A1; ITGBL1; LUM; THBS2; FN1; NOX4; DACT1; NETO1; ASPN; SERPINF1; CEMIP; CYS1; FAP; DPYSL3; TIMP2; MMP2; FNDC1; SPARC; SPOCK1; ST6GAL2; P4HA3; XG; POSTN; LOXL2; GALNT1; GAS1; SPON1; TM6SF2; DLEU7; HTRA1; SULF1; CHST11;
MCF7	1	317	0.787402	0.458977	0.892185	1	1	1	FN1;
Corneal epithelial cells	1	28	0.787402	5.19458	0.177306	1	0.763226	1	SERPINF1;
051503_BAL20_gly_hui	3	268	2.3622	1.61792	0.285115	1	1	1	LUM; FN1; SERPINF1;
MCF10A	13	661	10.2362	2.83538	0.000690592	0.585622	0.0213227	0.0940603	FN1; DCN; INHBA; PLAU; TIMP2; MMP2; AXL; SPARC; SPOCK1; POSTN; FSTL1; HTRA1; NT5E;
22_mars	3	196	2.3622	2.21223	0.155662	1	0.70589	1	LUM; FN1; SERPINF1;
041803_BALF3	4	1103	3.14961	0.52373	0.952143	1	1	1	LUM; FN1; F13A1; SERPINF1;
Macrophages	2	274	1.5748	1.05675	0.56959	1	1	1	FN1; MSR1;
Muscle	9	904	7.08661	1.4358	0.176709	1	0.763226	1	ITGA11; DCN; PRRX1; NID2; TIMP3; ADAM12; GALNT1; HTRA1; NID1;
MicroProt2	16	561	12.5984	4.11115	1.73474e-06	0.00147106	0.000163451	0.000721026	MFAP5; FN1; THY1; COMP; SERPINF1; TIMP2; COL1A1; MMP2; SPARC; COL6A3; LOX; COL5A1; ADAMTS2; SDC1; RARRES2; MMP14;
Hypothalamus	1	147	0.787402	0.98973	0.642282	1	1	1	SERPINF1;
Ventricles	2	151	1.5748	1.91749	0.282049	1	1	1	POSTN; HTRA1;
Endometrium	13	1202	10.2362	1.55923	0.0740455	1	0.430072	1	FN1; CDH11; F13A1; MXRA5; DACT1; MMP2; SPARC; CD55; COL6A3; COL5A1; MMP11; HTRA1; MITF;
Thalamus	8	1141	6.29921	1.01131	0.5404	1	1	1	THBS2; CEMIP; FNDC1; SPOCK1; ST6GAL2; TM6SF2; SULF1; CHST11;
Putamen	5	527	3.93701	1.3695	0.303435	1	1	1	THBS2; SERPINF1; SPOCK1; SLC38A5; CHST11;
PT45	9	361	7.08661	3.5954	0.000942498	0.799238	0.0257819	0.113731	FN1; CDH11; FBN1; PLAU; TIMP2; AXL; SPARC; LOXL2; FSTL1;
Colorectal cancer cells	5	561	3.93701	1.2865	0.350012	1	1	1	COL12A1; SERPINF1; CEMIP; CD55; SDC1;
Jejunum	2	194	1.5748	1.4925	0.390639	1	1	1	POSTN; HTRA1;
ARPE-19	2	330	1.5748	0.877427	0.670714	1	1	1	SPARC; MMP14;
BOB2H_ISB	3	98	2.3622	4.42424	0.0308278	1	0.266754	1	LUM; FN1; SERPINF1;
Temporal lobe	6	477	4.72441	1.81505	0.115	1	0.577042	1	THBS2; SERPINF1; SPOCK1; ST6GAL2; SLC38A5; CHST11;
hupo53_reference_cam	4	104	3.14961	5.55407	0.00596594	1	0.0972906	0.429175	LUM; FN1; F13A1; SERPINF1;
RMUG	12	499	9.44882	3.46718	0.000186306	0.157987	0.00789935	0.0348462	MFAP5; COL12A1; FN1; TIMP3; TIMP2; CD55; SPOCK1; COL5A1; SRPX2; SDC1; HTRA1; CHST11;
DU145	9	941	7.08661	1.37934	0.206823	1	0.855542	1	ANTXR1; PLAU; TIMP2; AXL; CD55; LOXL2; GPX8; MMP14; NT5E;
Lacrimal glands	3	453	2.3622	0.957196	0.612246	1	1	1	FN1; SERPINF1; HTRA1;
hupo1_b1-edta_cam	1	42	0.787402	3.46347	0.25388	1	0.992122	1	FN1;
Cervix	1	104	0.787402	1.39891	0.516371	1	1	1	MMP2;
Epidermis	2	95	1.5748	3.04768	0.141104	1	0.65745	1	VCAN; HTRA1;
Cervico-vaginal fluid	6	565	4.72441	1.53236	0.199533	1	0.835246	1	FN1; FBN1; VCAN; CD55; FILIP1L; FSTL1;
Embryo	4	104	3.14961	5.55407	0.00596594	1	0.0972906	0.429175	PRRX1; TBX5; MITF; NINJ2;
Uterine cervix	9	902	7.08661	1.43898	0.175143	1	0.763226	1	LUM; FN1; DACT1; MMP2; SPARC; CD55; COL6A3; COL5A1; MMP11;
Thymus	4	456	3.14961	1.26681	0.390271	1	1	1	SERPINF1; GALNT1; HTRA1; NT5E;
Aspc1	8	483	6.29921	2.38901	0.0194773	1	0.199133	0.878429	LUM; THBS2; VCAN; TIMP2; CD55; SPON1; HTRA1; NID1;
Vermiform appendix	7	286	5.51181	3.53085	0.0038464	1	0.0776606	0.342582	THBS2; SERPINF1; SPOCK1; POSTN; HTRA1; CHST11; NINJ2;
Distal convoluted tubule	1	17	0.787402	8.5538	0.111713	1	0.567263	1	HTRA1;
Mast cells	3	62	2.3622	6.99273	0.00916866	1	0.123413	0.544409	COL8A2; COL8A1; MITF;
Bone	6	112	4.72441	7.72965	0.000130305	0.110499	0.00613884	0.0270801	ITGA11; THBS2; CDH11; COL5A2; SPARC; LOX;
Trachea	8	612	6.29921	1.88546	0.0633048	1	0.394724	1	THBS2; ASPN; SPOCK1; ST6GAL2; XG; POSTN; CHST11; NINJ2;
Astrocytes	2	58	1.5748	4.99155	0.061424	1	0.385834	1	SPOCK1; HTRA1;
050603_BALF11	5	1019	3.93701	0.708274	0.842201	1	1	1	FN1; F13A1; GABRB2; SERPINF1; LOXL2;
HCC78	1	249	0.787402	0.584315	0.825572	1	1	1	AXL;
RBC	2	267	1.5748	1.08445	0.555497	1	1	1	FN1; CD55;
Hepatocytes	1	73	0.787402	1.99288	0.399185	1	1	1	HTRA1;
Nervous system	2	212	1.5748	1.36578	0.434062	1	1	1	THBS2; ANTXR1;
HPDE6	6	414	4.72441	2.09125	0.0687862	1	0.416648	1	FN1; NID2; PLAU; TIMP2; SPARC; FSTL1;
Occipital lobe	6	359	4.72441	2.41163	0.0392688	1	0.286888	1	THBS2; SERPINF1; SPOCK1; ST6GAL2; SLC38A5; CHST11;
N06CS97	3	270	2.3622	1.60594	0.288894	1	1	1	ANTXR1; AXL; SDC1;
Blood vessels	5	130	3.93701	5.55141	0.00213409	1	0.0452426	0.199577	TNFSF4; FBN1; F13A1; COL3A1; CD55;
NIBSC_glyco_qstar	2	60	1.5748	4.82519	0.0651923	1	0.400602	1	FN1; SERPINF1;
Cartilage	11	89	8.66142	17.8193	2.68153e-11	2.27394e-08	4.54787e-09	2.00619e-08	COL11A1; COL10A1; ITGA11; FN1; FBN1; DCN; COMP; VCAN; ADAMTS2; HTRA1; MMP14;
Pineal gland	2	31	1.5748	9.33763	0.0194906	1	0.199133	0.878429	SERPINF1; SPARC;
MiaPaCa2	8	289	6.29921	3.99266	0.000930848	0.789359	0.0257819	0.113731	FN1; COL5A2; COL1A2; SERPINF1; VCAN; TIMP2; SPARC; LOXL2;
Intestine	3	508	2.3622	0.853565	0.688835	1	1	1	ITGA11; GALNT1; HTRA1;
Synovial fluid	1	17	0.787402	8.5538	0.111713	1	0.567263	1	FN1;
Blood	6	227	4.72441	3.81392	0.00508103	1	0.0936676	0.413193	ITGA11; F13A1; COMP; SERPINF1; SPOCK1; LOX;
Stem cell	4	138	3.14961	4.18578	0.0156878	1	0.177377	0.782458	SERPINF1; COL3A1; SPARC; FSTL1;
Adipocytes	6	147	4.72441	5.88938	0.000565258	0.479339	0.0192185	0.084778	AEBP1; MMP2; AXL; SPARC; LOX; MMP11;
Pituitary gland	5	494	3.93701	1.46098	0.259319	1	1	1	THBS2; ASPN; SPOCK1; CHST11; NINJ2;
BOBFreezeThaw	1	64	0.787402	2.27309	0.360166	1	1	1	FN1;
Vulva	8	838	6.29921	1.37697	0.226842	1	0.918183	1	MXRA5; MMP2; SPARC; CD55; COL6A3; COL5A1; MMP11; MITF;
032403_BALF4_glypep	1	43	0.787402	3.38294	0.259071	1	1	1	SERPINF1;
B cells	2	533	1.5748	0.543254	0.888223	1	1	1	CD55; NT5E;
SH-SY5Y	2	537	1.5748	0.539207	0.890719	1	1	1	DPYSL3; CD55;
Adrenal cortex	1	82	0.787402	1.77418	0.435842	1	1	1	SERPINF1;
Mesothelioma cells	1	29	0.787402	5.01552	0.183025	1	0.776026	1	FN1;
Joints	1	6	0.787402	24.2097	0.0409357	1	0.286888	1	TNFSF4;
Hematopoietic stem cells	4	200	3.14961	2.88825	0.0507956	1	0.341862	1	TNFSF4; SERPINF1; MMP2; CD55;
Pancreatic fluid	1	136	0.787402	1.06978	0.613567	1	1	1	FN1;
20_cys	3	96	2.3622	4.5164	0.0292476	1	0.261073	1	LUM; FN1; SERPINF1;
hupo1_b1-cit_cam	4	71	3.14961	8.13518	0.00150196	1	0.0359169	0.158439	LUM; FN1; F13A1; SERPINF1;
Panc1	4	346	3.14961	1.66954	0.219949	1	0.901048	1	PLAU; MMP2; AXL; FSTL1;
Frontal lobe	5	480	3.93701	1.50359	0.241103	1	0.950955	1	THBS2; SERPINF1; SPOCK1; SLC38A5; CHST11;
Lymphocytes	3	468	2.3622	0.926517	0.634304	1	1	1	ANTXR1; THY1; HTRA1;
01_glyco	6	667	4.72441	1.29803	0.317893	1	1	1	LUM; FN1; NETO1; SERPINF1; CD55; ADAMTS12;
Nucleus accumbens	3	166	2.3622	2.61201	0.108877	1	0.566533	1	SPOCK1; ST6GAL2; CHST11;
Bronchoalveolar fluid	1	186	0.787402	0.782217	0.728054	1	1	1	LUM;
21_unfract	2	95	1.5748	3.04768	0.141104	1	0.65745	1	FN1; SERPINF1;
Bronchial epithelial cells	1	69	0.787402	2.10839	0.382144	1	1	1	PLAU;
Frontal cortex	1	113	0.787402	1.2875	0.545927	1	1	1	GABRB2;
Kidney cancer	15	352	11.811	6.14282	2.25803e-08	1.91481e-05	3.19134e-06	1.40779e-05	LUM; THBS2; COL12A1; FN1; DCN; COL5A2; THY1; COL1A2; NID2; VCAN; COL1A1; COL3A1; COL6A3; POSTN; NID1;
Umbilical vein endothelial cells	4	178	3.14961	3.24521	0.0355868	1	0.285696	1	ITGBL1; THY1; PLAU; MMP2;
Eyes	1	122	0.787402	1.19253	0.573691	1	1	1	TBX5;
H2228	1	168	0.787402	0.866021	0.691351	1	1	1	AXL;
Dentate nucleus	1	14	0.787402	10.3855	0.0929412	1	0.498824	1	SPOCK1;
Bone marrow stromal cells	1	19	0.787402	7.65388	0.124014	1	0.590806	1	RUNX2;
hupo1_b2-cit_cam	2	65	1.5748	4.45408	0.0749376	1	0.432293	1	LUM; FN1;
Ciliary epithelium	2	9	1.5748	32.1376	0.0016668	1	0.0362422	0.159874	SERPINF1; SPARC;
Ventricular septum	1	82	0.787402	1.77418	0.435842	1	1	1	POSTN;
BJ635	3	175	2.3622	2.47768	0.122274	1	0.585808	1	ANTXR1; AXL; SDC1;
Mesenchymal stromal cells	6	178	4.72441	4.86376	0.00152477	1	0.0359169	0.158439	ITGA11; THY1; FAP; GPX8; MMP14; NT5E;
Osteoblasts	3	52	2.3622	8.33723	0.00563306	1	0.0972906	0.429175	ITGBL1; AEBP1; RUNX2;
Ependymal cells	2	9	1.5748	32.1376	0.0016668	1	0.0362422	0.159874	SPOCK1; HTRA1;
Adipose tissue	5	155	3.93701	4.65608	0.00454163	1	0.0855844	0.377536	C1QTNF3; NOX4; ECM2; FGF16; SPARC;
WM1158	7	212	5.51181	4.76326	0.000701365	0.594757	0.0213227	0.0940603	COL12A1; FN1; COL1A2; DPYSL3; COL1A1; COL6A3; NID1;
Chondrocytes	3	65	2.3622	6.67004	0.0104316	1	0.136092	0.60034	COL11A1; COMP; HTRA1;
Adrenal medulla	1	71	0.787402	2.04901	0.390723	1	1	1	SERPINF1;
BOB2L	3	96	2.3622	4.5164	0.0292476	1	0.261073	1	LUM; FN1; SERPINF1;
Peripheral blood cells	1	140	0.787402	1.03921	0.624264	1	1	1	HTRA1;
Arteries	2	30	1.5748	9.64878	0.0183153	1	0.1966	0.867255	VCAN; RUNX2;
Choroid	1	32	0.787402	4.54546	0.199947	1	0.835246	1	COL8A1;
Syncytiotrophoblast	2	54	1.5748	5.36123	0.0541256	1	0.351554	1	LOXL2; SDC1;
Neurons	2	68	1.5748	4.25761	0.0809939	1	0.45186	1	SPOCK1; HTRA1;
Tunica adventitia	1	1	0.787402	144.06	0.00694103	1	0.0980999	0.432745	VCAN;
Purkinje cells	2	35	1.5748	8.27077	0.0244957	1	0.230804	1	SPOCK1; HTRA1;
Umbilical cord	1	34	0.787402	4.27816	0.211034	1	0.868724	1	COL8A2;
Calvaria	1	1	0.787402	144.06	0.00694103	1	0.0980999	0.432745	RUNX2;
Cornea	7	82	5.51181	12.3138	1.62244e-06	0.00137583	0.000163451	0.000721026	COL11A1; LUM; COL8A2; ITGA11; COL8A1; SERPINF1; SPARC;
Teeth	1	2	0.787402	72.3882	0.0138343	1	0.164094	0.723864	SPARC;
Retinal pigmented epithelial cells	2	51	1.5748	5.67653	0.0488719	1	0.331547	1	COL8A1; SPARC;
18_size	4	104	3.14961	5.55407	0.00596594	1	0.0972906	0.429175	LUM; FN1; F13A1; SERPINF1;
Decidua	2	43	1.5748	6.73238	0.0358685	1	0.285696	1	SPARC; SDC1;
16_clinprot_c8	1	92	0.787402	1.58135	0.473974	1	1	1	SERPINF1;
Collecting duct	1	23	0.787402	6.32335	0.148109	1	0.682591	1	HTRA1;
b1-SE_nonglyco_qstar	3	90	2.3622	4.81746	0.0247734	1	0.230855	1	LUM; FN1; SERPINF1;
Eosinophils	1	100	0.787402	1.45486	0.50263	1	1	1	NT5E;
Vascular endothelium	2	40	1.5748	7.23719	0.0314009	1	0.268969	1	PLAU; SPOCK1;
Myocardium	2	30	1.5748	9.64878	0.0183153	1	0.1966	0.867255	HTRA1; NT5E;
AdducinII	1	116	0.787402	1.2542	0.555376	1	1	1	FN1;
Granulosa lutein cells	1	28	0.787402	5.19458	0.177306	1	0.763226	1	HTRA1;
Proximal convoluted tubule	1	32	0.787402	4.54546	0.199947	1	0.835246	1	HTRA1;
Leydig cells	1	36	0.787402	4.04055	0.221969	1	0.904952	1	HTRA1;
Dermis	2	9	1.5748	32.1376	0.0016668	1	0.0362422	0.159874	COL12A1; SPARC;
BOB_Sensitivity	3	129	2.3622	3.36113	0.0608273	1	0.384937	1	LUM; FN1; SERPINF1;
Chorioamnionic membrane	1	5	0.787402	29.042	0.0342304	1	0.279109	1	DACT1;
Skin fibroblasts	6	162	4.72441	5.3441	0.000939828	0.796974	0.0257819	0.113731	THBS2; COL12A1; THY1; HMCN1; SPARC; COL6A3;
Urothelium	1	33	0.787402	4.40776	0.20551	1	0.854276	1	HTRA1;
Atrium	4	146	3.14961	3.95643	0.0188926	1	0.199133	0.878429	CORIN; ST6GAL2; POSTN; HTRA1;
Parietal lobe	1	111	0.787402	1.31069	0.539518	1	1	1	ST6GAL2;
Sebaceous glands	1	29	0.787402	5.01552	0.183025	1	0.776026	1	HTRA1;
Spermatozoa	1	102	0.787402	1.42633	0.509548	1	1	1	CCIN;
Choroid plexus	1	18	0.787402	8.07886	0.117885	1	0.580035	1	SPOCK1;
Large intestine	1	39	0.787402	3.72982	0.23809	1	0.947891	1	HTRA1;
Hair follicle	1	83	0.787402	1.7528	0.439776	1	1	1	HTRA1;
Glomerulus	4	44	3.14961	13.1261	0.000242388	0.205545	0.00893675	0.0394224	COL8A1; HTRA1; NINJ2; NT5E;
Cochlea	1	28	0.787402	5.19458	0.177306	1	0.763226	1	CEMIP;
Malignant pleural effusions	2	31	1.5748	9.33763	0.0194906	1	0.199133	0.878429	THBS2; SERPINF1;
Sweat glands	1	37	0.787402	3.93138	0.22738	1	0.918183	1	HTRA1;
Vascular endothelial cells	2	63	1.5748	4.59546	0.0709855	1	0.42692	1	THY1; NT5E;
Tooth	3	32	2.3622	13.5464	0.00139823	1	0.0359169	0.158439	COL1A2; COL1A1; SPARC;
Dentate gyrus	2	26	1.5748	11.1326	0.0139325	1	0.164094	0.723864	GABRB2; SPOCK1;
Chorion	2	14	1.5748	20.6681	0.00411867	1	0.0805744	0.355435	MMP2; LOXL2;
Veins	1	10	0.787402	14.5355	0.067298	1	0.410566	1	VCAN;
Pontine nucleus	1	6	0.787402	24.2097	0.0409357	1	0.286888	1	SPOCK1;
Colon mucosa	1	46	0.787402	3.16236	0.274429	1	1	1	FSTL1;
Chromaffin cell	1	7	0.787402	20.7561	0.0475947	1	0.325487	1	HTRA1;
Amnionic epithelial cell	1	6	0.787402	24.2097	0.0409357	1	0.286888	1	LOXL2;
BOB2L_ISB	3	87	2.3622	4.98356	0.0226865	1	0.216159	0.953537	LUM; FN1; SERPINF1;
Plasma cells	1	21	0.787402	6.92528	0.136145	1	0.644976	1	SDC1;
Insular cortex membrane micro domains	2	75	1.5748	3.86028	0.095678	1	0.507093	1	THY1; NTM;
Osteocytes	1	5	0.787402	29.042	0.0342304	1	0.279109	1	SPARC;
Neuroglia	1	11	0.787402	13.2153	0.0737754	1	0.430072	1	SPOCK1;
Intestinal epithelium	2	24	1.5748	12.06	0.0119391	1	0.1534	0.676689	PLAU; NT5E;
Articular cartilage	3	17	2.3622	25.492	0.000206822	0.175385	0.00797206	0.0351669	LUM; ASPN; COMP;
Osteoclast	1	18	0.787402	8.07886	0.117885	1	0.580035	1	MITF;
Ligament	3	10	2.3622	43.3186	3.78196e-05	0.032071	0.00229079	0.0101053	DCN; COMP; SPARC;
Seminal plasma	1	8	0.787402	18.1648	0.0542079	1	0.351554	1	MMP2;
Dermal microvascular endothelial cells	1	14	0.787402	10.3855	0.0929412	1	0.498824	1	THY1;
Cones	1	11	0.787402	13.2153	0.0737754	1	0.430072	1	SLC24A2;
Vitreous humor	2	6	1.5748	48.1797	0.000704052	0.597036	0.0213227	0.0940603	SERPINF1; SPARC;
PNS	1	17	0.787402	8.5538	0.111713	1	0.567263	1	VCAN;
Myocyte	1	6	0.787402	24.2097	0.0409357	1	0.286888	1	CORIN;
Tendons	1	6	0.787402	24.2097	0.0409357	1	0.286888	1	COMP;
Gingiva	1	11	0.787402	13.2153	0.0737754	1	0.430072	1	SPARC;
Germ cell layer	1	6	0.787402	24.2097	0.0409357	1	0.286888	1	HTRA1;
Sperm	1	6	0.787402	24.2097	0.0409357	1	0.286888	1	CCIN;
Gall bladder epithelium	1	6	0.787402	24.2097	0.0409357	1	0.286888	1	HTRA1;
RPE	1	1	0.787402	144.06	0.00694103	1	0.0980999	0.432745	SERPINF1;
Paraventricular nucleus	1	4	0.787402	36.2843	0.0274786	1	0.250558	1	SPOCK1;
Supra optic nucleus	1	3	0.787402	48.3389	0.02068	1	0.203915	0.899522	SPOCK1;
Atrial septum	1	2	0.787402	72.3882	0.0138343	1	0.164094	0.723864	HTRA1;
Odontoblast	2	3	1.5748	96.1993	0.00014275	0.121052	0.00637117	0.0281049	OMD; SPARC;
Vestibule	1	3	0.787402	48.3389	0.02068	1	0.203915	0.899522	CEMIP;
Corneal endothelium	1	5	0.787402	29.042	0.0342304	1	0.279109	1	SERPINF1;
Macroglia	1	1	0.787402	144.06	0.00694103	1	0.0980999	0.432745	HTRA1;
Aqueous humor	1	2	0.787402	72.3882	0.0138343	1	0.164094	0.723864	SPARC;
Claustrum	1	2	0.787402	72.3882	0.0138343	1	0.164094	0.723864	SPOCK1;
Pituicyte	1	1	0.787402	144.06	0.00694103	1	0.0980999	0.432745	SPOCK1;
Arachnoid mater	1	1	0.787402	144.06	0.00694103	1	0.0980999	0.432745	SPOCK1;

## Sheet: Transcription factor
Transcription factor of Co-expressed genes with EPYC
Analysis: Transcription factor
Dataset name: EPYC Co-expressed
Number of genes in the dataset: 127
Number of genes in the dataset (which are available in Transcription factor database) :117
Number of genes in background: 15253
Is analysis quantitative: No
						Corrected p-values
Transcription factor	No. of genes in the dataset	No. of genes in the background dataset	Percentage of genes	Fold enrichment	P-value (Hypergeometric test)	Bonferroni method	BH method	Q-value (Storey-Tibshirani method)	genes mapped (from input data set)
MAFB	2	352	1.7094	0.744344	0.756121	1	0.986244	1	COL11A1; MITF;
NFIC	25	2040	21.3675	1.59814	0.0110437	1	0.0539344	0.0775967	COL11A1; COL10A1; TNFSF4; COL12A1; FBN1; DCN; FIBIN; PRRX1; COL1A2; ASPN; NID2; VCAN; COL1A1; MMP2; ADAM12; AXL; SGIP1; COL5A1; ADAMTS12; RUNX2; ADAMTS2; ARHGAP28; TLL2; MITF; GLIS3;
NR1H3	10	1020	8.54701	1.27927	0.256143	1	0.527353	0.758716	GABRB2; TIMP3; PDGFRL; HMCN1; TIMP2; CHSY3; MMP11; HTRA1; SULF1; MITF;
PITX3	2	265	1.7094	0.988704	0.606236	1	0.832088	1	FN1; MITF;
RXRA	5	1113	4.2735	0.586775	0.935215	1	1	1	WNT2; GABRB2; HMCN1; MMP11; TLL2;
SOAT1	22	1261	18.8034	2.27528	0.000210412	0.0441865	0.00631236	0.00908175	LUM; CORIN; FN1; CDH11; AEBP1; DACT1; COL1A2; ASPN; SERPINF1; VCAN; ADAM12; PDPN; SGIP1; PLXNC1; LOX; ST6GAL2; TBX5; ADAMTS12; RUNX2; SLC38A5; SDC1; GLIS3;
STAT1	22	1261	18.8034	2.27528	0.000210412	0.0441865	0.00631236	0.00908175	LUM; CORIN; FN1; CDH11; AEBP1; DACT1; COL1A2; ASPN; SERPINF1; VCAN; ADAM12; PDPN; SGIP1; PLXNC1; LOX; ST6GAL2; TBX5; ADAMTS12; RUNX2; SLC38A5; SDC1; GLIS3;
DLX2	6	171	5.12821	4.58127	0.00203948	0.42829	0.0165332	0.0237868	DCN; DACT1; COL1A2; HMCN1; MITF; GLIS3;
DLX3	6	413	5.12821	1.89691	0.0981679	1	0.254509	0.366169	COL11A1; DCN; PRRX1; COL1A2; PDPN; PTPRD;
ETS1	19	2496	16.2393	0.992815	0.553543	1	0.785432	1	ITGA11; OMD; COL12A1; CTHRC1; COL5A2; THY1; ASPN; NTM; CEMIP; SPARC; COL5A1; PTPRD; TBX5; SRPX2; C1QTNF6; SPON1; TM6SF2; PRR5L; MITF;
HNF1A	7	831	5.98291	1.09962	0.45544	1	0.714961	1	RASGRF2; INHBA; GLIS2; SGIP1; ACKR4; PTPRD; MITF;
HOXC9	5	573	4.2735	1.13975	0.449621	1	0.714961	1	CORIN; COL1A2; NTM; HMCN1; SGIP1;
IRF1	12	811	10.2564	1.93041	0.0216873	1	0.0875833	0.126008	TNFSF4; OMD; COL12A1; FBN1; GABRB2; ECM2; INHBA; HMCN1; SGIP1; PLXNC1; TBX5; CHST11;
LHX3	19	1210	16.2393	2.04798	0.00208879	0.438646	0.0165332	0.0237868	COL11A1; COL8A1; THBS2; COL12A1; WNT2; PRRX1; F13A1; DACT1; NETO1; COL1A2; INHBA; VCAN; HMCN1; SGIP1; CD55; PTPRD; TBX5; ARHGAP28; KIF26B;
MEF2A	27	1835	23.0769	1.91875	0.000583756	0.122589	0.00952525	0.0137042	COL11A1; LUM; COL8A1; THBS2; ALPK2; COL12A1; FN1; PRRX1; F13A1; DACT1; NETO1; COL1A2; ASPN; GABRB2; INHBA; NTM; DPYSL3; TIMP2; COL1A1; ZFPM2; SGIP1; COL6A3; COL5A1; PTPRD; ADAMTS12; SLC24A2; MITF;
NKX6-1	19	1408	16.2393	1.75998	0.0106184	1	0.0530921	0.0763849	COL8A1; C1QTNF3; COL12A1; FN1; CDH11; DCN; PRRX1; COL1A2; PLAU; HMCN1; TIMP2; ZFPM2; SGIP1; CD55; PTPRD; TBX5; RUNX2; TLL2; FILIP1L;
OTX2	5	324	4.2735	2.01563	0.10392	1	0.266137	0.382897	NETO1; NTM; SGIP1; SULF1; MITF;
PHOX2A	10	442	8.54701	2.95212	0.0021257	0.446397	0.0165332	0.0237868	COL11A1; COL12A1; COL1A2; NTM; HMCN1; ACKR4; POSTN; ARHGAP28; MITF; GLIS3;
POU2F1	38	2209	32.4786	2.24302	6.32092e-07	0.000132739	0.000132739	0.000190975	ITGBL1; LUM; MFAP5; COL8A1; OMD; C1QTNF3; COL12A1; FN1; ANTXR1; CDH11; DCN; WNT2; PRRX1; COL5A2; NETO1; COL1A2; GABRB2; INHBA; NTM; HMCN1; DPYSL3; ZFPM2; COL3A1; SGIP1; CD55; PLXNC1; ACKR4; PTPRD; TBX5; RUNX2; POSTN; GALNT1; DSE; SLC24A2; TLL2; KIF26B; MITF; GLIS3;
POU3F2	14	789	11.9658	2.31467	0.00285671	0.599908	0.0211879	0.0304835	COL8A1; COL12A1; FN1; WNT2; DACT1; COL1A2; NTM; ZFPM2; SGIP1; CD55; POSTN; ARHGAP28; MITF; GLIS3;
SRF	10	462	8.54701	2.82433	0.00292595	0.614449	0.0211879	0.0304835	FN1; ANTXR1; TIMP3; CEMIP; SGIP1; ADAMTS12; MMP11; FILIP1L; KIF26B; MITF;
ARID3A	22	1250	18.8034	2.2953	0.000185753	0.0390081	0.00631236	0.00908175	COL11A1; OMD; C1QTNF3; COL12A1; FN1; CTHRC1; DACT1; COL1A2; NTM; HMCN1; ZFPM2; ADAM12; COL3A1; PTPRD; TBX5; RUNX2; POSTN; SRPX2; FILIP1L; KIF26B; SULF1; GLIS3;
EHF	1	753	0.854701	0.174845	0.997385	1	1	1	SDC1;
FOXA1	16	804	13.6752	2.59575	0.000417736	0.0877245	0.00952525	0.0137042	COL10A1; OMD; FN1; COMP; INHBA; NTM; VCAN; HMCN1; FNDC1; SGIP1; PTPRD; RUNX2; GAS1; SPON1; MITF; GLIS3;
ATF1	8	1037	6.83761	1.00689	0.545894	1	0.779848	1	COL12A1; FN1; COMP; VCAN; ADAM12; SGIP1; FILIP1L; NT5E;
CREB1	8	973	6.83761	1.07312	0.472473	1	0.718981	1	COL12A1; FN1; HMCN1; SGIP1; FILIP1L; MITF; GLIS3; NT5E;
JDP2	4	763	3.4188	0.685089	0.843158	1	1	1	THBS2; INHBA; CCIN; COL6A3;
NFYA	20	2544	17.094	1.02532	0.490457	1	0.735685	1	LUM; COL12A1; FN1; CDH11; NOX4; DACT1; THY1; COL1A2; NID2; NTM; HSD17B6; HMCN1; COL1A1; ZFPM2; COL3A1; SGIP1; PTPRD; C1QTNF6; TLL2; EMX2;
PLAU	8	1037	6.83761	1.00689	0.545894	1	0.779848	1	COL12A1; FN1; COMP; VCAN; ADAM12; SGIP1; FILIP1L; NT5E;
RORA	12	1168	10.2564	1.34038	0.184295	1	0.430022	0.618684	ALPK2; C1QTNF3; WNT2; GABRB2; NTM; SGIP1; LOX; SLC24A2; SRPX2; KIF26B; SULF1; MMP14;
YY1	6	1317	5.12821	0.594864	0.945281	1	1	1	COL1A2; NTM; SGIP1; PTPRD; MMP11; GLIS3;
ELK1	7	1986	5.98291	0.460118	0.995819	1	1	1	FN1; NOX4; TBX5; ADAMTS2; SRPX2; TM6SF2; GPX8;
GABPA	9	2702	7.69231	0.434681	0.999449	1	1	1	MXRA5; GABRB2; NTM; SGIP1; COL5A1; TBX5; FSTL1; SDC1; TM6SF2;
CTCF	29	2605	24.7863	1.45168	0.0213773	1	0.0875833	0.126008	COL11A1; COL8A2; CORIN; ANTXR1; CTHRC1; PRRX1; DACT1; COL1A2; TIMP3; PDGFRL; CEMIP; HSD17B6; GLIS2; HMCN1; DPYSL3; COL1A1; FNDC1; PLXNC1; SPOCK1; COL5A1; SLC38A5; C1QTNF6; TLL2; KIF26B; GPX8; NID1; MITF; MMP14; ALDH1L2;
FEV	10	526	8.54701	2.48069	0.0072104	1	0.0409239	0.0588782	THBS2; C1QTNF3; COL5A2; VCAN; COL6A3; FILIP1L; FSTL1; PRR5L; NID1; GLIS3;
HERPUD1	2	421	1.7094	0.622352	0.837634	1	1	1	GABRB2; SGIP1;
KLF7	25	4448	21.3675	0.73296	0.977919	1	1	1	COL11A1; CTHRC1; COL1A2; TIMP3; INHBA; VCAN; PLAU; DPYSL3; TIMP2; COL1A1; OLFML1; CHSY3; CD55; COL6A3; ST6GAL2; TBX5; ADAMTS12; RUNX2; MMP11; FSTL1; SDC1; TM6SF2; MITF; ALDH1L2; NT5E;
MAF	4	466	3.4188	1.12171	0.481711	1	0.727765	1	COL1A2; PLAU; TIMP2; SRPX2;
NANOG	1	204	0.854701	0.645361	0.794319	1	1	1	ADAMTS12;
NR5A1	10	1129	8.54701	1.15576	0.365882	1	0.637834	0.917668	NTM; SERPINF1; GLIS2; OLFML1; FNDC1; ST6GAL2; TBX5; MMP11; EMX2; MITF;
RFX1	16	2158	13.6752	0.967098	0.599051	1	0.827636	1	LUM; COL12A1; FIBIN; PRRX1; DACT1; NID2; NTM; CEMIP; COL1A1; PLXNC1; P4HA3; PTPRD; GALNT1; ARHGAP28; MMP11; MITF;
RREB1	30	2136	25.641	1.83145	0.000589658	0.123828	0.00952525	0.0137042	COL11A1; COL8A2; CORIN; FN1; CTHRC1; PRRX1; COL5A2; NETO1; GABRB2; NTM; SERPINF1; VCAN; DPYSL3; OLFML1; ZFPM2; SGIP1; PODNL1; ST6GAL2; P4HA3; COL5A1; TBX5; LOXL2; SLC38A5; MMP11; EMX2; PRR5L; MITF; MMP14; CHST11; NINJ2;
SF1	10	1129	8.54701	1.15576	0.365882	1	0.637834	0.917668	NTM; SERPINF1; GLIS2; OLFML1; FNDC1; ST6GAL2; TBX5; MMP11; EMX2; MITF;
SP1	47	7140	40.1709	0.85827	0.938465	1	1	1	COL11A1; COL8A2; ITGA11; COL12A1; FN1; CDH11; FBN1; CTHRC1; AEBP1; THY1; NETO1; COL1A2; NID2; TIMP3; COMP; INHBA; NTM; VCAN; CEMIP; GLIS2; TIMP2; COL1A1; MMP2; OLFML1; ZFPM2; AXL; CHSY3; SGIP1; PLXNC1; LOX; ST6GAL2; COL5A1; TBX5; ADAMTS12; RUNX2; DSE; MMP11; KIF26B; SDC1; TM6SF2; PRR5L; SULF1; MMP14; GLIS3; ALDH1L2; CHST11; NT5E;
SP4	26	4345	22.2222	0.780337	0.949188	1	1	1	COL11A1; COL12A1; FBN1; CTHRC1; PRRX1; COL1A2; TIMP3; COMP; NTM; VCAN; GLIS2; TIMP2; COL1A1; ZFPM2; CHSY3; PLXNC1; RUNX2; ADAMTS2; LOXL2; FSTL1; KIF26B; SDC1; TM6SF2; MITF; GLIS3; ALDH1L2;
TCF3	23	2140	19.6581	1.40163	0.0566655	1	0.165274	0.237784	COL8A1; COL12A1; ANTXR1; FBN1; DCN; COL5A2; AEBP1; NETO1; COL1A2; INHBA; NTM; DPYSL3; TIMP2; ADAM12; SGIP1; PLXNC1; ST6GAL2; GAS1; TLL2; FILIP1L; KIF26B; PRR5L; GLIS3;
OTX1	14	848	11.9658	2.15362	0.00540909	1	0.0334091	0.0480665	TNFSF4; ALPK2; COL12A1; CDH11; DCN; PRRX1; COL5A2; NETO1; NTM; ACKR4; COL6A3; RUNX2; MSR1; MITF;
PITX1	14	848	11.9658	2.15362	0.00540909	1	0.0334091	0.0480665	TNFSF4; ALPK2; COL12A1; CDH11; DCN; PRRX1; COL5A2; NETO1; NTM; ACKR4; COL6A3; RUNX2; MSR1; MITF;
E2F1	9	1188	7.69231	0.988638	0.565543	1	0.797074	1	RASGRF2; SYNDIG1; PRRX1; VCAN; COL1A1; PDPN; SPON1; KIF26B; PRR5L;
EGR1	26	3215	22.2222	1.05461	0.416201	1	0.682829	0.982403	COL11A1; CDH11; WNT2; CTHRC1; PRRX1; DACT1; NETO1; COL1A2; GABRB2; TIMP3; INHBA; VCAN; COL1A1; MMP2; ZFPM2; AXL; PLXNC1; ADAMTS12; ADAMTS2; LOXL2; GAS1; KIF26B; SDC1; SULF1; MMP14; GLIS3;
NKX2-1	12	711	10.2564	2.20191	0.0083776	1	0.0451102	0.0649011	LUM; ITGA11; ANTXR1; FBN1; COL1A2; INHBA; HMCN1; TIMP2; EMX2; KIF26B; SULF1; MITF;
NRF1	5	2037	4.2735	0.32061	0.999734	1	1	1	FBN1; DACT1; NETO1; GABRB2; FSTL1;
BACH1	6	648	5.12821	1.209	0.378683	1	0.641087	0.922347	ITGBL1; FN1; CTHRC1; TIMP2; FILIP1L; PRR5L;
HOXB4	15	718	12.8205	2.7251	0.000385966	0.0810528	0.00952525	0.0137042	COL11A1; COL10A1; ALPK2; COL12A1; FN1; DACT1; COL1A2; NTM; HMCN1; ADAM12; SGIP1; POSTN; ARHGAP28; KIF26B; MITF;
MEIS2	8	527	6.83761	1.98128	0.0498379	1	0.149514	0.215109	CORIN; DACT1; COL1A2; ASPN; INHBA; SGIP1; PTPRD; GAS1;
NR4A2	7	1042	5.98291	0.876958	0.695327	1	0.930055	1	ANTXR1; ZFPM2; COL3A1; FAM189A1; MMP11; KIF26B; CHST11;
PPARG	19	2016	16.2393	1.2292	0.199683	1	0.455798	0.655767	MFAP5; RASGRF2; TNFSF4; FN1; SYNDIG1; ANTXR1; TIMP3; NTM; OLFML1; ZFPM2; AXL; LOX; GXYLT2; COL5A1; LOXL2; SRPX2; MMP11; MITF; GLIS3;
HSF1	4	806	3.4188	0.64854	0.872269	1	1	1	NOX4; NID2; SLC38A5; KIF26B;
ETV7	3	1049	2.5641	0.374041	0.989036	1	1	1	NTM; C1QTNF6; SDC1;
NR5A2	4	486	3.4188	1.07555	0.514673	1	0.755814	1	NTM; ST6GAL2; DSE; EMX2;
TEAD1	2	422	1.7094	0.620877	0.838612	1	1	1	CEMIP; COL5A1;
TFAP2A	3	258	2.5641	1.52077	0.317549	1	0.606229	0.872197	VCAN; DSE; TLL2;
ARNT	1	403	0.854701	0.326692	0.956932	1	1	1	GABRB2;
BARX1	6	382	5.12821	2.05084	0.073752	1	0.201142	0.289388	COL11A1; ANTXR1; ZFPM2; CD55; PTPRD; POSTN;
BSX	4	268	3.4188	1.95041	0.150818	1	0.368275	0.529847	INHBA; ZFPM2; CD55; GLIS3;
DMBX1	2	368	1.7094	0.711982	0.777664	1	1	1	ANTXR1; PRRX1;
GSC	4	379	3.4188	1.3792	0.3316	1	0.617481	0.888385	FN1; ANTXR1; COL1A2; NTM;
HNF4A	26	3015	22.2222	1.12456	0.284723	1	0.553629	0.796519	COL8A1; FN1; ANTXR1; WNT2; PRRX1; AEBP1; DACT1; GABRB2; COMP; NTM; SERPINF1; HMCN1; DPYSL3; COL1A1; ADAM12; GXYLT2; PTPRD; TBX5; SLC38A5; MMP11; TLL2; KIF26B; PRR5L; SULF1; MITF; GLIS3;
HOXA3	8	573	6.83761	1.82223	0.0735719	1	0.201142	0.289388	COL11A1; WNT2; NTM; ADAM12; KIF26B; MITF; GLIS3; NINJ2;
HOXB3	7	335	5.98291	2.72768	0.0146911	1	0.0670682	0.0964926	COL8A1; COL1A2; HMCN1; PTPRD; TBX5; MITF; GLIS3;
HOXD8	15	811	12.8205	2.41261	0.00134243	0.281911	0.0137499	0.0197824	COL12A1; CDH11; DACT1; NETO1; COL1A2; NTM; PLAU; HMCN1; SGIP1; ACKR4; TBX5; RUNX2; EMX2; SULF1; MITF;
ONECUT1	12	564	10.2564	2.7758	0.00130195	0.27341	0.0137499	0.0197824	COL10A1; COL12A1; ANTXR1; WNT2; PRRX1; COL1A2; NTM; ADAM12; SGIP1; PTPRD; SULF1; MITF;
PAX7	8	467	6.83761	2.23583	0.0273217	1	0.095626	0.137579	COL11A1; COL10A1; SGIP1; CD55; ARHGAP28; FILIP1L; MITF; NINJ2;
POU4F3	12	687	10.2564	2.27883	0.00644898	1	0.037917	0.0545521	LUM; C1QTNF3; FN1; DACT1; COL1A2; ASPN; NTM; HMCN1; ZFPM2; ADAM12; POSTN; SRPX2;
PRRX2	13	597	11.1111	2.84072	0.000658102	0.138201	0.00987154	0.0142024	COL11A1; OMD; FN1; WNT2; NOX4; COL1A2; NTM; ZFPM2; SGIP1; COL6A3; POSTN; MITF; GLIS3;
VAX2	7	434	5.98291	2.10548	0.0496249	1	0.149514	0.215109	C1QTNF3; COL12A1; COL1A2; HMCN1; COL6A3; ARHGAP28; KIF26B;
VSX2	9	595	7.69231	1.97394	0.0393873	1	0.125323	0.180306	FN1; WNT2; COL1A2; NTM; RUNX2; POSTN; SLC24A2; MITF; NINJ2;
CUX1	5	350	4.2735	1.86591	0.131793	1	0.329483	0.474035	COL12A1; PRRX1; POSTN; FILIP1L; SULF1;
CACD	5	514	4.2735	1.27057	0.359687	1	0.637834	0.917668	COL1A2; DPYSL3; PLXNC1; COL6A3; MITF;
HOXB13	13	526	11.1111	3.22415	0.000196637	0.0412938	0.00631236	0.00908175	RASGRF2; FN1; DCN; WNT2; PRRX1; COL1A2; PDGFRL; INHBA; ZFPM2; CD55; PTPRD; SULF1; GLIS3;
ZNF238	15	799	12.8205	2.44884	0.00115725	0.243022	0.0135012	0.0194245	WNT2; PRRX1; GLT8D2; INHBA; NTM; MMP2; PDPN; COL3A1; GXYLT2; COL5A1; COPZ2; ADAMTS2; SPON1; CHST11; NT5E;
ZNF513	15	799	12.8205	2.44884	0.00115725	0.243022	0.0135012	0.0194245	WNT2; PRRX1; GLT8D2; INHBA; NTM; MMP2; PDPN; COL3A1; GXYLT2; COL5A1; COPZ2; ADAMTS2; SPON1; CHST11; NT5E;
MYC	5	1086	4.2735	0.601363	0.92607	1	1	1	RASGRF2; COL1A2; KIF26B; GLIS3; ALDH1L2;
MYF5	15	1856	12.8205	1.05422	0.456213	1	0.714961	1	RASGRF2; ANTXR1; AEBP1; NETO1; COL1A2; NTM; CEMIP; DPYSL3; FNDC1; SGIP1; COL6A3; RUNX2; SLC38A5; KIF26B; GLIS3;
FOXD1	6	334	5.12821	2.34557	0.0437265	1	0.137053	0.197182	INHBA; HMCN1; SPON1; HTRA1; MITF; NINJ2;
POU6F1	16	655	13.6752	3.18622	3.9467e-05	0.00828807	0.00276269	0.00397475	COL12A1; FN1; WNT2; PRRX1; DACT1; NTM; OLFML1; ZFPM2; SGIP1; PTPRD; RUNX2; GAS1; MSR1; SDC1; SULF1; GLIS3;
ASCL2	13	1499	11.1111	1.13137	0.363463	1	0.637834	0.917668	RASGRF2; C1QTNF3; COL12A1; FN1; NETO1; NTM; ZFPM2; PDPN; SPARC; FILIP1L; KIF26B; HTRA1; GLIS3;
BARHL1	6	509	5.12821	1.53915	0.196564	1	0.45361	0.65262	OMD; WNT2; INHBA; NTM; MITF; GLIS3;
ESRRA	5	917	4.2735	0.712191	0.839494	1	1	1	C1QTNF3; ANTXR1; NTM; COL3A1; KIF26B;
GBX1	6	199	5.12821	3.9367	0.00431775	0.906727	0.0292493	0.0420816	COL10A1; ALPK2; DACT1; NTM; SULF1; MITF;
GBX2	4	302	3.4188	1.73083	0.202052	1	0.456246	0.656413	NTM; POSTN; MITF; NINJ2;
LHX4	7	392	5.98291	2.33106	0.0313297	1	0.1028	0.147901	NTM; CD55; POSTN; FILIP1L; EMX2; MITF; NINJ2;
POU3F4	6	366	5.12821	2.14049	0.0626904	1	0.180342	0.259463	COL8A1; CDH11; NETO1; COL1A2; SGIP1; RUNX2;
TCF12	11	1099	9.40171	1.30593	0.221707	1	0.48255	0.694256	CDH11; FBN1; NOX4; DACT1; GLIS2; DPYSL3; ADAMTS12; MITF; GLIS3; ALDH1L2; NINJ2;
ELF2	5	780	4.2735	0.837279	0.720698	1	0.945916	1	COL8A1; NTM; PTPRD; RUNX2; C1QTNF6;
ESR1	5	696	4.2735	0.938328	0.622732	1	0.84918	1	SYNDIG1; COL1A1; LOX; TM6SF2; GLIS3;
FOS	21	1754	17.9487	1.56144	0.025212	1	0.0928864	0.133638	COL11A1; ITGBL1; ITGA11; COL8A1; THBS2; ALPK2; COL12A1; PRRX1; AEBP1; COL1A2; ASPN; SERPINF1; DPYSL3; TIMP2; ZFPM2; SGIP1; ADAMTS2; LOXL2; SRPX2; FILIP1L; PRR5L;
FOSB	21	1754	17.9487	1.56144	0.025212	1	0.0928864	0.133638	COL11A1; ITGBL1; ITGA11; COL8A1; THBS2; ALPK2; COL12A1; PRRX1; AEBP1; COL1A2; ASPN; SERPINF1; DPYSL3; TIMP2; ZFPM2; SGIP1; ADAMTS2; LOXL2; SRPX2; FILIP1L; PRR5L;
JUN	21	1754	17.9487	1.56144	0.025212	1	0.0928864	0.133638	COL11A1; ITGBL1; ITGA11; COL8A1; THBS2; ALPK2; COL12A1; PRRX1; AEBP1; COL1A2; ASPN; SERPINF1; DPYSL3; TIMP2; ZFPM2; SGIP1; ADAMTS2; LOXL2; SRPX2; FILIP1L; PRR5L;
JUNB	21	1754	17.9487	1.56144	0.025212	1	0.0928864	0.133638	COL11A1; ITGBL1; ITGA11; COL8A1; THBS2; ALPK2; COL12A1; PRRX1; AEBP1; COL1A2; ASPN; SERPINF1; DPYSL3; TIMP2; ZFPM2; SGIP1; ADAMTS2; LOXL2; SRPX2; FILIP1L; PRR5L;
JUND	21	1754	17.9487	1.56144	0.025212	1	0.0928864	0.133638	COL11A1; ITGBL1; ITGA11; COL8A1; THBS2; ALPK2; COL12A1; PRRX1; AEBP1; COL1A2; ASPN; SERPINF1; DPYSL3; TIMP2; ZFPM2; SGIP1; ADAMTS2; LOXL2; SRPX2; FILIP1L; PRR5L;
NR6A1	6	769	5.12821	1.01877	0.542268	1	0.779848	1	COL12A1; NTM; ZFPM2; PDPN; ST6GAL2; MITF;
RAB40B	6	806	5.12821	0.972001	0.588876	1	0.818967	1	HMCN1; ZFPM2; TBX5; LOXL2; KIF26B; MITF;
RARA	6	806	5.12821	0.972001	0.588876	1	0.818967	1	HMCN1; ZFPM2; TBX5; LOXL2; KIF26B; MITF;
SPI1	3	814	2.5641	0.482025	0.952933	1	1	1	FN1; DSE; MITF;
BARX2	5	296	4.2735	2.2063	0.0776346	1	0.207799	0.298966	COL1A2; NTM; ZFPM2; MITF; GLIS3;
DBX2	8	408	6.83761	2.55914	0.0132883	1	0.0620122	0.0892185	COL8A1; COL1A2; NTM; HMCN1; CD55; ACKR4; SULF1; GLIS3;
EN1	9	466	7.69231	2.52036	0.00966892	1	0.0507618	0.0730323	COL8A1; ALPK2; C1QTNF3; DACT1; COL1A2; NTM; FILIP1L; MITF; GLIS3;
FOXC1	6	301	5.12821	2.60271	0.0284595	1	0.097042	0.139617	DCN; PLAU; HMCN1; PTPRD; POSTN; MITF;
HOXA5	16	916	13.6752	2.27837	0.00167012	0.350726	0.0152766	0.0219788	COL10A1; C1QTNF3; COL12A1; FN1; DCN; PRRX1; COL5A2; DACT1; NETO1; ECM2; POSTN; DSE; FILIP1L; EMX2; MITF; GLIS3;
HOXA7	12	527	10.2564	2.97069	0.000725175	0.152287	0.0101524	0.0146066	COL11A1; COL10A1; COL8A1; COL12A1; PRRX1; DACT1; COL1A2; HMCN1; ACKR4; ARHGAP28; KIF26B; MITF;
HOXB6	2	123	1.7094	2.13004	0.243282	1	0.508784	0.731999	DCN; EMX2;
HOXB7	6	388	5.12821	2.01913	0.0781721	1	0.207799	0.298966	COL1A2; NTM; HMCN1; ACKR4; TBX5; MITF;
HOXB8	5	225	4.2735	2.90247	0.0296169	1	0.0987229	0.142035	WNT2; COL1A2; ADAM12; TBX5; MMP14;
HOXC6	3	237	2.5641	1.65551	0.27359	1	0.55244	0.794809	COL8A1; COL1A2; ACKR4;
ISX	3	265	2.5641	1.4806	0.332264	1	0.617481	0.888385	POSTN; MITF; GLIS3;
LHX8	5	223	4.2735	2.9285	0.0286505	1	0.097042	0.139617	CDH11; PTPRD; POSTN; EMX2; MITF;
MNX1	3	311	2.5641	1.26161	0.427924	1	0.691262	0.994535	COL1A2; HMCN1; EMX2;
MSX1	5	234	4.2735	2.79085	0.0342199	1	0.110557	0.15906	ITGBL1; COL1A2; ACKR4; MITF; GLIS3;
NKX1-1	4	146	3.4188	3.58009	0.0260032	1	0.0941495	0.135455	COL11A1; COL1A2; EMX2; GLIS3;
PAX6	10	557	8.54701	2.34263	0.0105483	1	0.0530921	0.0763849	COL11A1; COL8A1; COL12A1; COL1A2; NTM; HMCN1; SGIP1; ACKR4; MITF; GLIS3;
PBX1	11	741	9.40171	1.93685	0.0269285	1	0.095626	0.137579	TNFSF4; ALPK2; COL12A1; COL5A2; THY1; NETO1; COL1A2; ZFPM2; CCIN; ADAM12; RUNX2;
PKNOX1	2	95	1.7094	2.75778	0.165164	1	0.394141	0.567061	COL5A2; CCIN;
POU5F1	6	373	5.12821	2.10033	0.0673998	1	0.18872	0.271515	FN1; DACT1; INHBA; DPYSL3; POSTN; TLL2;
PRRX1	9	389	7.69231	3.01923	0.00305075	0.640658	0.0213553	0.0307243	COL12A1; FN1; COL1A2; NTM; SGIP1; SLC24A2; MITF; GLIS3; NINJ2;
REST	5	765	4.2735	0.853696	0.704607	1	0.930612	1	CDH11; COL5A2; SULF1; MMP14; ALDH1L2;
SOX1	3	276	2.5641	1.42159	0.355367	1	0.637834	0.917668	CDH11; WNT2; INHBA;
TGIF1	15	1034	12.8205	1.89229	0.0125782	1	0.0600325	0.0863702	TNFSF4; ALPK2; COL12A1; FN1; WNT2; NOX4; COL5A2; ASPN; INHBA; FNDC1; ADAM12; SGIP1; PTPRD; FAM189A1; MITF;
CRX	4	349	3.4188	1.49775	0.279719	1	0.553629	0.796519	FN1; INHBA; PLXNC1; MITF;
ESR2	5	464	4.2735	1.40748	0.284098	1	0.553629	0.796519	COL10A1; SYNDIG1; LOX; MITF; GLIS3;
GLI1	1	148	0.854701	0.889535	0.681832	1	0.917851	1	PDPN;
HENMT1	10	1144	8.54701	1.14061	0.381599	1	0.641087	0.922347	RASGRF2; FBN1; AEBP1; NID2; SERPINF1; DPYSL3; PDPN; ADAMTS2; FILIP1L; PRR5L;
INSM1	6	487	5.12821	1.60868	0.171302	1	0.404195	0.581525	FBN1; COL1A2; INHBA; NTM; PRR5L; MITF;
NHLH1	10	1144	8.54701	1.14061	0.381599	1	0.641087	0.922347	RASGRF2; FBN1; AEBP1; NID2; SERPINF1; DPYSL3; PDPN; ADAMTS2; FILIP1L; PRR5L;
ZEB1	4	401	3.4188	1.30353	0.370029	1	0.637834	0.917668	COL8A1; OLFML1; SPOCK1; COL5A1;
ZFP161	9	1137	7.69231	1.03298	0.511268	1	0.755814	1	FN1; DACT1; NETO1; DPYSL3; MMP2; ADAM12; ST6GAL2; PRR5L; HTRA1;
BACH2	5	628	4.2735	1.03993	0.530535	1	0.773697	1	COL8A1; COL12A1; RUNX2; ADAMTS2; PRR5L;
EBF1	2	205	1.7094	1.27807	0.468104	1	0.717532	1	SPON1; GLIS3;
HOXA13	4	309	3.4188	1.69163	0.2132	1	0.471285	0.678049	FN1; INHBA; GAS1; GLIS3;
MSX2	7	344	5.98291	2.65631	0.0167566	1	0.07331	0.105473	PRRX1; DACT1; NTM; ZFPM2; POSTN; EMX2; MITF;
NOBOX	6	621	5.12821	1.26156	0.341529	1	0.629132	0.905147	COL12A1; FN1; POSTN; EMX2; MITF; GLIS3;
TFAP4	20	1280	17.094	2.03782	0.00167315	0.351362	0.0152766	0.0219788	ITGA11; TNFSF4; C1QTNF3; FBN1; NOX4; CTHRC1; NID2; NTM; GLIS2; COL1A1; OLFML1; ZFPM2; ST6GAL2; COPZ2; GAS1; MMP11; PRR5L; MITF; GLIS3; NINJ2;
ATF3	8	800	6.83761	1.30518	0.271159	1	0.55244	0.794809	INHBA; CCIN; AXL; CHSY3; SGIP1; COL6A3; NINJ2; NT5E;
TAL1	17	1113	14.5299	1.99222	0.00481181	1	0.0315775	0.0454313	COL11A1; ITGBL1; CDH11; FIBIN; INHBA; NTM; DPYSL3; OLFML1; SGIP1; SPOCK1; ST6GAL2; ADAMTS2; SLC38A5; SULF1; MITF; GLIS3; CHST11;
HOXA9	14	729	11.9658	2.50517	0.00137499	0.288749	0.0137499	0.0197824	FN1; DCN; FIBIN; COL5A2; COL1A2; COMP; INHBA; HMCN1; TIMP2; ZFPM2; SGIP1; PTPRD; KIF26B; SULF1;
NFE2	10	518	8.54701	2.519	0.00650005	1	0.037917	0.0545521	FN1; PRRX1; NETO1; DPYSL3; TIMP2; ZFPM2; SRPX2; FILIP1L; PRR5L; MITF;
LMO2	5	610	4.2735	1.07062	0.504554	1	0.751463	1	COL12A1; ZFPM2; SGIP1; ADAMTS2; TLL2;
RUNX2	4	315	3.4188	1.65941	0.222892	1	0.48255	0.694256	COL10A1; SGIP1; RUNX2; PRR5L;
GATA1	7	728	5.98291	1.2552	0.325291	1	0.615415	0.885413	COL12A1; INHBA; ZFPM2; SGIP1; PLXNC1; TBX5; MITF;
FOXD3	7	361	5.98291	2.53123	0.0212063	1	0.0875833	0.126008	COL12A1; NTM; FNDC1; RUNX2; GAS1; FSTL1; MITF;
ISL2	9	515	7.69231	2.28056	0.017585	1	0.0753641	0.108428	PRRX1; NETO1; COL1A2; NTM; COL3A1; CD55; KIF26B; MITF; GLIS3;
ZNF143	4	618	3.4188	0.845827	0.703247	1	0.930612	1	COL10A1; FBN1; THY1; ZFPM2;
CDX2	5	253	4.2735	2.58127	0.0453329	1	0.139999	0.20142	TNFSF4; NID2; ZFPM2; PDPN; SGIP1;
FOXK1	3	121	2.5641	3.24248	0.0661358	1	0.187683	0.270024	COL5A2; NTM; PLAU;
FOXO1	5	192	4.2735	3.40131	0.0161844	1	0.0723132	0.104039	COL10A1; COL5A2; SGIP1; PLXNC1; GLIS3;
GFI1	15	552	12.8205	3.54459	2.07265e-05	0.00435256	0.00217628	0.00313107	OMD; C1QTNF3; COL12A1; COL5A2; GLT8D2; COL1A2; ECM2; DPYSL3; ZFPM2; SGIP1; PODNL1; COL5A1; RUNX2; MSR1; GLIS3;
HMX1	3	240	2.5641	1.63482	0.279837	1	0.553629	0.796519	PRRX1; INHBA; MITF;
HOXB9	10	537	8.54701	2.42988	0.00828402	1	0.0451102	0.0649011	RASGRF2; CTHRC1; COL1A2; INHBA; TIMP2; PDPN; SGIP1; PTPRD; RUNX2; SULF1;
PAX4	2	175	1.7094	1.49715	0.389249	1	0.64364	0.926021	COL5A2; NTM;
PDX1	5	372	4.2735	1.75556	0.15775	1	0.380776	0.547832	DACT1; NTM; PDPN; SGIP1; PTPRD;
EOMES	3	291	2.5641	1.34831	0.386708	1	0.64364	0.926021	C1QTNF3; FN1; COL1A2;
POU3F3	4	59	3.4188	8.85832	0.00108112	0.227036	0.0135012	0.0194245	INHBA; ZFPM2; GAS1; MITF;
T	1	46	0.854701	2.86155	0.29864	1	0.575362	0.827787	C1QTNF3;
TBX5	1	204	0.854701	0.645361	0.794319	1	1	1	C1QTNF3;
ATF6	1	195	0.854701	0.675145	0.779356	1	1	1	FNDC1;
STRA13	2	574	1.7094	0.456467	0.937998	1	1	1	LOX; MMP11;
ZIC1	6	548	5.12821	1.42961	0.244474	1	0.508784	0.731999	ITGA11; SYNDIG1; FBN1; COL1A1; COL6A3; MMP11;
DBX1	8	239	6.83761	4.36867	0.000508148	0.106711	0.00952525	0.0137042	COL11A1; ALPK2; COL1A2; NTM; SGIP1; ACKR4; RUNX2; GLIS3;
FOXJ2	9	299	7.69231	3.928	0.000491949	0.103309	0.00952525	0.0137042	COL1A2; HMCN1; RUNX2; GAS1; C1QTNF6; FILIP1L; FSTL1; MITF; GLIS3;
ELF1	5	585	4.2735	1.11637	0.467628	1	0.717532	1	OMD; COL6A3; PTPRD; MITF; GLIS3;
FOXJ1	1	31	0.854701	4.24573	0.212539	1	0.471285	0.678049	PLAU;
E4F1	3	158	2.5641	2.48322	0.121541	1	0.307513	0.442427	FIBIN; DACT1; FILIP1L;
ESX1	5	266	4.2735	2.45512	0.0540489	1	0.159863	0.229999	COL1A2; NTM; HMCN1; MITF; GLIS3;
TLX2	1	60	0.854701	2.19397	0.370551	1	0.637834	0.917668	COL1A2;
DLX5	3	220	2.5641	1.78343	0.23855	1	0.508784	0.731999	PRRX1; SGIP1; TBX5;
HOXC10	1	81	0.854701	1.62523	0.464933	1	0.717532	1	ZFPM2;
ATF4	3	315	2.5641	1.24559	0.43606	1	0.699027	1	FN1; COL5A2; DACT1;
ELF3	5	437	4.2735	1.49444	0.244701	1	0.508784	0.731999	TNFSF4; RUNX2; C1QTNF6; FILIP1L; GLIS3;
SPDEF	2	189	1.7094	1.38626	0.426747	1	0.691262	0.994535	FN1; FILIP1L;
SIX1	1	19	0.854701	6.92583	0.13618	1	0.336444	0.48405	ECM2;
CEBPD	5	113	4.2735	5.77901	0.00177055	0.371816	0.0154923	0.0222892	FN1; DACT1; INHBA; SERPINF1; HMCN1;
MAFK	1	128	0.854701	1.02851	0.628337	1	0.851295	1	MITF;
ALX1	1	56	0.854701	2.35065	0.350786	1	0.637834	0.917668	NETO1;
SMAD1	1	13	0.854701	10.1199	0.0952911	1	0.250139	0.359881	COL5A2;

## Sheet: Clinical phenotype
Clinical phenotype of Co-expressed genes with EPYC
Analysis: Clinical phenotype
Dataset name: EPYC Co-expressed
Number of genes in the dataset: 127
Number of genes in the dataset (which are available in Clinical phenotype database) :31
Number of genes in background: 1820
Is analysis quantitative: No
						Corrected p-values
Clinical phenotype	No. of genes in the dataset	No. of genes in the background dataset	Percentage of genes	Fold enrichment	P-value (Hypergeometric test)	Bonferroni method	BH method	Q-value (Storey-Tibshirani method)	genes mapped (from input data set)
Abdomen	11	621	35.4839	1.04054	0.50386	1	1	1	COL11A1; ANTXR1; FBN1; PRRX1; COL5A2; PDGFRL; COL1A1; COL3A1; COL5A1; ARSB; ADAMTS2;
Abdominal aorta, calcification of	1	1	3.22581	58.6911	0.017033	1	0.752993	1	NT5E;
Abnormal facility in opposing the shoulders	1	1	3.22581	58.6911	0.017033	1	0.752993	1	RUNX2;
Abnormal gait	1	9	3.22581	6.57913	0.143552	1	1	1	MMP2;
Absence of collagen VI immunostaining	1	3	3.22581	19.6937	0.0502606	1	1	1	COL6A3;
Absent calvarial mineralization	2	2	6.45161	58.6911	0.000280918	1	0.0730518	0.486572	COL1A2; COL1A1;
Absent frontal sinuses	2	4	6.45161	29.4187	0.00164986	1	0.354064	1	COL11A1; RUNX2;
Absent-mild skin hyperextensibility	1	1	3.22581	58.6911	0.017033	1	0.752993	1	COL3A1;
Absent paranasal sinuses	1	1	3.22581	58.6911	0.017033	1	0.752993	1	RUNX2;
Absent pectoralis major muscle	1	1	3.22581	58.6911	0.017033	1	0.752993	1	TBX5;
Absent platelet aggregation response to epinephrine	1	1	3.22581	58.6911	0.017033	1	0.752993	1	PLAU;
Absent pro alpha 2(I) chain synthesis (fibroblasts)	1	1	3.22581	58.6911	0.017033	1	0.752993	1	COL1A2;
Absent thumb	1	1	3.22581	58.6911	0.017033	1	0.752993	1	TBX5;
Acetabular hypoplasia	1	1	3.22581	58.6911	0.017033	1	0.752993	1	ARSB;
Acrogeria (skin over hands and feet are thin and finely wrinkled)	1	1	3.22581	58.6911	0.017033	1	0.752993	1	COL3A1;
Acroosteolysis	1	6	3.22581	9.86322	0.0980726	1	1	1	COL3A1;
Acute stroke	1	1	3.22581	58.6911	0.017033	1	0.752993	1	HTRA1;
Adult height 110-140 cm	1	1	3.22581	58.6911	0.017033	1	0.752993	1	ARSB;
Adult height 130-160cm	1	1	3.22581	58.6911	0.017033	1	0.752993	1	COL10A1;
Adult height, 82-130 cm	1	1	3.22581	58.6911	0.017033	1	0.752993	1	COMP;
Adult height 92-108 cm	2	2	6.45161	58.6911	0.000280918	1	0.0730518	0.486572	COL1A2; COL1A1;
Agenesis of the corpus callosum (variable)	1	1	3.22581	58.6911	0.017033	1	0.752993	1	PRRX1;
Aglossia	1	1	3.22581	58.6911	0.017033	1	0.752993	1	PRRX1;
Agnathia	1	1	3.22581	58.6911	0.017033	1	0.752993	1	PRRX1;
Airways	2	66	6.45161	1.78714	0.310896	1	1	1	PRRX1; RUNX2;
ALBINISM, OCULAR, WITH SENSORINEURAL DEAFNESS	1	2	3.22581	29.4915	0.033785	1	1	1	MITF;
All affected individuals have been stillborn or died in the neonatal period	1	1	3.22581	58.6911	0.017033	1	0.752993	1	COL11A1;
Allelic to Marshall syndrome (	1	1	3.22581	58.6911	0.017033	1	0.752993	1	COL11A1;
Allelic to pseudoachondroplasia (	1	1	3.22581	58.6911	0.017033	1	0.752993	1	COMP;
Allelic to Waardenburg syndrome, type IIA (	1	1	3.22581	58.6911	0.017033	1	0.752993	1	MITF;
Alopecia	1	22	3.22581	2.69323	0.316255	1	1	1	ANTXR1;
Alopecia (occurs before neurologic signs)	1	1	3.22581	58.6911	0.017033	1	0.752993	1	HTRA1;
Alopecia of scalp	1	2	3.22581	29.4915	0.033785	1	1	1	COL3A1;
Amorphous hyaline substance	1	1	3.22581	58.6911	0.017033	1	0.752993	1	ANTXR1;
Amorphous hyaline substance (skin biopsy and visceral organs)	1	1	3.22581	58.6911	0.017033	1	0.752993	1	ANTXR1;
Aneurysm of other aortic segments rare	1	1	3.22581	58.6911	0.017033	1	0.752993	1	FBN1;
Anterior and posterior rib cupping	1	1	3.22581	58.6911	0.017033	1	0.752993	1	COL11A1;
Anterior flattening and/or beaking of vertebrae	1	1	3.22581	58.6911	0.017033	1	0.752993	1	COMP;
Anterior fontanelle open in adults	1	1	3.22581	58.6911	0.017033	1	0.752993	1	RUNX2;
Anterior wedging of L1 and L2	1	1	3.22581	58.6911	0.017033	1	0.752993	1	ARSB;
Anteverted nares	1	36	3.22581	1.64615	0.464496	1	1	1	COL11A1;
Anteverted nostrils	1	18	3.22581	3.29139	0.267067	1	1	1	FBN1;
Aortic dissection	1	1	3.22581	58.6911	0.017033	1	0.752993	1	FBN1;
Aortic insufficiency	1	4	3.22581	14.7825	0.0664642	1	1	1	COL1A2;
Aortic regurgitation	1	3	3.22581	19.6937	0.0502606	1	1	1	FBN1;
Aortic root dilatation	4	6	12.9032	39.1599	1.01131e-06	0.022354	0.0022354	0.0148892	FBN1; COL5A2; COL1A1; COL5A1;
Aortic valve ring calcification (in some patients)	1	1	3.22581	58.6911	0.017033	1	0.752993	1	NT5E;
Aplastic clavicles	1	1	3.22581	58.6911	0.017033	1	0.752993	1	RUNX2;
Approximately half of patients need ambulatory support after the fifth decade	1	3	3.22581	19.6937	0.0502606	1	1	1	COL6A3;
Arachnodactyly	1	16	3.22581	3.70256	0.241205	1	1	1	FBN1;
Arm span to height > 1.05	1	1	3.22581	58.6911	0.017033	1	0.752993	1	FBN1;
Arteriomegaly, diffuse, secondary to femoropopliteal occlusion	1	1	3.22581	58.6911	0.017033	1	0.752993	1	NT5E;
Arthropathy (onset third-fourth decade)	1	1	3.22581	58.6911	0.017033	1	0.752993	1	COL11A1;
Arylsulfatase B deficiency in fibroblasts and white blood cells	1	1	3.22581	58.6911	0.017033	1	0.752993	1	ARSB;
Ascending aortic aneurysm	1	3	3.22581	19.6937	0.0502606	1	1	1	FBN1;
Aseptic necrosis of femoral head	1	1	3.22581	58.6911	0.017033	1	0.752993	1	ARSB;
Associated with mutation in the beta-1 catenin gene (CTNNB1,	1	9	3.22581	6.57913	0.143552	1	1	1	PDGFRL;
Associated with mutation in the MET protooncogene (MET,	1	9	3.22581	6.57913	0.143552	1	1	1	PDGFRL;
Associated with mutation in the p53 tumor protein gene (TP53,	1	9	3.22581	6.57913	0.143552	1	1	1	PDGFRL;
A subset of patients have heterozygous mutations consistent with a dominant-negative effect	1	3	3.22581	19.6937	0.0502606	1	1	1	COL6A3;
Asymmetric involvement	1	1	3.22581	58.6911	0.017033	1	0.752993	1	TBX5;
Ataxia	1	130	3.22581	0.455949	0.901454	1	1	1	HTRA1;
Atlantoaxial dislocation	1	2	3.22581	29.4915	0.033785	1	1	1	COMP;
Atrial septal defect (ostium secundum type)	1	1	3.22581	58.6911	0.017033	1	0.752993	1	TBX5;
Atrophic scars	2	2	6.45161	58.6911	0.000280918	1	0.0730518	0.486572	COL1A2; COL1A1;
Atrophic skin over ears	1	1	3.22581	58.6911	0.017033	1	0.752993	1	COL3A1;
Autosomal dominant	22	747	70.9677	1.72928	0.000659561	1	0.163808	1	COL11A1; COL10A1; COL8A2; FN1; FBN1; PRRX1; F13A1; COL5A2; COL1A2; TIMP3; PDGFRL; COMP; VCAN; PLAU; COL1A1; ZFPM2; COL3A1; COL6A3; COL5A1; TBX5; RUNX2; MITF;
Autosomal dominant form	2	37	6.45161	3.18749	0.129506	1	1	1	MSR1; MITF;
Autosomal dominantly acting oncogene plus loss of suppressor gene(s)	1	25	3.22581	2.37017	0.351034	1	1	1	PDGFRL;
Autosomal dominant type	1	3	3.22581	19.6937	0.0502606	1	1	1	ANTXR1;
Autosomal recessive	11	924	35.4839	0.699331	0.971862	1	1	1	COL11A1; ANTXR1; PRRX1; COL1A2; MMP2; COL6A3; ARSB; ADAMTS2; SUGCT; HTRA1; NT5E;
Autosomal recessive inheritance has been reported in 1 case	1	1	3.22581	58.6911	0.017033	1	0.752993	1	PRRX1;
Autosomal recessive inheritance has been reported in 1 family (as of April 2011)	1	1	3.22581	58.6911	0.017033	1	0.752993	1	COL3A1;
Avascular necrosis of femoral head	1	2	3.22581	29.4915	0.033785	1	1	1	COMP;
Basilar impression	2	2	6.45161	58.6911	0.000280918	1	0.0730518	0.486572	COL1A2; COL1A1;
Beaded ribs	2	3	6.45161	39.1924	0.00083379	1	0.19198	1	COL1A2; COL1A1;
Beaked nose	3	14	9.67742	12.6096	0.00143565	1	0.32715	1	COL1A2; COL1A1; RUNX2;
Bethlem myopathy (	1	3	3.22581	19.6937	0.0502606	1	1	1	COL6A3;
BETHLEM MYOPATHY	1	3	3.22581	19.6937	0.0502606	1	1	1	COL6A3;
Biconcave flattened vertebrae	2	2	6.45161	58.6911	0.000280918	1	0.0730518	0.486572	COL1A2; COL1A1;
Bifid thumb	1	5	3.22581	11.8319	0.0824001	1	1	1	TBX5;
Bifid uvula	1	11	3.22581	5.38401	0.172629	1	1	1	COL11A1;
Bladder	2	90	6.45161	1.31062	0.459029	1	1	1	COL3A1; HTRA1;
Bladder prolapse	1	1	3.22581	58.6911	0.017033	1	0.752993	1	COL3A1;
Bleeding is usually delayed-onset after challenge	1	1	3.22581	58.6911	0.017033	1	0.752993	1	PLAU;
Bleeding time normal to mildly prolonged	1	1	3.22581	58.6911	0.017033	1	0.752993	1	PLAU;
Blepharochalasis	1	1	3.22581	58.6911	0.017033	1	0.752993	1	ADAMTS2;
Blind-ended trachea	1	1	3.22581	58.6911	0.017033	1	0.752993	1	PRRX1;
Blue eyes	1	2	3.22581	29.4915	0.033785	1	1	1	MITF;
Blue sclerae	5	10	16.129	29.3748	2.43641e-07	0.00538544	0.00107709	0.00717409	COL5A2; COL1A2; COL1A1; COL5A1; ADAMTS2;
Blue sclerae at birth becoming normal with age	2	2	6.45161	58.6911	0.000280918	1	0.0730518	0.486572	COL1A2; COL1A1;
Bossing of frontal bone	1	1	3.22581	58.6911	0.017033	1	0.752993	1	RUNX2;
Bossing of occipital bone	1	1	3.22581	58.6911	0.017033	1	0.752993	1	RUNX2;
Bossing of parietal bone	1	1	3.22581	58.6911	0.017033	1	0.752993	1	RUNX2;
Bowed limbs due to multiple fractures	2	2	6.45161	58.6911	0.000280918	1	0.0730518	0.486572	COL1A2; COL1A1;
Bowel diverticula	3	3	9.67742	58.6911	4.48108e-06	0.0990499	0.00442835	0.0294957	COL5A2; COL1A1; COL5A1;
Bowing of limbs due to multiple fractures	2	3	6.45161	39.1924	0.00083379	1	0.19198	1	COL1A2; COL1A1;
Brachydactyly	2	64	6.45161	1.84298	0.298077	1	1	1	COMP; RUNX2;
Brain imaging shows diffuse white matter abnormalities	1	1	3.22581	58.6911	0.017033	1	0.752993	1	HTRA1;
Breast hypoplasia	1	5	3.22581	11.8319	0.0824001	1	1	1	ANTXR1;
Breasts	1	55	3.22581	1.07759	0.616844	1	1	1	ANTXR1;
Breech presentation	2	7	6.45161	16.8287	0.00559276	1	0.752993	1	COL1A2; COL1A1;
Broad crumpled long bones	2	2	6.45161	58.6911	0.000280918	1	0.0730518	0.486572	COL1A2; COL1A1;
Broad femoral head with short femoral neck	1	1	3.22581	58.6911	0.017033	1	0.752993	1	RUNX2;
Broad forehead	1	19	3.22581	3.11825	0.279676	1	1	1	ZFPM2;
Broad, hypoplastic ischia	1	1	3.22581	58.6911	0.017033	1	0.752993	1	COL11A1;
Broad, irregular metaphyses	1	1	3.22581	58.6911	0.017033	1	0.752993	1	ARSB;
Broad ribs	1	5	3.22581	11.8319	0.0824001	1	1	1	ARSB;
Broad, short femoral neck	1	2	3.22581	29.4915	0.033785	1	1	1	COMP;
Bulbous nose	1	4	3.22581	14.7825	0.0664642	1	1	1	FBN1;
CAFFEY DISEASE	1	1	3.22581	58.6911	0.017033	1	0.752993	1	COL1A1;
Calcaneal protrusion	1	3	3.22581	19.6937	0.0502606	1	1	1	COL6A3;
Calcaneovalgus	1	3	3.22581	19.6937	0.0502606	1	1	1	COL1A2;
Calvarial thickening	2	2	6.45161	58.6911	0.000280918	1	0.0730518	0.486572	COL11A1; RUNX2;
Camptodactyly	1	36	3.22581	1.64615	0.464496	1	1	1	COL11A1;
Capillary hemangiomas	1	4	3.22581	14.7825	0.0664642	1	1	1	ANTXR1;
Cardiac	1	55	3.22581	1.07759	0.616844	1	1	1	ZFPM2;
Cardiovascular	14	446	45.1613	1.8436	0.00906952	1	0.752993	1	COL11A1; FN1; FBN1; F13A1; COL5A2; COL1A2; COL1A1; COL3A1; COL6A3; COL5A1; ARSB; TBX5; HTRA1; NT5E;
Carpal bone anomalies	1	1	3.22581	58.6911	0.017033	1	0.752993	1	TBX5;
Carpal osteolysis	1	1	3.22581	58.6911	0.017033	1	0.752993	1	MMP2;
Carpal tunnel syndrome	1	4	3.22581	14.7825	0.0664642	1	1	1	ARSB;
Cataract	2	36	6.45161	3.27601	0.123776	1	1	1	COL11A1; VCAN;
Central Nervous System	12	887	38.7097	0.794669	0.905091	1	1	1	PRRX1; F13A1; COL5A2; COL1A2; COMP; PLAU; COL1A1; COL6A3; COL5A1; ARSB; ADAMTS2; HTRA1;
Cerebral thrombosis	1	4	3.22581	14.7825	0.0664642	1	1	1	F13A1;
Cervical cord compression myelopathy	1	1	3.22581	58.6911	0.017033	1	0.752993	1	COMP;
Cervical myelopathy	1	6	3.22581	9.86322	0.0980726	1	1	1	ARSB;
Cervical ribs	1	2	3.22581	29.4915	0.033785	1	1	1	RUNX2;
Chest	8	243	25.8065	1.93455	0.0451288	1	1	1	COL11A1; ANTXR1; FBN1; COL1A2; COL1A1; ARSB; TBX5; RUNX2;
Chondrocytes showed large lamellar dilatations of rough endoplasmic reticulum on electron microscopy	1	1	3.22581	58.6911	0.017033	1	0.752993	1	COMP;
Chorioretinal atrophy	1	2	3.22581	29.4915	0.033785	1	1	1	VCAN;
Cigarette paper scarring'	1	1	3.22581	58.6911	0.017033	1	0.752993	1	COL5A1;
Cigarette-paper scars	4	4	12.9032	58.6911	6.90536e-08	0.00152636	0.000508787	0.00338884	COL5A2; COL1A1; COL3A1; COL5A1;
Claudication	1	2	3.22581	29.4915	0.033785	1	1	1	NT5E;
Claw hand deformities	1	2	3.22581	29.4915	0.033785	1	1	1	ARSB;
Cleft palate	3	97	9.67742	1.82105	0.22668	1	1	1	COL11A1; PRRX1; RUNX2;
Clubfoot	1	13	3.22581	4.55634	0.200751	1	1	1	COL3A1;
Codfish vertebrae	2	2	6.45161	58.6911	0.000280918	1	0.0730518	0.486572	COL1A2; COL1A1;
Collagen fibrils show hieroglyphic pattern	1	1	3.22581	58.6911	0.017033	1	0.752993	1	ADAMTS2;
Cone-shaped epiphyses	1	8	3.22581	7.4005	0.128644	1	1	1	FBN1;
Cone-shaped phalangeal epiphyses	1	1	3.22581	58.6911	0.017033	1	0.752993	1	RUNX2;
Congenital bilateral hip dislocation	2	2	6.45161	58.6911	0.000280918	1	0.0730518	0.486572	COL1A2; COL1A1;
Congenital cataracts	1	6	3.22581	9.86322	0.0980726	1	1	1	COL11A1;
Congenital partial albinism (leukoderma) on face, trunk, or limbs	1	2	3.22581	29.4915	0.033785	1	1	1	MITF;
Congestive heart failure	3	25	9.67742	7.06358	0.00798855	1	0.752993	1	FBN1; COL1A2; COL1A1;
Contractures	1	18	3.22581	3.29139	0.267067	1	1	1	COL6A3;
Contractures of the ankles	1	3	3.22581	19.6937	0.0502606	1	1	1	COL6A3;
Contractures of the elbows	1	5	3.22581	11.8319	0.0824001	1	1	1	COL6A3;
Corneal clouding	1	10	3.22581	5.92188	0.158212	1	1	1	ARSB;
Corneal endothelial guttata and folds	1	1	3.22581	58.6911	0.017033	1	0.752993	1	COL8A2;
Corneal flatness	1	1	3.22581	58.6911	0.017033	1	0.752993	1	FBN1;
Coronary and carotid arteries spared (in most patients)	1	1	3.22581	58.6911	0.017033	1	0.752993	1	NT5E;
Coxa valga	1	22	3.22581	2.69323	0.316255	1	1	1	COL11A1;
Coxa vara	2	16	6.45161	7.36846	0.029051	1	1	1	COL10A1; RUNX2;
Crowded teeth	1	8	3.22581	7.4005	0.128644	1	1	1	FBN1;
Cutaneous nodules at distal interphalangeal joints (in some patients)	1	1	3.22581	58.6911	0.017033	1	0.752993	1	FBN1;
Deafness	2	20	6.45161	5.8955	0.0441002	1	1	1	RUNX2; MITF;
Deafness, congenital sensorineural	1	1	3.22581	58.6911	0.017033	1	0.752993	1	MITF;
Death usually occurs before 5th decade	1	1	3.22581	58.6911	0.017033	1	0.752993	1	COL3A1;
Deciduous dentition shows enamel attrition	1	1	3.22581	58.6911	0.017033	1	0.752993	1	ADAMTS2;
Deciduous molars show abnormal morphology	1	1	3.22581	58.6911	0.017033	1	0.752993	1	ADAMTS2;
Decreased fetal movements may occur	1	3	3.22581	19.6937	0.0502606	1	1	1	COL6A3;
Decreased fibrillin-1 immunostaining in the dermis	1	1	3.22581	58.6911	0.017033	1	0.752993	1	FBN1;
Decreased multimerin	1	1	3.22581	58.6911	0.017033	1	0.752993	1	PLAU;
Decreased muscle mass	1	6	3.22581	9.86322	0.0980726	1	1	1	FBN1;
Decreased or absent reflexes due to muscle weakness	1	3	3.22581	19.6937	0.0502606	1	1	1	COL6A3;
Decreased subcutaneous fat	1	2	3.22581	29.4915	0.033785	1	1	1	FBN1;
Deep vein thrombosis	1	5	3.22581	11.8319	0.0824001	1	1	1	F13A1;
Degraded platelet alpha-granule proteins	1	1	3.22581	58.6911	0.017033	1	0.752993	1	PLAU;
Delayed ambulation	1	3	3.22581	19.6937	0.0502606	1	1	1	COL6A3;
Delayed bone age	2	31	6.45161	3.80423	0.0962133	1	1	1	ANTXR1; FBN1;
Delayed closure anterior fontanel	1	1	3.22581	58.6911	0.017033	1	0.752993	1	ADAMTS2;
Delayed closure of fontanel	1	4	3.22581	14.7825	0.0664642	1	1	1	ANTXR1;
Delayed eruption of deciduous teeth	1	4	3.22581	14.7825	0.0664642	1	1	1	RUNX2;
Delayed eruption of permanent teeth	1	3	3.22581	19.6937	0.0502606	1	1	1	RUNX2;
Delayed fontanelle closure	1	1	3.22581	58.6911	0.017033	1	0.752993	1	RUNX2;
Delayed gross motor development	2	3	6.45161	39.1924	0.00083379	1	0.19198	1	COL1A2; COL1A1;
Delayed mineralization of pubic bone	1	1	3.22581	58.6911	0.017033	1	0.752993	1	RUNX2;
Delayed motor milestones	2	10	6.45161	11.7851	0.0116083	1	0.752993	1	COL6A3; ADAMTS2;
Delayed ossification	1	1	3.22581	58.6911	0.017033	1	0.752993	1	COMP;
Delayed wound healing	1	2	3.22581	29.4915	0.033785	1	1	1	COL1A2;
Delivery	7	43	22.5806	9.56578	4.28453e-06	0.0947052	0.00442835	0.0294957	COL11A1; COL5A2; COL1A2; COL1A1; COL3A1; COL5A1; ADAMTS2;
Dementia	1	34	3.22581	1.74296	0.445405	1	1	1	HTRA1;
Dentinogenesis imperfecta	2	4	6.45161	29.4187	0.00164986	1	0.354064	1	COL1A2; COL1A1;
Dentinogenesis imperfecta (both primary and secondary teeth)	2	2	6.45161	58.6911	0.000280918	1	0.0730518	0.486572	COL1A2; COL1A1;
Dentinogenesis imperfecta (rare)	1	1	3.22581	58.6911	0.017033	1	0.752993	1	COL1A1;
Depressed nasal bridge	2	38	6.45161	3.10363	0.135299	1	1	1	COL11A1; ANTXR1;
Dermatan sulfate excretion in urine	1	1	3.22581	58.6911	0.017033	1	0.752993	1	ARSB;
Diffuse entrapment neuropathy (in some patients)	1	1	3.22581	58.6911	0.017033	1	0.752993	1	FBN1;
Disorganized growth plate cartilage	1	1	3.22581	58.6911	0.017033	1	0.752993	1	COL11A1;
Disproportionate tall stature, upper to lower segment ratio less than 0.85	1	1	3.22581	58.6911	0.017033	1	0.752993	1	FBN1;
Distal joint laxity	1	3	3.22581	19.6937	0.0502606	1	1	1	COL6A3;
Dolichocephaly	1	21	3.22581	2.82142	0.304266	1	1	1	FBN1;
Downslanted palpebral fissures	1	2	3.22581	29.4915	0.033785	1	1	1	PRRX1;
Downslanting palpebral fissures	2	57	6.45161	2.06927	0.253122	1	1	1	FBN1; ADAMTS2;
Dwarfism, mild short-limb	1	1	3.22581	58.6911	0.017033	1	0.752993	1	COMP;
Dysarthria	1	118	3.22581	0.502313	0.877044	1	1	1	HTRA1;
Dysostosis multiplex	1	9	3.22581	6.57913	0.143552	1	1	1	ARSB;
Dystopia canthorum absent	1	1	3.22581	58.6911	0.017033	1	0.752993	1	MITF;
Dystrophic calcification	1	1	3.22581	58.6911	0.017033	1	0.752993	1	NT5E;
Dystrophic yellowish teeth	1	1	3.22581	58.6911	0.017033	1	0.752993	1	RUNX2;
Dystrophy does not recur after penetrating keratoplasty	1	1	3.22581	58.6911	0.017033	1	0.752993	1	COL8A2;
Ear anomalies	1	1	3.22581	58.6911	0.017033	1	0.752993	1	PRRX1;
Early cataracts	1	1	3.22581	58.6911	0.017033	1	0.752993	1	FBN1;
Early glaucoma	1	1	3.22581	58.6911	0.017033	1	0.752993	1	FBN1;
Early loss of teeth	1	1	3.22581	58.6911	0.017033	1	0.752993	1	COL3A1;
Early-onset corneal degeneration	1	1	3.22581	58.6911	0.017033	1	0.752993	1	COL8A2;
Early onset prostate cancer	1	12	3.22581	4.93572	0.186808	1	1	1	MSR1;
Ears	13	442	41.9355	1.7275	0.021982	1	0.964066	1	COL11A1; ANTXR1; PRRX1; COL5A2; COL1A2; COL1A1; ZFPM2; COL3A1; COL6A3; COL5A1; ARSB; RUNX2; MITF;
Easy bruisability	6	17	19.3548	20.7368	1.59689e-07	0.00352978	0.000882444	0.00587764	COL5A2; COL1A2; COL1A1; COL3A1; COL5A1; ADAMTS2;
Ectopia lentis	4	10	12.9032	23.5116	1.34968e-05	0.298332	0.0119333	0.0794834	FBN1; COL5A2; COL1A1; COL5A1;
Ectopia lentis, isolated (congenital lens dislocation)	1	1	3.22581	58.6911	0.017033	1	0.752993	1	FBN1;
Ectopic ossification	1	1	3.22581	58.6911	0.017033	1	0.752993	1	NT5E;
EHLERS-DANLOS SYNDROME, AUTOSOMAL RECESSIVE, CARDIAC VALVULAR FORM	1	1	3.22581	58.6911	0.017033	1	0.752993	1	COL1A2;
EHLERS-DANLOS SYNDROME, TYPE I	3	3	9.67742	58.6911	4.48108e-06	0.0990499	0.00442835	0.0294957	COL5A2; COL1A1; COL5A1;
EHLERS-DANLOS SYNDROME, TYPE II	1	1	3.22581	58.6911	0.017033	1	0.752993	1	COL5A1;
EHLERS-DANLOS SYNDROME, TYPE III	1	2	3.22581	29.4915	0.033785	1	1	1	COL3A1;
EHLERS-DANLOS SYNDROME, TYPE IV, AUTOSOMAL DOMINANT	1	1	3.22581	58.6911	0.017033	1	0.752993	1	COL3A1;
EHLERS-DANLOS SYNDROME, TYPE VII, AUTOSOMAL DOMINANT	2	2	6.45161	58.6911	0.000280918	1	0.0730518	0.486572	COL1A2; COL1A1;
EHLERS-DANLOS SYNDROME, TYPE VII, AUTOSOMAL RECESSIVE	1	1	3.22581	58.6911	0.017033	1	0.752993	1	ADAMTS2;
Electron Microscopy	1	27	3.22581	2.19467	0.373262	1	1	1	ADAMTS2;
Elevated antinuclear antibody (ANA) (speckled pattern)	1	1	3.22581	58.6911	0.017033	1	0.752993	1	MMP2;
Elevated IL1-beta	1	1	3.22581	58.6911	0.017033	1	0.752993	1	MMP2;
Elevated IL6	1	1	3.22581	58.6911	0.017033	1	0.752993	1	MMP2;
Emphysema in most severe presentation	1	1	3.22581	58.6911	0.017033	1	0.752993	1	FBN1;
Empty' vitreous with fibrillary condensations (childhood)	1	1	3.22581	58.6911	0.017033	1	0.752993	1	VCAN;
Enamel hypoplasia	1	27	3.22581	2.19467	0.373262	1	1	1	RUNX2;
Encephalopathy, progressive	1	2	3.22581	29.4915	0.033785	1	1	1	HTRA1;
Endothelial cell death with hypertrophy and polymorphism of surviving cells	1	1	3.22581	58.6911	0.017033	1	0.752993	1	COL8A2;
Endplate irregularity	1	1	3.22581	58.6911	0.017033	1	0.752993	1	COL10A1;
End-stage renal disease	1	1	3.22581	58.6911	0.017033	1	0.752993	1	FN1;
Enlarged capital femoral epiphyses	1	2	3.22581	29.4915	0.033785	1	1	1	COL10A1;
Enlarged glomeruli	1	2	3.22581	29.4915	0.033785	1	1	1	FN1;
Enlarged sternal ends of clavicles	1	1	3.22581	58.6911	0.017033	1	0.752993	1	RUNX2;
Enophthalmos	1	1	3.22581	58.6911	0.017033	1	0.752993	1	FBN1;
Epicanthal folds	5	61	16.129	4.81957	0.00311164	1	0.619636	1	COL11A1; COL5A2; COL1A1; COL5A1; ADAMTS2;
Epiphyseal dysplasia	1	4	3.22581	14.7825	0.0664642	1	1	1	ARSB;
Esotropia	1	8	3.22581	7.4005	0.128644	1	1	1	COL11A1;
Evidence of in utero fracture	2	2	6.45161	58.6911	0.000280918	1	0.0730518	0.486572	COL1A2; COL1A1;
Excessive buccal mucosa	1	1	3.22581	58.6911	0.017033	1	0.752993	1	ADAMTS2;
Extensor muscle weakness more severe than flexor muscle weakness	1	3	3.22581	19.6937	0.0502606	1	1	1	COL6A3;
Extensor plantar responses	1	65	3.22581	0.911829	0.67921	1	1	1	HTRA1;
External Features	11	180	35.4839	3.58974	9.47845e-05	1	0.0668678	0.445382	COL11A1; ANTXR1; FBN1; COL5A2; COL1A1; COL3A1; COL5A1; ARSB; TBX5; RUNX2; ADAMTS2;
External Genitalia (Male)	2	151	6.45161	0.7812	0.743011	1	1	1	COL1A2; ADAMTS2;
Extrapyramidal signs	1	19	3.22581	3.11825	0.279676	1	1	1	HTRA1;
Exudative vitreoretinopathy (in some patients)	1	1	3.22581	58.6911	0.017033	1	0.752993	1	VCAN;
Eyes	16	826	51.6129	1.13757	0.300287	1	1	1	COL11A1; COL8A2; ANTXR1; FBN1; PRRX1; COL5A2; COL1A2; TIMP3; VCAN; COL1A1; COL3A1; COL5A1; ARSB; RUNX2; ADAMTS2; MITF;
Face	14	433	45.1613	1.89894	0.00686761	1	0.752993	1	COL11A1; ANTXR1; FBN1; PRRX1; COL5A2; COL1A2; COMP; COL1A1; COL3A1; COL6A3; COL5A1; ARSB; RUNX2; ADAMTS2;
Facial weakness, mild	1	3	3.22581	19.6937	0.0502606	1	1	1	COL6A3;
Facies	2	22	6.45161	5.35979	0.0525027	1	1	1	ZFPM2; RUNX2;
Failure to thrive	2	202	6.45161	0.583976	0.875227	1	1	1	COL6A3; SUGCT;
Fair skin	1	4	3.22581	14.7825	0.0664642	1	1	1	MITF;
Falx, tentorial, and meningeal calcifications	1	1	3.22581	58.6911	0.017033	1	0.752993	1	COL11A1;
Feet	12	345	38.7097	2.04307	0.00777688	1	0.752993	1	COL11A1; FBN1; COL5A2; COL1A2; FGF16; COL1A1; MMP2; COL3A1; COL6A3; COL5A1; ADAMTS2; NT5E;
Femoral bowing	1	7	3.22581	8.4562	0.113486	1	1	1	COL10A1;
Femoral bowing present at birth, straightening with time	2	2	6.45161	58.6911	0.000280918	1	0.0730518	0.486572	COL1A2; COL1A1;
Fibrous nodules	1	1	3.22581	58.6911	0.017033	1	0.752993	1	COL5A1;
Fifth finger clinodactyly	2	33	6.45161	3.57374	0.107006	1	1	1	COL11A1; ZFPM2;
Fifth metacarpal notched on ulnar side	1	1	3.22581	58.6911	0.017033	1	0.752993	1	FBN1;
Final adult height 145-170cm	1	1	3.22581	58.6911	0.017033	1	0.752993	1	COMP;
Finger contractures	1	6	3.22581	9.86322	0.0980726	1	1	1	MMP2;
Fingers, periarticular joint capsule calcification of	1	1	3.22581	58.6911	0.017033	1	0.752993	1	NT5E;
Flat midface	1	8	3.22581	7.4005	0.128644	1	1	1	COL11A1;
Flat nasal bridge	1	21	3.22581	2.82142	0.304266	1	1	1	COL11A1;
Flattened acetabulae and iliac wings	2	2	6.45161	58.6911	0.000280918	1	0.0730518	0.486572	COL1A2; COL1A1;
Flexion contracture (hip)	1	1	3.22581	58.6911	0.017033	1	0.752993	1	MMP2;
Flexion contractures	1	8	3.22581	7.4005	0.128644	1	1	1	FBN1;
Flexion contractures (elbows and knees)	1	1	3.22581	58.6911	0.017033	1	0.752993	1	MMP2;
Follicular hyperkeratosis	1	5	3.22581	11.8319	0.0824001	1	1	1	COL6A3;
Fracture frequency constant through childhood, decreases after puberty	1	1	3.22581	58.6911	0.017033	1	0.752993	1	COL1A1;
Fracture frequency increases after menopause and in men ages 60-80	1	1	3.22581	58.6911	0.017033	1	0.752993	1	COL1A1;
Fractures	2	8	6.45161	14.7277	0.00737808	1	0.752993	1	COL1A2; COL1A1;
Fractures can occur in utero, during labor and delivery, or in newborn period	2	2	6.45161	58.6911	0.000280918	1	0.0730518	0.486572	COL1A2; COL1A1;
Fractures decrease after puberty but increase after menopause	2	2	6.45161	58.6911	0.000280918	1	0.0730518	0.486572	COL1A2; COL1A1;
Fractures occur in first few months, then decrease in frequency and then occur with ambulation	2	2	6.45161	58.6911	0.000280918	1	0.0730518	0.486572	COL1A2; COL1A1;
Fractures often heal without deformity	1	1	3.22581	58.6911	0.017033	1	0.752993	1	COL1A1;
Fragile skin	4	4	12.9032	58.6911	6.90536e-08	0.00152636	0.000508787	0.00338884	COL5A2; COL1A1; COL3A1; COL5A1;
Fragmented, irregular epiphyses	1	1	3.22581	58.6911	0.017033	1	0.752993	1	COMP;
Frequent upper respiratory infections	1	3	3.22581	19.6937	0.0502606	1	1	1	ARSB;
Frontal bossing	5	58	16.129	5.06882	0.00248499	1	0.510852	1	COL11A1; ANTXR1; COL1A2; COL1A1; RUNX2;
Frontal open bite	1	1	3.22581	58.6911	0.017033	1	0.752993	1	ADAMTS2;
Frontal proboscis	1	1	3.22581	58.6911	0.017033	1	0.752993	1	PRRX1;
Fundus dystrophy	1	2	3.22581	29.4915	0.033785	1	1	1	TIMP3;
Fusiform finger swelling	1	1	3.22581	58.6911	0.017033	1	0.752993	1	MMP2;
Fusion of fourth and fifth metacarpals	1	1	3.22581	58.6911	0.017033	1	0.752993	1	FGF16;
Gait disturbance	1	8	3.22581	7.4005	0.128644	1	1	1	HTRA1;
GAPO is acronym for Growth retardation, Alopecia, Pseudoanodontia, Optic atrophy	1	1	3.22581	58.6911	0.017033	1	0.752993	1	ANTXR1;
GAPO SYNDROME	1	1	3.22581	58.6911	0.017033	1	0.752993	1	ANTXR1;
Gastrointestinal	4	425	12.9032	0.553754	0.953855	1	1	1	COL5A2; COL1A1; COL3A1; COL5A1;
Generalized joint laxity	1	2	3.22581	29.4915	0.033785	1	1	1	COMP;
Generalized muscle atrophy	1	6	3.22581	9.86322	0.0980726	1	1	1	COL6A3;
Genetic heterogeneity	2	142	6.45161	0.830709	0.710509	1	1	1	PDGFRL; PLAU;
Genetic heterogeneity of Waardenburg syndrome type 2	1	1	3.22581	58.6911	0.017033	1	0.752993	1	MITF;
Genetic heterogeneity (see EDM2	1	1	3.22581	58.6911	0.017033	1	0.752993	1	COMP;
Genitourinary	5	478	16.129	0.615138	0.939828	1	1	1	FN1; COL1A2; COL3A1; ADAMTS2; HTRA1;
Genua valga	1	3	3.22581	19.6937	0.0502606	1	1	1	COMP;
Genu recurvatum	2	4	6.45161	29.4187	0.00164986	1	0.354064	1	FBN1; COL1A2;
Genu valgum	1	20	3.22581	2.96242	0.292074	1	1	1	ARSB;
Genu valgum, varum, and recurvatum	1	1	3.22581	58.6911	0.017033	1	0.752993	1	COMP;
Genu varum	1	6	3.22581	9.86322	0.0980726	1	1	1	COL10A1;
Gingival bleeding	1	5	3.22581	11.8319	0.0824001	1	1	1	ADAMTS2;
Gingival hyperkeratosis	1	1	3.22581	58.6911	0.017033	1	0.752993	1	ADAMTS2;
Gingival hyperplasia	1	8	3.22581	7.4005	0.128644	1	1	1	ADAMTS2;
Glaucoma	4	35	12.9032	6.7224	0.00249602	1	0.510852	1	COL11A1; ANTXR1; VCAN; ARSB;
Glutaric aciduria	1	4	3.22581	14.7825	0.0664642	1	1	1	SUGCT;
GLUTARIC ACIDURIA III	1	1	3.22581	58.6911	0.017033	1	0.752993	1	SUGCT;
Gonadal and somatic mosaicism reported in parent	2	2	6.45161	58.6911	0.000280918	1	0.0730518	0.486572	COL1A2; COL1A1;
Gonadal mosaicism may occur	1	1	3.22581	58.6911	0.017033	1	0.752993	1	COMP;
Good response to fibrinolytic inhibitors	1	1	3.22581	58.6911	0.017033	1	0.752993	1	PLAU;
Greater expression in females	1	1	3.22581	58.6911	0.017033	1	0.752993	1	COL8A2;
Growth	15	609	48.3871	1.44653	0.0591693	1	1	1	COL11A1; COL10A1; ANTXR1; FBN1; COL5A2; COL1A2; COMP; COL1A1; COL3A1; COL6A3; COL5A1; ARSB; RUNX2; ADAMTS2; SUGCT;
Growth arrest at 2-4 years of age	1	1	3.22581	58.6911	0.017033	1	0.752993	1	ARSB;
Growth cartilage disorganized, with islands of cells and abnormal collagen arrangement	1	1	3.22581	58.6911	0.017033	1	0.752993	1	FBN1;
Growth retardation	1	57	3.22581	1.03978	0.630189	1	1	1	ANTXR1;
Hair	7	240	22.5806	1.7142	0.103118	1	1	1	ANTXR1; FBN1; COL3A1; ARSB; ADAMTS2; HTRA1; MITF;
Hammer toes	1	8	3.22581	7.4005	0.128644	1	1	1	FBN1;
Hand involvement improves with age	1	1	3.22581	58.6911	0.017033	1	0.752993	1	COL10A1;
Hands	12	349	38.7097	2.01965	0.00855272	1	0.752993	1	COL11A1; COL10A1; FBN1; COMP; FGF16; MMP2; COL3A1; COL6A3; ARSB; RUNX2; ADAMTS2; NT5E;
Hands, vascular and periarticular calcification of	1	1	3.22581	58.6911	0.017033	1	0.752993	1	NT5E;
Head	8	345	25.8065	1.36261	0.220354	1	1	1	COL11A1; ANTXR1; FBN1; PRRX1; COMP; ARSB; RUNX2; ADAMTS2;
Head and Neck	17	954	54.8387	1.04646	0.46502	1	1	1	COL11A1; COL8A2; ANTXR1; FBN1; PRRX1; COL5A2; COL1A2; COMP; VCAN; COL1A1; COL3A1; COL6A3; COL5A1; ARSB; RUNX2; ADAMTS2; MITF;
Hearing loss	3	41	9.67742	4.30773	0.0308075	1	1	1	COL1A2; COL1A1; ARSB;
Hearing loss, conductive	1	14	3.22581	4.23112	0.214462	1	1	1	PRRX1;
Hearing loss, progressive conductive and/or sensorineural, during adulthood	1	1	3.22581	58.6911	0.017033	1	0.752993	1	COL1A1;
Hearing loss, sensorineural, bilateral profound congenital	1	1	3.22581	58.6911	0.017033	1	0.752993	1	MITF;
Heart	11	351	35.4839	1.84094	0.0244789	1	1	1	COL11A1; FBN1; COL5A2; COL1A2; COL1A1; COL3A1; COL6A3; COL5A1; ARSB; TBX5; NT5E;
Height	12	290	38.7097	2.43054	0.00172827	1	0.367323	1	COL11A1; COL10A1; FBN1; COL5A2; COL1A2; COMP; COL1A1; COL3A1; COL5A1; ARSB; RUNX2; ADAMTS2;
Height often shorter than unaffected family members	1	1	3.22581	58.6911	0.017033	1	0.752993	1	COL1A1;
HEMANGIOMA, CAPILLARY INFANTILE	1	3	3.22581	19.6937	0.0502606	1	1	1	ANTXR1;
Hematology	1	229	3.22581	0.258844	0.985093	1	1	1	PLAU;
Hemoptysis	1	1	3.22581	58.6911	0.017033	1	0.752993	1	COL3A1;
HEPATOCELLULAR CARCINOMA	1	9	3.22581	6.57913	0.143552	1	1	1	PDGFRL;
Hepatocellular carcinoma	1	18	3.22581	3.29139	0.267067	1	1	1	PDGFRL;
Hepatomegaly	1	130	3.22581	0.455949	0.901454	1	1	1	ARSB;
Hereditary nonpolyposis colorectal carcinoma	1	25	3.22581	2.37017	0.351034	1	1	1	PDGFRL;
Heterochromia iridis	1	3	3.22581	19.6937	0.0502606	1	1	1	MITF;
High-arched palate	2	86	6.45161	1.37157	0.435383	1	1	1	FBN1; COL6A3;
Hip dislocation	1	28	3.22581	2.11631	0.384098	1	1	1	COL6A3;
Hip dysplasia	1	4	3.22581	14.7825	0.0664642	1	1	1	ARSB;
Hip joint replacement often necessary	1	1	3.22581	58.6911	0.017033	1	0.752993	1	COMP;
Hip osteoarthritis (early-onset)	1	1	3.22581	58.6911	0.017033	1	0.752993	1	COMP;
Hips usually flexed and abducted (frog-leg position)	2	2	6.45161	58.6911	0.000280918	1	0.0730518	0.486572	COL1A2; COL1A1;
Hirsutism, mild	1	1	3.22581	58.6911	0.017033	1	0.752993	1	ADAMTS2;
Hoarse voice	1	9	3.22581	6.57913	0.143552	1	1	1	FBN1;
Holoprosencephaly (variable)	1	1	3.22581	58.6911	0.017033	1	0.752993	1	PRRX1;
Hot, tender swelling of involved bones (e.g., mandible, ribs)	1	1	3.22581	58.6911	0.017033	1	0.752993	1	COL1A1;
Hydrocephalus	1	49	3.22581	1.20951	0.573953	1	1	1	ARSB;
Hydrops	1	7	3.22581	8.4562	0.113486	1	1	1	COL11A1;
Hyperextensible skin	4	8	12.9032	29.3822	4.60786e-06	0.101852	0.00442835	0.0294957	COL1A2; COL1A1; COL3A1; COL5A1;
Hyperhidrosis	1	8	3.22581	7.4005	0.128644	1	1	1	COL6A3;
Hypermobile	3	3	9.67742	58.6911	4.48108e-06	0.0990499	0.00442835	0.0294957	COL5A2; COL1A1; COL5A1;
Hypermobility of distal interphalangeal joints	1	1	3.22581	58.6911	0.017033	1	0.752993	1	COL3A1;
Hyperpigmented erythematous lesions	1	1	3.22581	58.6911	0.017033	1	0.752993	1	MMP2;
Hyperreflexia	1	122	3.22581	0.485845	0.885768	1	1	1	HTRA1;
Hypertelorism	2	121	6.45161	0.97487	0.622141	1	1	1	COL11A1; RUNX2;
Hypertension due to renal disease	1	1	3.22581	58.6911	0.017033	1	0.752993	1	FN1;
Hypodontia	1	51	3.22581	1.16209	0.588742	1	1	1	ADAMTS2;
Hypomelanosis	1	2	3.22581	29.4915	0.033785	1	1	1	MITF;
Hypopigmented fundi	1	1	3.22581	58.6911	0.017033	1	0.752993	1	MITF;
Hypoplastic alae nasi	1	11	3.22581	5.38401	0.172629	1	1	1	MITF;
Hypoplastic clavicles	1	2	3.22581	29.4915	0.033785	1	1	1	RUNX2;
Hypoplastic distal phalanges	1	1	3.22581	58.6911	0.017033	1	0.752993	1	COL10A1;
Hypoplastic epiglottis	1	3	3.22581	19.6937	0.0502606	1	1	1	PRRX1;
Hypoplastic fingernails	1	2	3.22581	29.4915	0.033785	1	1	1	COL11A1;
Hypoplastic frontal sinuses	1	2	3.22581	29.4915	0.033785	1	1	1	RUNX2;
Hypoplastic iliac wing	1	1	3.22581	58.6911	0.017033	1	0.752993	1	RUNX2;
Hypoplastic iris stoma	1	2	3.22581	29.4915	0.033785	1	1	1	MITF;
Hypoplastic larynx	1	2	3.22581	29.4915	0.033785	1	1	1	PRRX1;
Hypoplastic left heart syndrome	1	1	3.22581	58.6911	0.017033	1	0.752993	1	TBX5;
Hypoplastic nose	1	5	3.22581	11.8319	0.0824001	1	1	1	COL11A1;
Hypoplastic oropharynx	1	1	3.22581	58.6911	0.017033	1	0.752993	1	PRRX1;
Hypoplastic paranasal sinuses	1	1	3.22581	58.6911	0.017033	1	0.752993	1	RUNX2;
Hypoplastic toenails	1	2	3.22581	29.4915	0.033785	1	1	1	COL11A1;
Hypotonia	2	233	6.45161	0.506283	0.922306	1	1	1	COL1A2; COL1A1;
Hypotonia in infancy	3	3	9.67742	58.6911	4.48108e-06	0.0990499	0.00442835	0.0294957	COL5A2; COL1A1; COL5A1;
Hypotonia, in neonatal onset	1	3	3.22581	19.6937	0.0502606	1	1	1	COL6A3;
Hypotonia, neonatal	1	19	3.22581	3.11825	0.279676	1	1	1	COL6A3;
Identified by x-ray in the fetus in utero	1	1	3.22581	58.6911	0.017033	1	0.752993	1	COL1A1;
Iliac, femoral, tibial, and popliteal artery calcification	1	1	3.22581	58.6911	0.017033	1	0.752993	1	NT5E;
Impairment of dark adaptation with age	1	1	3.22581	58.6911	0.017033	1	0.752993	1	VCAN;
Incidence is less than 1 in 70,000 births	1	1	3.22581	58.6911	0.017033	1	0.752993	1	PRRX1;
Incidence ranges from 1 in 238,095 to 1 in 300,000 births	1	1	3.22581	58.6911	0.017033	1	0.752993	1	ARSB;
Incontinence	1	9	3.22581	6.57913	0.143552	1	1	1	HTRA1;
Increased axial globe length	1	1	3.22581	58.6911	0.017033	1	0.752993	1	FBN1;
Increased bone fragility	1	1	3.22581	58.6911	0.017033	1	0.752993	1	RUNX2;
Increased endo- and perimysial connective tissue	1	3	3.22581	19.6937	0.0502606	1	1	1	COL6A3;
Increased laxity of ankles	1	3	3.22581	19.6937	0.0502606	1	1	1	COL6A3;
Increased laxity of fingers	1	3	3.22581	19.6937	0.0502606	1	1	1	COL6A3;
Increased laxity of wrists	1	3	3.22581	19.6937	0.0502606	1	1	1	COL6A3;
Increased platelet content of PLAU	1	1	3.22581	58.6911	0.017033	1	0.752993	1	PLAU;
Infantile cardiomyopathy	1	1	3.22581	58.6911	0.017033	1	0.752993	1	ARSB;
Infants show normal size and appearance	1	1	3.22581	58.6911	0.017033	1	0.752993	1	COMP;
Inguinal hernia	7	44	22.5806	9.34843	5.03547e-06	0.111304	0.00463766	0.0308898	COL5A2; COL1A2; COL1A1; COL3A1; COL5A1; ARSB; ADAMTS2;
Internal Genitalia (Female)	1	96	3.22581	0.617415	0.816265	1	1	1	COL3A1;
Internal notch of femoral head	1	1	3.22581	58.6911	0.017033	1	0.752993	1	FBN1;
Internal organ rupture may occur	1	1	3.22581	58.6911	0.017033	1	0.752993	1	ADAMTS2;
Interphalangeal joint erosions	1	1	3.22581	58.6911	0.017033	1	0.752993	1	MMP2;
Intervertebral disc and interspinous ligament calcification (in some patients)	1	1	3.22581	58.6911	0.017033	1	0.752993	1	NT5E;
Intracranial aneurysm	1	2	3.22581	29.4915	0.033785	1	1	1	COL3A1;
Iris hypoplasia	1	5	3.22581	11.8319	0.0824001	1	1	1	FBN1;
Irregular acetabular roof	1	1	3.22581	58.6911	0.017033	1	0.752993	1	COL10A1;
Irregular acetabulum	1	1	3.22581	58.6911	0.017033	1	0.752993	1	COMP;
Irregular, flattened acetabula with medial spikes	1	1	3.22581	58.6911	0.017033	1	0.752993	1	COL11A1;
Irregular mushroomed metaphyses	1	1	3.22581	58.6911	0.017033	1	0.752993	1	COMP;
Joint contractures	1	49	3.22581	1.20951	0.573953	1	1	1	FBN1;
Joint dislocation (hip, shoulder, elbow, knee, or clavicle)	3	3	9.67742	58.6911	4.48108e-06	0.0990499	0.00442835	0.0294957	COL5A2; COL1A1; COL5A1;
Joint hypermobility	5	11	16.129	26.7068	4.41339e-07	0.00975536	0.00118518	0.00789403	COL11A1; FBN1; COL5A2; COL1A1; COL5A1;
Joint hypermobility (large and small joints)	1	2	3.22581	29.4915	0.033785	1	1	1	COL3A1;
Joint laxity	3	36	9.67742	4.90586	0.0218517	1	0.960259	1	COL1A2; COMP; COL5A1;
Joint laxity decreases with age	1	2	3.22581	29.4915	0.033785	1	1	1	COL3A1;
Joint laxity, marked	1	1	3.22581	58.6911	0.017033	1	0.752993	1	ADAMTS2;
Joint laxity, severe	2	2	6.45161	58.6911	0.000280918	1	0.0730518	0.486572	COL1A2; COL1A1;
Joint stiffness	1	6	3.22581	9.86322	0.0980726	1	1	1	ARSB;
Keratoconus	2	8	6.45161	14.7277	0.00737808	1	0.752993	1	ANTXR1; COL3A1;
Kidneys	1	276	3.22581	0.214768	0.994169	1	1	1	FN1;
Kyphoscoliosis	1	34	3.22581	1.74296	0.445405	1	1	1	FBN1;
Kyphosis	5	56	16.129	5.24982	0.00212217	1	0.446748	1	COL1A2; COMP; COL1A1; COL6A3; RUNX2;
Lab	3	266	9.67742	0.664111	0.853581	1	1	1	COL1A1; SUGCT; MITF;
Laboratory Abnormalities	9	712	29.0323	0.742695	0.913247	1	1	1	COL11A1; ANTXR1; FBN1; COL1A2; PDGFRL; MMP2; COL3A1; COL6A3; ARSB;
Large anterior fontanel	1	11	3.22581	5.38401	0.172629	1	1	1	ADAMTS2;
Large anterior fontanelle	2	8	6.45161	14.7277	0.00737808	1	0.752993	1	COL1A2; COL1A1;
Large corneae	1	1	3.22581	58.6911	0.017033	1	0.752993	1	COL11A1;
Large dolichocephalic skull	1	1	3.22581	58.6911	0.017033	1	0.752993	1	ARSB;
Large fontanelles	2	13	6.45161	9.06757	0.0194913	1	0.858241	1	COL1A2; COL1A1;
Large foramen magnum	1	2	3.22581	29.4915	0.033785	1	1	1	RUNX2;
Large omega-shaped sella	1	1	3.22581	58.6911	0.017033	1	0.752993	1	ARSB;
Large open anterior fontanel	1	1	3.22581	58.6911	0.017033	1	0.752993	1	COL11A1;
Larynx	1	46	3.22581	1.28837	0.550801	1	1	1	PRRX1;
Late ossifying epiphyses	1	2	3.22581	29.4915	0.033785	1	1	1	COMP;
Leg pain during childhood	1	1	3.22581	58.6911	0.017033	1	0.752993	1	COL10A1;
Lens dislocation	1	3	3.22581	19.6937	0.0502606	1	1	1	COL11A1;
Ligamentous laxity	1	2	3.22581	29.4915	0.033785	1	1	1	COMP;
Limbs	16	339	51.6129	2.77173	2.97011e-05	0.656513	0.0243153	0.161955	COL11A1; COL10A1; FBN1; COL5A2; COL1A2; COMP; COL1A1; MMP2; ZFPM2; COL6A3; COL5A1; ARSB; TBX5; RUNX2; ADAMTS2; NT5E;
Limitations of joint function	1	1	3.22581	58.6911	0.017033	1	0.752993	1	COMP;
Limited elbow and hip extension	1	2	3.22581	29.4915	0.033785	1	1	1	COMP;
Limited hip movement	1	1	3.22581	58.6911	0.017033	1	0.752993	1	COMP;
Limited joint mobility	1	3	3.22581	19.6937	0.0502606	1	1	1	FBN1;
Lipodystrophy (in some patients)	1	1	3.22581	58.6911	0.017033	1	0.752993	1	FBN1;
Liver	2	256	6.45161	0.460799	0.94614	1	1	1	PDGFRL; ARSB;
Lobeless ears	1	2	3.22581	29.4915	0.033785	1	1	1	COL3A1;
Long bone deformity evident at birth or in the first 2 years of life	2	2	6.45161	58.6911	0.000280918	1	0.0730518	0.486572	COL1A2; COL1A1;
Long bone overgrowth (dolichostenomelia)	1	1	3.22581	58.6911	0.017033	1	0.752993	1	FBN1;
Long eyelashes	1	9	3.22581	6.57913	0.143552	1	1	1	FBN1;
Long finger flexion contractures of the last four fingers	1	3	3.22581	19.6937	0.0502606	1	1	1	COL6A3;
Long fingers	1	6	3.22581	9.86322	0.0980726	1	1	1	COL11A1;
Long, narrow face	1	6	3.22581	9.86322	0.0980726	1	1	1	FBN1;
Long, narrow feet	1	1	3.22581	58.6911	0.017033	1	0.752993	1	FBN1;
Long philtrum	2	54	6.45161	2.18421	0.233925	1	1	1	COL11A1; FBN1;
Long second metacarpal	1	1	3.22581	58.6911	0.017033	1	0.752993	1	RUNX2;
Long, thin clavicles	1	1	3.22581	58.6911	0.017033	1	0.752993	1	COL11A1;
Long, thin limbs	1	3	3.22581	19.6937	0.0502606	1	1	1	COL6A3;
Long tract signs	1	13	3.22581	4.55634	0.200751	1	1	1	PLAU;
Lop ears	3	6	9.67742	29.3944	8.65511e-05	1	0.0637708	0.424755	COL5A2; COL1A1; COL5A1;
Loss of retinal pigment epithelium	1	1	3.22581	58.6911	0.017033	1	0.752993	1	VCAN;
Low birth weight	2	25	6.45161	4.71688	0.0660771	1	1	1	COL1A2; COL1A1;
Lower back pain	1	2	3.22581	29.4915	0.033785	1	1	1	HTRA1;
Low nasal bridge	2	20	6.45161	5.8955	0.0441002	1	1	1	ARSB; RUNX2;
Low-set ears	1	97	3.22581	0.61105	0.819569	1	1	1	COL11A1;
Low weight due to poor feeding	1	3	3.22581	19.6937	0.0502606	1	1	1	COL6A3;
Lumbago	1	1	3.22581	58.6911	0.017033	1	0.752993	1	HTRA1;
Lumbar disc herniation	1	1	3.22581	58.6911	0.017033	1	0.752993	1	HTRA1;
Lumbar lordosis	1	11	3.22581	5.38401	0.172629	1	1	1	COMP;
Lumbosacral dural ectasia	1	1	3.22581	58.6911	0.017033	1	0.752993	1	FBN1;
Lung	6	171	19.3548	2.06265	0.0638839	1	1	1	FBN1; F13A1; COL1A2; COL1A1; COL3A1; ADAMTS2;
Macrocephaly	1	60	3.22581	0.987802	0.649366	1	1	1	ARSB;
Macroglossia	1	18	3.22581	3.29139	0.267067	1	1	1	ARSB;
Macromelanosomes	1	2	3.22581	29.4915	0.033785	1	1	1	MITF;
Malar hypoplasia	1	15	3.22581	3.94923	0.227946	1	1	1	FBN1;
Malformed ears	1	8	3.22581	7.4005	0.128644	1	1	1	COL11A1;
Mandibular agenesis	1	2	3.22581	29.4915	0.033785	1	1	1	PRRX1;
Mandibular hypoplasia	1	9	3.22581	6.57913	0.143552	1	1	1	PRRX1;
Marshall syndrome is allelic to Stickler syndrome, type 2 (	1	1	3.22581	58.6911	0.017033	1	0.752993	1	COL11A1;
Maxillary hypoplasia	1	20	3.22581	2.96242	0.292074	1	1	1	RUNX2;
Mean adult height 175.4 +/- 8.2 cm for females	1	1	3.22581	58.6911	0.017033	1	0.752993	1	FBN1;
Mean adult height 191.3 +/- 9 cm for males	1	1	3.22581	58.6911	0.017033	1	0.752993	1	FBN1;
Mean length at birth 52.5 +/- 3.5 cm for females	1	1	3.22581	58.6911	0.017033	1	0.752993	1	FBN1;
Mean length at birth 53 +/- 4.4 cm for males	1	1	3.22581	58.6911	0.017033	1	0.752993	1	FBN1;
Medial rotation of the medial malleolus	1	1	3.22581	58.6911	0.017033	1	0.752993	1	FBN1;
Mesangial and subendothelial granular or fibrillar deposits which show immunoreactivity to fibronectin	1	1	3.22581	58.6911	0.017033	1	0.752993	1	FN1;
Metacarpophalangeal calcification	1	1	3.22581	58.6911	0.017033	1	0.752993	1	NT5E;
Metaphyseal abnormalities of distal and proximal femurs	1	1	3.22581	58.6911	0.017033	1	0.752993	1	COL10A1;
Metaphyseal abnormalities of distal radius and ulna	1	1	3.22581	58.6911	0.017033	1	0.752993	1	COL10A1;
Metaphyseal abnormalities of proximal tibiae and fibulae	1	1	3.22581	58.6911	0.017033	1	0.752993	1	COL10A1;
Metaphyseal cupping of metacarpals	1	2	3.22581	29.4915	0.033785	1	1	1	COL10A1;
Metaphyseal cupping of proximal phalanges	1	1	3.22581	58.6911	0.017033	1	0.752993	1	COL10A1;
Metaphyseal dysplasia	1	1	3.22581	58.6911	0.017033	1	0.752993	1	RUNX2;
Metopic groove	1	1	3.22581	58.6911	0.017033	1	0.752993	1	RUNX2;
Microcystic epithelial edema	1	1	3.22581	58.6911	0.017033	1	0.752993	1	COL8A2;
Microglossia	1	3	3.22581	19.6937	0.0502606	1	1	1	PRRX1;
Micrognathia	7	121	22.5806	3.39992	0.00331861	1	0.654952	1	COL11A1; ANTXR1; FBN1; COL1A2; COL1A1; RUNX2; ADAMTS2;
Micronodular cirrhosis	1	10	3.22581	5.92188	0.158212	1	1	1	PDGFRL;
Microscopic hematuria	1	5	3.22581	11.8319	0.0824001	1	1	1	FN1;
Microstomia	2	12	6.45161	9.82257	0.0166682	1	0.752993	1	COL11A1; PRRX1;
Midface hypoplasia	3	38	9.67742	4.64773	0.0252326	1	1	1	COL1A2; COL1A1; RUNX2;
Mild congenital leg curvature	1	1	3.22581	58.6911	0.017033	1	0.752993	1	COL1A1;
Mild facial anomalies	1	1	3.22581	58.6911	0.017033	1	0.752993	1	FBN1;
Mild hirsutism	1	1	3.22581	58.6911	0.017033	1	0.752993	1	ARSB;
Mild irregularity of vertebral endplates	1	1	3.22581	58.6911	0.017033	1	0.752993	1	COMP;
Mild joint hypermobility	1	1	3.22581	58.6911	0.017033	1	0.752993	1	COL1A1;
Mildly coarse facies	1	2	3.22581	29.4915	0.033785	1	1	1	ARSB;
Mildly decreased to low-normal platelet count (80-150 x 10(9)/L)	1	1	3.22581	58.6911	0.017033	1	0.752993	1	PLAU;
Mild-moderate skeletal deformity	2	2	6.45161	58.6911	0.000280918	1	0.0730518	0.486572	COL1A2; COL1A1;
Mild osteopenia	1	2	3.22581	29.4915	0.033785	1	1	1	COL1A1;
Mild platyspondyly	2	6	6.45161	19.6288	0.0040376	1	0.752993	1	COL11A1; COL10A1;
Mild spondyloepiphyseal dysplasia	1	2	3.22581	29.4915	0.033785	1	1	1	COL11A1;
Mild to severe forms of disease	1	1	3.22581	58.6911	0.017033	1	0.752993	1	ARSB;
Misc	3	219	9.67742	0.80663	0.740452	1	1	1	ANTXR1; COL1A1; ZFPM2;
Miscellaneous	23	1228	74.1935	1.09973	0.275191	1	1	1	COL11A1; COL10A1; COL8A2; FN1; ANTXR1; FBN1; PRRX1; F13A1; COL1A2; PDGFRL; COMP; VCAN; PLAU; COL1A1; MMP2; COL3A1; COL6A3; COL5A1; ARSB; RUNX2; ADAMTS2; HTRA1; MITF;
Mitral regurgitation	2	3	6.45161	39.1924	0.00083379	1	0.19198	1	FBN1; COL1A2;
Mitral valve insufficiency	1	3	3.22581	19.6937	0.0502606	1	1	1	COL1A2;
Mitral valve prolapse	6	20	19.3548	17.6279	4.82564e-07	0.0106666	0.00118518	0.00789403	FBN1; COL5A2; COL1A2; COL1A1; COL3A1; COL5A1;
Mitral valve ring calcification (in some patients)	1	1	3.22581	58.6911	0.017033	1	0.752993	1	NT5E;
Moderate-severe bleeding tendencies (epistaxis, menorrhagia, hemarthrosis, easy bruisability)	1	1	3.22581	58.6911	0.017033	1	0.752993	1	PLAU;
Molluscoid pseudotumor	1	2	3.22581	29.4915	0.033785	1	1	1	COL5A1;
Molluscoid pseudotumors	4	5	12.9032	46.9763	3.41161e-07	0.00754102	0.00107729	0.00717544	COL5A2; COL1A1; COL3A1; COL5A1;
Most cases occur de novo	1	1	3.22581	58.6911	0.017033	1	0.752993	1	PRRX1;
Most patients need hip replacement by their mid-thirties	1	1	3.22581	58.6911	0.017033	1	0.752993	1	COMP;
Most sporadic as single lesions	1	3	3.22581	19.6937	0.0502606	1	1	1	ANTXR1;
Mouth	12	417	38.7097	1.69032	0.0340717	1	1	1	COL11A1; ANTXR1; FBN1; PRRX1; COL5A2; COL1A1; COL3A1; COL6A3; COL5A1; ARSB; RUNX2; ADAMTS2;
Movement	1	29	3.22581	2.04336	0.394753	1	1	1	COL6A3;
Multiple fractures present at birth	2	2	6.45161	58.6911	0.000280918	1	0.0730518	0.486572	COL1A2; COL1A1;
Muscle atrophy, mild, more proximal than distal	1	3	3.22581	19.6937	0.0502606	1	1	1	COL6A3;
Muscle biopsy shows increased variation in fiber size	1	4	3.22581	14.7825	0.0664642	1	1	1	COL6A3;
Muscle biopsy shows merosin (	1	3	3.22581	19.6937	0.0502606	1	1	1	COL6A3;
Muscle biopsy shows nonspecific myopathic changes	1	4	3.22581	14.7825	0.0664642	1	1	1	COL6A3;
Muscle biopsy shows type 1 fiber predominance	1	3	3.22581	19.6937	0.0502606	1	1	1	COL6A3;
Muscle fiber necrosis	1	4	3.22581	14.7825	0.0664642	1	1	1	COL6A3;
Muscle fiber regeneration	1	3	3.22581	19.6937	0.0502606	1	1	1	COL6A3;
Muscle, Soft Tissue	3	341	9.67742	0.51805	0.948501	1	1	1	FBN1; COL1A2; COL6A3;
Muscle tears	1	1	3.22581	58.6911	0.017033	1	0.752993	1	COL1A2;
Muscle weakness (in some patients)	1	1	3.22581	58.6911	0.017033	1	0.752993	1	FBN1;
Muscle weakness, limb-girdle	1	3	3.22581	19.6937	0.0502606	1	1	1	COL6A3;
Muscle weakness, proximal greater than distal	1	3	3.22581	19.6937	0.0502606	1	1	1	COL6A3;
Myopia	6	47	19.3548	7.50337	9.68046e-05	1	0.0668678	0.445382	COL11A1; FBN1; COL5A2; COL1A1; COL5A1; ADAMTS2;
Myopia, mild	1	1	3.22581	58.6911	0.017033	1	0.752993	1	VCAN;
Myopia (onset before 6 years)	1	1	3.22581	58.6911	0.017033	1	0.752993	1	COL11A1;
Nails	1	123	3.22581	0.481896	0.887853	1	1	1	COL11A1;
Narrow, high-arched palate	1	1	3.22581	58.6911	0.017033	1	0.752993	1	RUNX2;
Narrow maxilla	3	3	9.67742	58.6911	4.48108e-06	0.0990499	0.00442835	0.0294957	COL5A2; COL1A1; COL5A1;
Narrow palate	1	13	3.22581	4.55634	0.200751	1	1	1	FBN1;
Narrow sacrosciatic notches	1	3	3.22581	19.6937	0.0502606	1	1	1	COL11A1;
Narrow thorax	1	11	3.22581	5.38401	0.172629	1	1	1	RUNX2;
Nasopharynx	1	34	3.22581	1.74296	0.445405	1	1	1	ARSB;
Neck	2	130	6.45161	0.907384	0.662213	1	1	1	COL11A1; COL6A3;
Neck weakness	1	3	3.22581	19.6937	0.0502606	1	1	1	COL6A3;
Neonatal pneumothorax	1	1	3.22581	58.6911	0.017033	1	0.752993	1	ADAMTS2;
Neoplasia	1	151	3.22581	0.392543	0.933354	1	1	1	PDGFRL;
Nephrotic syndrome	1	16	3.22581	3.70256	0.241205	1	1	1	FN1;
Neurofibrillary tangles composed of disordered microtubules	1	11	3.22581	5.38401	0.172629	1	1	1	PLAU;
Neurologic	14	930	45.1613	0.884143	0.801754	1	1	1	FBN1; PRRX1; F13A1; COL5A2; COL1A2; COMP; PLAU; COL1A1; COL6A3; COL5A1; ARSB; RUNX2; ADAMTS2; HTRA1;
Neuropathology shows diffuse demyelination of the cerebral white matter	1	1	3.22581	58.6911	0.017033	1	0.752993	1	HTRA1;
Nipple hypoplasia	1	4	3.22581	14.7825	0.0664642	1	1	1	ANTXR1;
No cardiac involvement	1	3	3.22581	19.6937	0.0502606	1	1	1	COL6A3;
Nocturnal hypoventilation	1	6	3.22581	9.86322	0.0980726	1	1	1	COL6A3;
No heterochromia irides	1	1	3.22581	58.6911	0.017033	1	0.752993	1	MITF;
Nonimmune hydrops	2	2	6.45161	58.6911	0.000280918	1	0.0730518	0.486572	COL1A2; COL1A1;
No osteoarthritic symptoms	1	1	3.22581	58.6911	0.017033	1	0.752993	1	COL10A1;
Normal	1	4	3.22581	14.7825	0.0664642	1	1	1	COMP;
Normal beta-thromboglobulin	1	1	3.22581	58.6911	0.017033	1	0.752993	1	PLAU;
Normal blood pressure	1	1	3.22581	58.6911	0.017033	1	0.752993	1	HTRA1;
Normal-greyish sclerae	2	2	6.45161	58.6911	0.000280918	1	0.0730518	0.486572	COL1A2; COL1A1;
Normal head size	1	1	3.22581	58.6911	0.017033	1	0.752993	1	COL11A1;
Normal height	1	5	3.22581	11.8319	0.0824001	1	1	1	COL11A1;
Normal intelligence	3	45	9.67742	3.92491	0.0391755	1	1	1	COMP; COL6A3; ARSB;
Normal or increased serum creatine kinase	1	3	3.22581	19.6937	0.0502606	1	1	1	COL6A3;
Normal platelet aggregation response to ristocetin and arachidonic acid (AA)	1	1	3.22581	58.6911	0.017033	1	0.752993	1	PLAU;
Normal platelet fibrinogen	1	1	3.22581	58.6911	0.017033	1	0.752993	1	PLAU;
Normal platelet morphology	1	2	3.22581	29.4915	0.033785	1	1	1	PLAU;
Normal teeth (in most patients)	1	1	3.22581	58.6911	0.017033	1	0.752993	1	COL1A1;
Normal thrombospondin	1	1	3.22581	58.6911	0.017033	1	0.752993	1	PLAU;
Normal to mildly increased serum creatine kinase	1	4	3.22581	14.7825	0.0664642	1	1	1	COL6A3;
Normal to near normal stature	1	1	3.22581	58.6911	0.017033	1	0.752993	1	COL1A1;
Normal von Willebrand factor	1	1	3.22581	58.6911	0.017033	1	0.752993	1	PLAU;
Normal wound healing	1	5	3.22581	11.8319	0.0824001	1	1	1	ADAMTS2;
Normocephaly	1	5	3.22581	11.8319	0.0824001	1	1	1	COMP;
No scarring	1	2	3.22581	29.4915	0.033785	1	1	1	COL3A1;
Nose	10	314	32.2581	1.87095	0.0297617	1	1	1	COL11A1; ANTXR1; FBN1; PRRX1; COL1A2; COL1A1; COL3A1; ARSB; RUNX2; MITF;
Numerous multiple fractures present at birth	2	3	6.45161	39.1924	0.00083379	1	0.19198	1	COL1A2; COL1A1;
Nystagmus	1	122	3.22581	0.485845	0.885768	1	1	1	ANTXR1;
Occasional femoral bowing	1	1	3.22581	58.6911	0.017033	1	0.752993	1	COL1A1;
Odontoid hypoplasia	2	13	6.45161	9.06757	0.0194913	1	0.858241	1	COMP; ARSB;
Often identified in newborn period	2	2	6.45161	58.6911	0.000280918	1	0.0730518	0.486572	COL1A2; COL1A1;
Often integrated HBV sequences in hepatocellular carcinomas	1	9	3.22581	6.57913	0.143552	1	1	1	PDGFRL;
Omphalocele	1	14	3.22581	4.23112	0.214462	1	1	1	COL11A1;
Oncology	2	80	6.45161	1.47443	0.399005	1	1	1	PDGFRL; MSR1;
One patient reported with COL3A1 mutation (	1	2	3.22581	29.4915	0.033785	1	1	1	COL3A1;
One third of patients represent new mutations	1	1	3.22581	58.6911	0.017033	1	0.752993	1	RUNX2;
Onset by age 2 years	1	1	3.22581	58.6911	0.017033	1	0.752993	1	COMP;
Onset in childhood	1	26	3.22581	2.27905	0.362242	1	1	1	F13A1;
Onset in infancy	1	82	3.22581	0.722814	0.763389	1	1	1	COL6A3;
Onset in teens to late twenties (range 14 to 44 years)	1	1	3.22581	58.6911	0.017033	1	0.752993	1	HTRA1;
Onset of end-stage renal disease 15 to 20 years after onset	1	1	3.22581	58.6911	0.017033	1	0.752993	1	FN1;
Onset of fracture usually when child begins to walk	1	1	3.22581	58.6911	0.017033	1	0.752993	1	COL1A1;
Onset of proteinuria in the second to fourth decades	1	1	3.22581	58.6911	0.017033	1	0.752993	1	FN1;
Onset usually in early childhood, although ranges from birth to adulthood	1	3	3.22581	19.6937	0.0502606	1	1	1	COL6A3;
Opalescent teeth (rare)	1	1	3.22581	58.6911	0.017033	1	0.752993	1	COL1A1;
Optic atrophy	1	82	3.22581	0.722814	0.763389	1	1	1	ANTXR1;
Optic atrophy (seen in patients older than 45 years)	1	1	3.22581	58.6911	0.017033	1	0.752993	1	VCAN;
Osteoarthritis	3	9	9.67742	19.6071	0.000351073	1	0.0891967	0.594107	COL5A2; COL1A1; COL5A1;
Osteoarthritis (onset 30-40 years)	1	2	3.22581	29.4915	0.033785	1	1	1	COL3A1;
OSTEOGENESIS IMPERFECTA, TYPE I	1	1	3.22581	58.6911	0.017033	1	0.752993	1	COL1A1;
OSTEOGENESIS IMPERFECTA, TYPE II	2	2	6.45161	58.6911	0.000280918	1	0.0730518	0.486572	COL1A2; COL1A1;
OSTEOGENESIS IMPERFECTA, TYPE III	2	2	6.45161	58.6911	0.000280918	1	0.0730518	0.486572	COL1A2; COL1A1;
OSTEOGENESIS IMPERFECTA, TYPE IV	2	2	6.45161	58.6911	0.000280918	1	0.0730518	0.486572	COL1A2; COL1A1;
Osteopenia	3	28	9.67742	6.30704	0.0109918	1	0.752993	1	COL1A2; COL1A1; ADAMTS2;
Osteoporosis	1	42	3.22581	1.41104	0.51803	1	1	1	MMP2;
OSTEOPOROSIS	2	6	6.45161	19.6288	0.0040376	1	0.752993	1	COL1A2; COL1A1;
Osteosclerosis	1	10	3.22581	5.92188	0.158212	1	1	1	RUNX2;
Other	4	384	12.9032	0.612878	0.918923	1	1	1	ANTXR1; FBN1; COL6A3; ARSB;
Other variants of Waardenburg syndrome include Waardenburg syndrome type 1 (	1	1	3.22581	58.6911	0.017033	1	0.752993	1	MITF;
Otocephaly	1	1	3.22581	58.6911	0.017033	1	0.752993	1	PRRX1;
Otosclerosis	2	2	6.45161	58.6911	0.000280918	1	0.0730518	0.486572	COL1A2; COL1A1;
Outward radial bowing	1	1	3.22581	58.6911	0.017033	1	0.752993	1	COL11A1;
Outward ulnar bowing	1	1	3.22581	58.6911	0.017033	1	0.752993	1	COL11A1;
Ovoid ilia	1	1	3.22581	58.6911	0.017033	1	0.752993	1	COL11A1;
Ovoid vertebral bodies	3	9	9.67742	19.6071	0.000351073	1	0.0891967	0.594107	FBN1; COMP; ARSB;
Pale blue sclerae (10% of the cases)	2	2	6.45161	58.6911	0.000280918	1	0.0730518	0.486572	COL1A2; COL1A1;
Parietal bossing	1	1	3.22581	58.6911	0.017033	1	0.752993	1	RUNX2;
Parkinsonism	1	42	3.22581	1.41104	0.51803	1	1	1	PLAU;
Patent ductus arteriosus	1	41	3.22581	1.44545	0.509482	1	1	1	TBX5;
Patent foramen ovale	1	4	3.22581	14.7825	0.0664642	1	1	1	COL11A1;
Pectus asymmetric sternum	1	1	3.22581	58.6911	0.017033	1	0.752993	1	FBN1;
Pectus carinatum	1	27	3.22581	2.19467	0.373262	1	1	1	FBN1;
Pectus excavatum	2	44	6.45161	2.68051	0.171191	1	1	1	FBN1; COL1A2;
Pectus excavatum or carinatum	1	1	3.22581	58.6911	0.017033	1	0.752993	1	TBX5;
Pelvis	10	153	32.2581	3.8396	0.000124466	1	0.0730518	0.486572	COL11A1; COL10A1; FBN1; COL1A2; COMP; COL1A1; MMP2; COL6A3; ARSB; RUNX2;
Periarticular joint capsule calcifications	1	1	3.22581	58.6911	0.017033	1	0.752993	1	NT5E;
Perinatal lethal	2	2	6.45161	58.6911	0.000280918	1	0.0730518	0.486572	COL1A2; COL1A1;
Periodontal disease	1	2	3.22581	29.4915	0.033785	1	1	1	COL3A1;
Peripheral Nervous System	4	178	12.9032	1.32212	0.35995	1	1	1	FBN1; COL6A3; ARSB; RUNX2;
Peripheral traction retinal detachment (middle age)	1	1	3.22581	58.6911	0.017033	1	0.752993	1	VCAN;
Pes cavus	2	58	6.45161	2.0336	0.259539	1	1	1	FBN1; MMP2;
Pes planus	6	37	19.3548	9.53076	2.36257e-05	0.522222	0.0200855	0.133782	FBN1; COL5A2; COL1A2; COL1A1; MMP2; COL5A1;
Pierre-Robin sequence	1	4	3.22581	14.7825	0.0664642	1	1	1	COL11A1;
Pinched, thin nose	1	1	3.22581	58.6911	0.017033	1	0.752993	1	COL3A1;
Platyspondyly	4	26	12.9032	9.04849	0.000793546	1	0.19198	1	COL11A1; COL1A2; COMP; COL1A1;
Pneumothorax	1	2	3.22581	29.4915	0.033785	1	1	1	FBN1;
Poor wound healing	4	4	12.9032	58.6911	6.90536e-08	0.00152636	0.000508787	0.00338884	COL5A2; COL1A2; COL1A1; COL5A1;
Popcorn" calcification	2	2	6.45161	58.6911	0.000280918	1	0.0730518	0.486572	COL1A2; COL1A1;
Posterior vertebral hypoplasia	1	1	3.22581	58.6911	0.017033	1	0.752993	1	COL11A1;
Postmenopausal osteoporosis	2	6	6.45161	19.6288	0.0040376	1	0.752993	1	COL1A2; COL1A1;
Preauricular pits	1	14	3.22581	4.23112	0.214462	1	1	1	ZFPM2;
Premature arthritis	1	1	3.22581	58.6911	0.017033	1	0.752993	1	FBN1;
Premature birth	2	12	6.45161	9.82257	0.0166682	1	0.752993	1	COL1A2; COL1A1;
Premature birth following premature rupture of fetal membranes	3	3	9.67742	58.6911	4.48108e-06	0.0990499	0.00442835	0.0294957	COL5A2; COL1A1; COL5A1;
Premature calcification of mitral annulus	1	1	3.22581	58.6911	0.017033	1	0.752993	1	FBN1;
Premature delivery	1	9	3.22581	6.57913	0.143552	1	1	1	ADAMTS2;
Premature delivery because of cervical insufficiency or membrane fragility	1	1	3.22581	58.6911	0.017033	1	0.752993	1	COL3A1;
Premature graying of hair	1	4	3.22581	14.7825	0.0664642	1	1	1	MITF;
Premature osteoarthritis	2	4	6.45161	29.4187	0.00164986	1	0.354064	1	COL1A2; COL1A1;
Premature rupture of membranes	1	4	3.22581	14.7825	0.0664642	1	1	1	ADAMTS2;
Prenatal diagnosis available	1	2	3.22581	29.4915	0.033785	1	1	1	ARSB;
Prenatal Manifestations	8	115	25.8065	4.0876	0.000460866	1	0.115761	0.771043	COL11A1; COL5A2; COL1A2; COL1A1; COL3A1; COL6A3; COL5A1; ADAMTS2;
Presenile and senile dementia	1	12	3.22581	4.93572	0.186808	1	1	1	PLAU;
Preservation of U fibers	1	2	3.22581	29.4915	0.033785	1	1	1	HTRA1;
Prevalence of 1 in 300,000 in Quebec	1	1	3.22581	58.6911	0.017033	1	0.752993	1	PLAU;
Primary liver cancer	1	9	3.22581	6.57913	0.143552	1	1	1	PDGFRL;
Progressive clinical course with onset in childhood	1	1	3.22581	58.6911	0.017033	1	0.752993	1	VCAN;
Progressive disorder	1	69	3.22581	0.858977	0.7013	1	1	1	COL6A3;
Prominent ears	1	16	3.22581	3.70256	0.241205	1	1	1	COL6A3;
Prominent lips	1	5	3.22581	11.8319	0.0824001	1	1	1	ADAMTS2;
Prominent lumbar lordosis	1	1	3.22581	58.6911	0.017033	1	0.752993	1	ARSB;
Prominent philtrum	1	6	3.22581	9.86322	0.0980726	1	1	1	FBN1;
Prominent, protruding upper incisors	1	1	3.22581	58.6911	0.017033	1	0.752993	1	COL11A1;
Prominent scalp veins	1	2	3.22581	29.4915	0.033785	1	1	1	ANTXR1;
Prominent sternum	1	4	3.22581	14.7825	0.0664642	1	1	1	ARSB;
Prominent venous markings	1	1	3.22581	58.6911	0.017033	1	0.752993	1	COL3A1;
PROSTATE CANCER	1	12	3.22581	4.93572	0.186808	1	1	1	MSR1;
Proteinuria	1	48	3.22581	1.2347	0.566367	1	1	1	FN1;
Protruding ears	1	4	3.22581	14.7825	0.0664642	1	1	1	ANTXR1;
Protrusio acetabulae	1	1	3.22581	58.6911	0.017033	1	0.752993	1	FBN1;
Protrusio acetabuli	2	2	6.45161	58.6911	0.000280918	1	0.0730518	0.486572	COL1A2; COL1A1;
Protuberant abdomen	1	8	3.22581	7.4005	0.128644	1	1	1	COL11A1;
Protuberant eyes	1	2	3.22581	29.4915	0.033785	1	1	1	COL11A1;
Proximal joint contractures	1	3	3.22581	19.6937	0.0502606	1	1	1	COL6A3;
Proximal muscle weakness more severe than distal muscle weakness	1	3	3.22581	19.6937	0.0502606	1	1	1	COL6A3;
Pseudoanodontia (failure of tooth eruption)	1	1	3.22581	58.6911	0.017033	1	0.752993	1	ANTXR1;
Pseudobulbar signs	1	1	3.22581	58.6911	0.017033	1	0.752993	1	HTRA1;
Pseudomuscular build	1	1	3.22581	58.6911	0.017033	1	0.752993	1	FBN1;
Puberty-associated peak in growth velocity is 2.4 years earlier for males and 2.2 years earlier for females	1	1	3.22581	58.6911	0.017033	1	0.752993	1	FBN1;
Puffy eyelids	1	3	3.22581	19.6937	0.0502606	1	1	1	ADAMTS2;
Pulmonary artery dilatation	1	1	3.22581	58.6911	0.017033	1	0.752993	1	FBN1;
Pulmonary blebs	1	4	3.22581	14.7825	0.0664642	1	1	1	FBN1;
Pulmonary embolism	1	5	3.22581	11.8319	0.0824001	1	1	1	F13A1;
Pulmonary hypertension	2	11	6.45161	10.7147	0.0140382	1	0.752993	1	COL1A2; COL1A1;
Pulmonary insufficiency	2	2	6.45161	58.6911	0.000280918	1	0.0730518	0.486572	COL1A2; COL1A1;
Pyramidal signs	1	23	3.22581	2.57618	0.328044	1	1	1	HTRA1;
Radial-ulnar anomalies	1	1	3.22581	58.6911	0.017033	1	0.752993	1	TBX5;
Radiology	2	28	6.45161	4.21168	0.0806911	1	1	1	COL1A1; RUNX2;
Rapidly progressive course	1	1	3.22581	58.6911	0.017033	1	0.752993	1	HTRA1;
Recurrent chest infections	1	3	3.22581	19.6937	0.0502606	1	1	1	COL6A3;
Recurrent joint dislocations (shoulder, patella, temporomandibular joints)	1	2	3.22581	29.4915	0.033785	1	1	1	COL3A1;
Recurrent joint subluxation	2	2	6.45161	58.6911	0.000280918	1	0.0730518	0.486572	COL1A2; COL1A1;
Recurrent mandibular subluxations	1	1	3.22581	58.6911	0.017033	1	0.752993	1	ADAMTS2;
Recurrent or incisional hernia	1	1	3.22581	58.6911	0.017033	1	0.752993	1	FBN1;
Reduced platelet aggregation response to adenosine 5'-diphosphate (ADP)	1	1	3.22581	58.6911	0.017033	1	0.752993	1	PLAU;
Reduced visual acuity	1	5	3.22581	11.8319	0.0824001	1	1	1	MITF;
Renal failure	1	37	3.22581	1.60167	0.473801	1	1	1	FN1;
Respiratory	10	360	32.2581	1.63189	0.0683895	1	1	1	FBN1; PRRX1; F13A1; COL1A2; COL1A1; COL3A1; COL6A3; ARSB; RUNX2; ADAMTS2;
Respiratory distress	1	13	3.22581	4.55634	0.200751	1	1	1	PRRX1;
Respiratory distress in early infancy	1	1	3.22581	58.6911	0.017033	1	0.752993	1	RUNX2;
Respiratory failure due to muscle weakness may occur in late stages	1	3	3.22581	19.6937	0.0502606	1	1	1	COL6A3;
Respiratory insufficiency due to muscle weakness often requiring ventilatory assistance	1	3	3.22581	19.6937	0.0502606	1	1	1	COL6A3;
Retention cysts	1	1	3.22581	58.6911	0.017033	1	0.752993	1	RUNX2;
Retinal detachment	2	10	6.45161	11.7851	0.0116083	1	0.752993	1	COL11A1; FBN1;
Retrognathia	1	25	3.22581	2.37017	0.351034	1	1	1	FBN1;
Rhizomelic dwarfism	1	2	3.22581	29.4915	0.033785	1	1	1	COL11A1;
Rhizomelic limb shortening	1	5	3.22581	11.8319	0.0824001	1	1	1	COL11A1;
Ribs, Sternum, Clavicles and Scapulae	7	162	22.5806	2.5395	0.0163249	1	0.752993	1	COL11A1; FBN1; COL1A2; COL1A1; ARSB; TBX5; RUNX2;
Rigidity	1	28	3.22581	2.11631	0.384098	1	1	1	HTRA1;
Robin sequence	1	1	3.22581	58.6911	0.017033	1	0.752993	1	COL11A1;
Round face	2	12	6.45161	9.82257	0.0166682	1	0.752993	1	FBN1; COL6A3;
Round, flat face	1	1	3.22581	58.6911	0.017033	1	0.752993	1	COL11A1;
Round ilium	1	1	3.22581	58.6911	0.017033	1	0.752993	1	COMP;
Sacral striae	1	2	3.22581	29.4915	0.033785	1	1	1	COL3A1;
Sagging, redundant skin	1	1	3.22581	58.6911	0.017033	1	0.752993	1	ADAMTS2;
Sagittal cleft	1	2	3.22581	29.4915	0.033785	1	1	1	COL11A1;
Scalp hair present at birth, lost in early childhood and never regrows	1	1	3.22581	58.6911	0.017033	1	0.752993	1	ANTXR1;
Scoliosis	6	118	19.3548	2.98901	0.0126157	1	0.752993	1	FBN1; COL1A2; COMP; COL1A1; COL6A3; RUNX2;
Second metacarpal notched proximally on radial side	1	1	3.22581	58.6911	0.017033	1	0.752993	1	FBN1;
Sensorineural hearing loss	1	23	3.22581	2.57618	0.328044	1	1	1	COL11A1;
Severe, generalized osteoporosis	2	2	6.45161	58.6911	0.000280918	1	0.0730518	0.486572	COL1A2; COL1A1;
Severe hyalinosis	1	1	3.22581	58.6911	0.017033	1	0.752993	1	HTRA1;
Severe hypotrichosis	1	1	3.22581	58.6911	0.017033	1	0.752993	1	ANTXR1;
Severe osteoarthropathy	1	1	3.22581	58.6911	0.017033	1	0.752993	1	COMP;
Short, broad dumbbell-shaped tubular bones with irregular metaphyses	1	1	3.22581	58.6911	0.017033	1	0.752993	1	COL11A1;
Short/broad middle phalanges	1	1	3.22581	58.6911	0.017033	1	0.752993	1	COL10A1;
Short deformed femurs	2	2	6.45161	58.6911	0.000280918	1	0.0730518	0.486572	COL1A2; COL1A1;
Short, depressed nose	1	1	3.22581	58.6911	0.017033	1	0.752993	1	COL11A1;
Shortened long tubular bones	1	2	3.22581	29.4915	0.033785	1	1	1	FBN1;
Shortening of the fifth metacarpal	1	1	3.22581	58.6911	0.017033	1	0.752993	1	FGF16;
Short feet	1	6	3.22581	9.86322	0.0980726	1	1	1	FBN1;
Short fibulae	1	4	3.22581	14.7825	0.0664642	1	1	1	COL11A1;
Short fifth metacarpal	1	1	3.22581	58.6911	0.017033	1	0.752993	1	RUNX2;
Short fingers	1	9	3.22581	6.57913	0.143552	1	1	1	ADAMTS2;
Short hands	1	7	3.22581	8.4562	0.113486	1	1	1	FBN1;
Short limb dwarfism	2	5	6.45161	23.5467	0.00272059	1	0.546689	1	COL1A2; COL1A1;
Short-limb dwarfism identifiable during childhood	1	2	3.22581	29.4915	0.033785	1	1	1	COMP;
Short limb dwarfism recognizable at birth	2	2	6.45161	58.6911	0.000280918	1	0.0730518	0.486572	COL1A2; COL1A1;
Short limbs	1	4	3.22581	14.7825	0.0664642	1	1	1	ADAMTS2;
Short metacarpals	1	17	3.22581	3.48489	0.254245	1	1	1	COMP;
Short middle phalanges of second and fifth fingers	1	1	3.22581	58.6911	0.017033	1	0.752993	1	RUNX2;
Short neck	1	63	3.22581	0.940771	0.66758	1	1	1	COL11A1;
Short phalanges	1	11	3.22581	5.38401	0.172629	1	1	1	COMP;
Short ribs	1	9	3.22581	6.57913	0.143552	1	1	1	RUNX2;
Short stature	7	172	22.5806	2.39186	0.0221625	1	0.970061	1	COL11A1; COL5A2; COL1A1; COL3A1; COL5A1; RUNX2; ADAMTS2;
Short stature, mild to moderate	4	5	12.9032	46.9763	3.41161e-07	0.00754102	0.00107729	0.00717544	COL10A1; COL1A2; COMP; COL1A1;
Short stature, moderate	1	1	3.22581	58.6911	0.017033	1	0.752993	1	RUNX2;
Short stature, often below 5th percentile	2	2	6.45161	58.6911	0.000280918	1	0.0730518	0.486572	COL1A2; COL1A1;
Short stature, relative (in some patients)	1	1	3.22581	58.6911	0.017033	1	0.752993	1	FBN1;
Short stature, severe	1	2	3.22581	29.4915	0.033785	1	1	1	FBN1;
Short, stubby metacarpals	1	1	3.22581	58.6911	0.017033	1	0.752993	1	FBN1;
Short, stubby phalanges	1	1	3.22581	58.6911	0.017033	1	0.752993	1	FBN1;
Short, thin ribs	1	2	3.22581	29.4915	0.033785	1	1	1	COL11A1;
Short toes	1	8	3.22581	7.4005	0.128644	1	1	1	ADAMTS2;
Short-trunked dwarfism	1	4	3.22581	14.7825	0.0664642	1	1	1	ARSB;
Short tubular bones	1	4	3.22581	14.7825	0.0664642	1	1	1	COMP;
Sib recurrence risk of 1% for tetralogy and 2% for any congenital heart defect	1	6	3.22581	9.86322	0.0980726	1	1	1	ZFPM2;
Similar clinical features to EDSI (	1	1	3.22581	58.6911	0.017033	1	0.752993	1	COL5A1;
Situs inversus (variable)	1	1	3.22581	58.6911	0.017033	1	0.752993	1	PRRX1;
Skel	3	46	9.67742	3.8396	0.0414327	1	1	1	COL1A2; COL1A1; RUNX2;
Skeletal	19	634	61.2903	1.75978	0.00218282	1	0.45518	1	COL11A1; COL10A1; ANTXR1; FBN1; COL5A2; COL1A2; COMP; FGF16; COL1A1; MMP2; COL3A1; COL6A3; COL5A1; ARSB; TBX5; RUNX2; ADAMTS2; HTRA1; NT5E;
Skin	11	539	35.4839	1.19884	0.294043	1	1	1	ANTXR1; FBN1; COL5A2; COL1A2; COL1A1; MMP2; COL3A1; COL6A3; COL5A1; ADAMTS2; MITF;
Skin changes worse in areas of lower skin temperature	1	1	3.22581	58.6911	0.017033	1	0.752993	1	COL3A1;
Skin fragility	1	5	3.22581	11.8319	0.0824001	1	1	1	ADAMTS2;
Skin Histology	1	53	3.22581	1.11824	0.603034	1	1	1	ANTXR1;
Skin hyperextensibility	1	1	3.22581	58.6911	0.017033	1	0.752993	1	COL1A2;
Skin, Nails, Hair	14	554	45.1613	1.4842	0.0580932	1	1	1	COL11A1; ANTXR1; FBN1; COL5A2; COL1A2; COL1A1; MMP2; COL3A1; COL6A3; COL5A1; ARSB; ADAMTS2; HTRA1; MITF;
Skull	5	148	16.129	1.98664	0.101186	1	1	1	COL11A1; COL1A2; COL1A1; ARSB; RUNX2;
Slender build	1	5	3.22581	11.8319	0.0824001	1	1	1	COL6A3;
Slender extremities	1	2	3.22581	29.4915	0.033785	1	1	1	COL11A1;
Slow progression	2	18	6.45161	6.5502	0.0362673	1	1	1	FN1; COL6A3;
Small cerebral arteries show arteriosclerotic changes	1	1	3.22581	58.6911	0.017033	1	0.752993	1	HTRA1;
Small cerebral arteries show fibrous intimal proliferation	1	1	3.22581	58.6911	0.017033	1	0.752993	1	HTRA1;
Small chest	1	4	3.22581	14.7825	0.0664642	1	1	1	COL11A1;
Small feet	1	11	3.22581	5.38401	0.172629	1	1	1	COL11A1;
Small, flared iliac wings	1	2	3.22581	29.4915	0.033785	1	1	1	ARSB;
Small hands	1	9	3.22581	6.57913	0.143552	1	1	1	COL11A1;
Small iliac bones	1	2	3.22581	29.4915	0.033785	1	1	1	COL11A1;
Small, irregular carpals	1	1	3.22581	58.6911	0.017033	1	0.752993	1	COMP;
Small, irregular distal femoral epiphyses	1	1	3.22581	58.6911	0.017033	1	0.752993	1	COL11A1;
Small, irregular epiphyses	1	2	3.22581	29.4915	0.033785	1	1	1	COMP;
Small, irregularly placed teeth	3	3	9.67742	58.6911	4.48108e-06	0.0990499	0.00442835	0.0294957	COL5A2; COL1A1; COL5A1;
Small, irregular proximal tibial epiphyses	1	1	3.22581	58.6911	0.017033	1	0.752993	1	COL11A1;
Small mouth	1	27	3.22581	2.19467	0.373262	1	1	1	FBN1;
Small scapula	1	2	3.22581	29.4915	0.033785	1	1	1	RUNX2;
Small scapulae	1	2	3.22581	29.4915	0.033785	1	1	1	COL11A1;
Soft calvaria	2	2	6.45161	58.6911	0.000280918	1	0.0730518	0.486572	COL1A2; COL1A1;
Soft, doughy skin	1	3	3.22581	19.6937	0.0502606	1	1	1	ADAMTS2;
Soft skin	2	5	6.45161	23.5467	0.00272059	1	0.546689	1	COL1A2; COL3A1;
Soft, velvety skin	1	1	3.22581	58.6911	0.017033	1	0.752993	1	COL5A1;
Somatic mutation	1	30	3.22581	1.97527	0.405229	1	1	1	PDGFRL;
Some mutations have been found in homozygosity and the phenotype is more severe than that of the heterozygous parents	2	2	6.45161	58.6911	0.000280918	1	0.0730518	0.486572	COL1A2; COL1A1;
Some patients never achieve ambulation	1	3	3.22581	19.6937	0.0502606	1	1	1	COL6A3;
Spasticity	1	103	3.22581	0.575458	0.838217	1	1	1	HTRA1;
Specific growth curves are available	1	4	3.22581	14.7825	0.0664642	1	1	1	COMP;
Spheroids	3	3	9.67742	58.6911	4.48108e-06	0.0990499	0.00442835	0.0294957	COL5A2; COL1A1; COL5A1;
Spinal involvement improves with age	1	1	3.22581	58.6911	0.017033	1	0.752993	1	COL10A1;
Spinal rigidity	1	6	3.22581	9.86322	0.0980726	1	1	1	COL6A3;
Spine	12	286	38.7097	2.46453	0.00152419	1	0.343782	1	COL11A1; COL10A1; FBN1; COL1A2; COMP; COL1A1; COL6A3; ARSB; TBX5; RUNX2; HTRA1; NT5E;
Spleen	1	109	3.22581	0.543785	0.854994	1	1	1	ARSB;
Splenomegaly	1	84	3.22581	0.705606	0.771757	1	1	1	ARSB;
Splitting of the intima and/or internal elastic membrane	1	1	3.22581	58.6911	0.017033	1	0.752993	1	HTRA1;
Spondylolisthesis	2	6	6.45161	19.6288	0.0040376	1	0.752993	1	FBN1; RUNX2;
Spondylolysis	1	5	3.22581	11.8319	0.0824001	1	1	1	RUNX2;
Spondylosis deformans	1	1	3.22581	58.6911	0.017033	1	0.752993	1	HTRA1;
Spontaneous bowel rupture	3	3	9.67742	58.6911	4.48108e-06	0.0990499	0.00442835	0.0294957	COL5A2; COL1A1; COL5A1;
Spontaneous pneumothorax	1	1	3.22581	58.6911	0.017033	1	0.752993	1	COL3A1;
Spontaneous rupture of bowel	1	1	3.22581	58.6911	0.017033	1	0.752993	1	COL3A1;
Stickler syndrome (	1	1	3.22581	58.6911	0.017033	1	0.752993	1	COL11A1;
Stillborn	1	3	3.22581	19.6937	0.0502606	1	1	1	COL11A1;
Striae distensae	1	1	3.22581	58.6911	0.017033	1	0.752993	1	FBN1;
Stromal edema	1	1	3.22581	58.6911	0.017033	1	0.752993	1	COL8A2;
Subacute progressive viral hepatitis	1	9	3.22581	6.57913	0.143552	1	1	1	PDGFRL;
Subcortical focal lacunae	1	1	3.22581	58.6911	0.017033	1	0.752993	1	HTRA1;
Subcutaneous nodules (interphalangeal joints, knees, feet, elbows, pretibial)	1	1	3.22581	58.6911	0.017033	1	0.752993	1	MMP2;
Subcutaneous spheroids	1	1	3.22581	58.6911	0.017033	1	0.752993	1	COL5A1;
Supernumerary teeth	1	6	3.22581	9.86322	0.0980726	1	1	1	RUNX2;
Survival greater than one year rare	2	2	6.45161	58.6911	0.000280918	1	0.0730518	0.486572	COL1A2; COL1A1;
Survival to 20 years in severe form	1	1	3.22581	58.6911	0.017033	1	0.752993	1	ARSB;
Susceptibility conferred by mutation in the alpha-2-macroglobulin gene (A2M,	1	11	3.22581	5.38401	0.172629	1	1	1	PLAU;
Symptoms usually manifest in childhood including waddling gait and painful, stiff joints	1	1	3.22581	58.6911	0.017033	1	0.752993	1	COMP;
Syndactyly of toes 2-3 (in some patients)	1	1	3.22581	58.6911	0.017033	1	0.752993	1	FGF16;
Synophrys	1	16	3.22581	3.70256	0.241205	1	1	1	MITF;
Synophthalmia	1	1	3.22581	58.6911	0.017033	1	0.752993	1	PRRX1;
Synotia	1	1	3.22581	58.6911	0.017033	1	0.752993	1	PRRX1;
Syringomyelia	1	2	3.22581	29.4915	0.033785	1	1	1	RUNX2;
Talipes equinovarus	1	49	3.22581	1.20951	0.573953	1	1	1	COL6A3;
Tarsal osteolysis	1	1	3.22581	58.6911	0.017033	1	0.752993	1	MMP2;
Teeth	7	228	22.5806	1.80441	0.0830212	1	1	1	COL11A1; ANTXR1; FBN1; COL1A2; COL1A1; RUNX2; ADAMTS2;
Telescoped femur	2	2	6.45161	58.6911	0.000280918	1	0.0730518	0.486572	COL1A2; COL1A1;
Telescoping' fingers	1	1	3.22581	58.6911	0.017033	1	0.752993	1	COMP;
Tendon calcification (knee, lateral ligament and quadriceps)	1	1	3.22581	58.6911	0.017033	1	0.752993	1	NT5E;
Tendon tears	1	1	3.22581	58.6911	0.017033	1	0.752993	1	COL1A2;
Tetralogy of Fallot	1	21	3.22581	2.82142	0.304266	1	1	1	ZFPM2;
The characteristic changes in the spine resolve by adolescence	1	1	3.22581	58.6911	0.017033	1	0.752993	1	COMP;
Thickened lips	1	1	3.22581	58.6911	0.017033	1	0.752993	1	ARSB;
Thickened periosteum and infiltration of the deeper layers of the periosteum with round cells	1	1	3.22581	58.6911	0.017033	1	0.752993	1	COL1A1;
Thick, full lips	1	1	3.22581	58.6911	0.017033	1	0.752993	1	ANTXR1;
Thick, indurated skin over entire body	1	1	3.22581	58.6911	0.017033	1	0.752993	1	FBN1;
Thick lips	2	14	6.45161	8.42035	0.0225006	1	0.982913	1	COL11A1; FBN1;
Thick skin	1	2	3.22581	29.4915	0.033785	1	1	1	FBN1;
Thin gracile long bones	2	2	6.45161	58.6911	0.000280918	1	0.0730518	0.486572	COL1A2; COL1A1;
Thin gracile ribs	2	2	6.45161	58.6911	0.000280918	1	0.0730518	0.486572	COL1A2; COL1A1;
Thin lips	2	9	6.45161	13.0931	0.0093858	1	0.752993	1	COL3A1; RUNX2;
Thin metacarpal cortices	1	1	3.22581	58.6911	0.017033	1	0.752993	1	MMP2;
Thin metatarsal cortices	1	1	3.22581	58.6911	0.017033	1	0.752993	1	MMP2;
Thin skin	2	6	6.45161	19.6288	0.0040376	1	0.752993	1	COL1A2; COL1A1;
Thin, velvety skin	2	2	6.45161	58.6911	0.000280918	1	0.0730518	0.486572	COL1A2; COL1A1;
Thoracic lordosis	1	1	3.22581	58.6911	0.017033	1	0.752993	1	FBN1;
Thoracic scoliosis	1	3	3.22581	19.6937	0.0502606	1	1	1	TBX5;
Thrombocytopenia, mild	1	1	3.22581	58.6911	0.017033	1	0.752993	1	PLAU;
Thrombosis, recurrent	1	4	3.22581	14.7825	0.0664642	1	1	1	F13A1;
Tibial bowing	2	6	6.45161	19.6288	0.0040376	1	0.752993	1	COL1A2; COL1A1;
Tibial bowing, especially at ankle	1	1	3.22581	58.6911	0.017033	1	0.752993	1	COL10A1;
TIETZ SYNDROME	1	1	3.22581	58.6911	0.017033	1	0.752993	1	MITF;
Tooth discoloration	1	1	3.22581	58.6911	0.017033	1	0.752993	1	ADAMTS2;
Torticollis	1	15	3.22581	3.94923	0.227946	1	1	1	COL6A3;
Torticollis, congenital	1	3	3.22581	19.6937	0.0502606	1	1	1	COL6A3;
Trabeculodysgenesis, primary (in some patients)	1	1	3.22581	58.6911	0.017033	1	0.752993	1	FBN1;
Trachea-oropharynx connection agenesis	1	1	3.22581	58.6911	0.017033	1	0.752993	1	PRRX1;
Tracheomalacia	1	6	3.22581	9.86322	0.0980726	1	1	1	PRRX1;
Triangular face	2	19	6.45161	6.20563	0.0401097	1	1	1	COL1A2; COL1A1;
Tricuspid valve prolapse	1	2	3.22581	29.4915	0.033785	1	1	1	FBN1;
Triphalangeal thumb	1	8	3.22581	7.4005	0.128644	1	1	1	TBX5;
Type 2 vitreous phenotype (irregularly thickened fiber bundles throughout vitreous cavity)	1	1	3.22581	58.6911	0.017033	1	0.752993	1	COL11A1;
Type III collagen defect	1	1	3.22581	58.6911	0.017033	1	0.752993	1	COL3A1;
Ullrich congenital muscular dystrophy (	1	3	3.22581	19.6937	0.0502606	1	1	1	COL6A3;
Ulnar deviation of wrists	1	1	3.22581	58.6911	0.017033	1	0.752993	1	COMP;
Ultrasound detection in second trimester of pregnancy	2	2	6.45161	58.6911	0.000280918	1	0.0730518	0.486572	COL1A2; COL1A1;
Umbilical hernia	6	43	19.3548	8.20119	5.76613e-05	1	0.0439498	0.292734	ANTXR1; COL5A2; COL1A1; COL5A1; ARSB; ADAMTS2;
Undermineralized calvarium	2	2	6.45161	58.6911	0.000280918	1	0.0730518	0.486572	COL1A2; COL1A1;
Upper extremity phocomelia	1	1	3.22581	58.6911	0.017033	1	0.752993	1	TBX5;
Usually appears by 5 months of age	1	1	3.22581	58.6911	0.017033	1	0.752993	1	COL1A1;
Usually lethal in the neonatal period	1	1	3.22581	58.6911	0.017033	1	0.752993	1	PRRX1;
Usually sporadic	1	2	3.22581	29.4915	0.033785	1	1	1	COL8A2;
Uterine prolapse	1	2	3.22581	29.4915	0.033785	1	1	1	COL3A1;
Uterine rupture associated with pregnancy	1	1	3.22581	58.6911	0.017033	1	0.752993	1	COL3A1;
Valvular heart disease (aortic and mitral valves)	1	1	3.22581	58.6911	0.017033	1	0.752993	1	ARSB;
Variable expressivity of each feature	1	1	3.22581	58.6911	0.017033	1	0.752993	1	MITF;
Variable phenotype	1	36	3.22581	1.64615	0.464496	1	1	1	PRRX1;
Variable severity	1	55	3.22581	1.07759	0.616844	1	1	1	COL6A3;
Varicose veins	1	3	3.22581	19.6937	0.0502606	1	1	1	COL5A1;
Varying degree of multiple fractures	2	2	6.45161	58.6911	0.000280918	1	0.0730518	0.486572	COL1A2; COL1A1;
Vascular	7	215	22.5806	1.91351	0.0641655	1	1	1	FN1; FBN1; F13A1; COL3A1; TBX5; HTRA1; NT5E;
Vascular and periarticular calcifications (shoulders, elbows, hips, and knees)	1	1	3.22581	58.6911	0.017033	1	0.752993	1	NT5E;
Velvety skin	3	5	9.67742	35.2615	4.37812e-05	0.967739	0.0345621	0.230206	COL5A2; COL1A1; COL5A1;
Ventricular septal defect	1	52	3.22581	1.13974	0.595949	1	1	1	TBX5;
Vertebral anomalies	1	10	3.22581	5.92188	0.158212	1	1	1	TBX5;
Vision loss with age (middle age)	1	1	3.22581	58.6911	0.017033	1	0.752993	1	VCAN;
Visual field defects (middle age)	1	1	3.22581	58.6911	0.017033	1	0.752993	1	VCAN;
Vitreoretinal degeneration	2	4	6.45161	29.4187	0.00164986	1	0.354064	1	COL11A1; VCAN;
Voice	1	67	3.22581	0.884614	0.690446	1	1	1	FBN1;
Waddling gait	1	23	3.22581	2.57618	0.328044	1	1	1	COMP;
Waddling gait, often presenting sign in second year	1	1	3.22581	58.6911	0.017033	1	0.752993	1	COL10A1;
Weight	3	122	9.67742	1.44792	0.345092	1	1	1	COL1A2; COL1A1; COL6A3;
Well-defined eyebrows	1	2	3.22581	29.4915	0.033785	1	1	1	FBN1;
White-blonde hair	1	1	3.22581	58.6911	0.017033	1	0.752993	1	MITF;
White eyebrows	1	2	3.22581	29.4915	0.033785	1	1	1	MITF;
White eyelashes	1	2	3.22581	29.4915	0.033785	1	1	1	MITF;
White eyelashes and eyebrows	1	2	3.22581	29.4915	0.033785	1	1	1	MITF;
White forelock	1	3	3.22581	19.6937	0.0502606	1	1	1	MITF;
Wide anterior fontanel	1	1	3.22581	58.6911	0.017033	1	0.752993	1	ANTXR1;
Widely patent coronal suture	1	1	3.22581	58.6911	0.017033	1	0.752993	1	COL11A1;
Widely patent sagittal suture	1	1	3.22581	58.6911	0.017033	1	0.752993	1	COL11A1;
Wide nasal bridge	1	11	3.22581	5.38401	0.172629	1	1	1	MITF;
Widened metacarpal shaft	1	1	3.22581	58.6911	0.017033	1	0.752993	1	MMP2;
Widened metatarsal shaft	1	1	3.22581	58.6911	0.017033	1	0.752993	1	MMP2;
Wide pubic symphysis	1	2	3.22581	29.4915	0.033785	1	1	1	RUNX2;
Widespread interstitial fibrosis (visceral organs)	1	1	3.22581	58.6911	0.017033	1	0.752993	1	ANTXR1;
Wide, thin scars	3	3	9.67742	58.6911	4.48108e-06	0.0990499	0.00442835	0.0294957	COL5A2; COL1A1; COL5A1;
Wide tufts of distal phalanges	1	1	3.22581	58.6911	0.017033	1	0.752993	1	COL11A1;
Wormian bones	3	11	9.67742	16.0454	0.000673795	1	0.165484	1	COL1A2; COL1A1; RUNX2;
X-linked recessive	1	99	3.22581	0.598707	0.826005	1	1	1	FGF16;

## Sheet: COSMIC
COSMIC of Co-expressed genes with EPYC
Analysis: COSMIC
Dataset name: EPYC Co-expressed
Number of genes in the dataset: 127
Number of genes in the dataset (which are available in COSMIC database) :127
Number of genes in background: 18585
Is analysis quantitative: No
						Corrected p-values
COSMIC	No. of genes in the dataset	No. of genes in the background dataset	Percentage of genes	Fold enrichment	P-value (Hypergeometric test)	Bonferroni method	BH method	Q-value (Storey-Tibshirani method)	genes mapped (from input data set)
skin	95	11549	74.8031	1.20379	0.00168507	0.0707729	0.00707729	0.0158856	COL11A1; COL10A1; ITGBL1; LRRC15; LUM; COL8A2; MFAP5; RASGRF2; COL8A1; THBS2; ALPK2; C1QTNF3; COL12A1; CORIN; FN1; SYNDIG1; ANTXR1; CDH11; FBN1; DCN; WNT2; CTHRC1; PRRX1; F13A1; COL5A2; AEBP1; GLT8D2; MXRA5; THY1; NETO1; COL1A2; ASPN; GABRB2; NID2; PDGFRL; COMP; ECM2; INHBA; NTM; SERPINF1; VCAN; CEMIP; HSD17B6; PLAU; FAP; HMCN1; DPYSL3; TIMP2; COL1A1; MMP2; CMTM3; CCIN; ADAM12; AXL; CHSY3; COL3A1…
prostate	88	9587	69.2913	1.3433	3.59398e-05	0.00150947	0.000754736	0.00169407	COL11A1; COL10A1; ITGBL1; LRRC15; COL8A2; ITGA11; MFAP5; RASGRF2; ALPK2; C1QTNF3; COL12A1; CORIN; FN1; SYNDIG1; ANTXR1; CDH11; FBN1; WNT2; NOX4; PRRX1; F13A1; COL5A2; AEBP1; MXRA5; DACT1; NETO1; COL1A2; GABRB2; TIMP3; COMP; ECM2; INHBA; NTM; SERPINF1; VCAN; CEMIP; FGF16; FAP; GLIS2; HMCN1; DPYSL3; COL1A1; MMP2; OLFML1; ZFPM2; FNDC1; ADAM12; AXL; CHSY3; COL3A1; SGIP1; SPARC; CD55; PLXNC1; SPOCK1; …
biliary tract	26	1799	20.4724	2.11559	0.000180263	0.00757104	0.00112576	0.00252687	COL11A1; LRRC15; ITGA11; RASGRF2; THBS2; ALPK2; COL12A1; FN1; CDH11; F13A1; MXRA5; DACT1; NID2; INHBA; VCAN; HMCN1; COL1A1; ZFPM2; FNDC1; ADAM12; LOX; P4HA3; COL5A1; ADAMTS2; SRPX2; SULF1;
CancerGeneCensus geneList	5	503	3.93701	1.45742	0.260909	1	0.405859	0.910985	OMD; CDH11; PRRX1; COL1A1; MITF;
lung	110	15353	86.6142	1.04849	0.139457	1	0.234288	0.52588	COL11A1; COL10A1; ITGBL1; LRRC15; LUM; COL8A2; ITGA11; RASGRF2; COL8A1; TNFSF4; THBS2; ALPK2; C1QTNF3; COL12A1; CORIN; FN1; SYNDIG1; ANTXR1; CDH11; FBN1; DCN; WNT2; FIBIN; NOX4; CTHRC1; PRRX1; F13A1; COL5A2; AEBP1; GLT8D2; MXRA5; DACT1; NETO1; COL1A2; ASPN; GABRB2; NID2; TIMP3; PDGFRL; ECM2; INHBA; NTM; SERPINF1; VCAN; CEMIP; CYS1; FGF16; PLAU; FAP; GLIS2; HMCN1; DPYSL3; TIMP2; COL1A1; MMP2; CMTM…
autonomic ganglia	15	736	11.811	2.98416	0.000152024	0.00638499	0.00112576	0.00252687	FN1; F13A1; COL5A2; SERPINF1; HMCN1; TIMP2; COL1A1; FNDC1; COL3A1; COL6A3; ST6GAL2; COL5A1; GALNT1; MSR1; MITF;
meninges	8	447	6.29921	2.62205	0.0117411	0.493125	0.027899	0.0626217	C1QTNF3; MXRA5; CEMIP; FAP; HMCN1; ADAM12; ST6GAL2; COL5A1;
kidney	98	13456	77.1654	1.06581	0.133672	1	0.233926	0.525067	COL11A1; COL10A1; LRRC15; LUM; COL8A2; ITGA11; RASGRF2; COL8A1; THBS2; ALPK2; OMD; COL12A1; CORIN; FN1; ANTXR1; CDH11; FBN1; DCN; WNT2; NOX4; PRRX1; COL5A2; AEBP1; GLT8D2; MXRA5; DACT1; THY1; NETO1; COL1A2; ASPN; GABRB2; NID2; COMP; ECM2; INHBA; VCAN; CEMIP; FGF16; PLAU; FAP; GLIS2; HMCN1; DPYSL3; MMP2; OLFML1; ZFPM2; FNDC1; CCIN; ADAM12; AXL; PDPN; CHSY3; COL3A1; SGIP1; CD55; PLXNC1; SPOCK1; POD…
endometrium	102	12807	80.315	1.16552	0.0026673	0.112027	0.00933555	0.0209545	COL11A1; COL10A1; LRRC15; LUM; ITGA11; MFAP5; RASGRF2; COL8A1; TNFSF4; THBS2; ALPK2; OMD; C1QTNF3; COL12A1; FN1; SYNDIG1; CDH11; FBN1; FIBIN; NOX4; CTHRC1; PRRX1; F13A1; COL5A2; AEBP1; MXRA5; DACT1; COL1A2; ASPN; GABRB2; NID2; TIMP3; PDGFRL; COMP; ECM2; INHBA; NTM; SERPINF1; VCAN; CEMIP; HSD17B6; PLAU; GLIS2; HMCN1; DPYSL3; TIMP2; COL1A1; MMP2; CMTM3; OLFML1; ZFPM2; FNDC1; CCIN; ADAM12; AXL; PDPN…
stomach	14	1289	11.0236	1.5904	0.0571031	1	0.109015	0.244694	COL11A1; ITGBL1; COL12A1; ANTXR1; CDH11; COL1A2; HMCN1; MMP2; AXL; COL5A1; ADAMTS12; LOXL2; ARHGAP28; TLL2;
large intestine	125	17427	98.4252	1.04966	0.0124553	0.523124	0.027899	0.0626217	COL11A1; COL10A1; ITGBL1; LRRC15; LUM; COL8A2; ITGA11; MFAP5; RASGRF2; COL8A1; TNFSF4; THBS2; ALPK2; OMD; C1QTNF3; COL12A1; CORIN; FN1; SYNDIG1; ANTXR1; CDH11; FBN1; DCN; WNT2; NOX4; CTHRC1; PRRX1; F13A1; COL5A2; AEBP1; GLT8D2; MXRA5; DACT1; THY1; NETO1; COL1A2; ASPN; GABRB2; NID2; TIMP3; PDGFRL; COMP; ECM2; INHBA; NTM; SERPINF1; VCAN; CEMIP; HSD17B6; CYS1; FGF16; PLAU; FAP; GLIS2; HMCN1; DPYSL3;…
parathyroid	5	202	3.93701	3.62902	0.012621	0.530081	0.027899	0.0626217	COL12A1; CDH11; GLT8D2; COL3A1; NT5E;
soft tissue	4	186	3.14961	3.15452	0.0388595	1	0.0816049	0.183169	LRRC15; RASGRF2; GABRB2; NID2;
central nervous system	98	12014	77.1654	1.19373	0.00156313	0.0656513	0.00707729	0.0158856	COL11A1; COL10A1; ITGBL1; LRRC15; LUM; COL8A2; ITGA11; MFAP5; RASGRF2; TNFSF4; THBS2; ALPK2; COL12A1; CORIN; FN1; SYNDIG1; ANTXR1; CDH11; FBN1; DCN; WNT2; NOX4; CTHRC1; PRRX1; F13A1; COL5A2; AEBP1; GLT8D2; MXRA5; DACT1; NETO1; COL1A2; ASPN; GABRB2; NID2; TIMP3; PDGFRL; ECM2; INHBA; NTM; SERPINF1; VCAN; CEMIP; FGF16; FAP; HMCN1; TIMP2; COL1A1; MMP2; CMTM3; OLFML1; FNDC1; CCIN; ADAM12; AXL; PDPN; C…
eye	6	461	4.72441	1.90761	0.0965247	1	0.176263	0.395637	NID2; HMCN1; CHSY3; CD55; TLL2; MITF;
ovary	96	12007	75.5906	1.17006	0.00515769	0.216623	0.0135389	0.0303893	COL11A1; ITGBL1; LRRC15; COL8A2; RASGRF2; THBS2; ALPK2; OMD; COL12A1; CORIN; FN1; ANTXR1; CDH11; FBN1; DCN; WNT2; NOX4; CTHRC1; PRRX1; F13A1; COL5A2; AEBP1; GLT8D2; MXRA5; DACT1; NETO1; COL1A2; ASPN; GABRB2; NID2; PDGFRL; COMP; ECM2; INHBA; NTM; SERPINF1; VCAN; CEMIP; PLAU; FAP; GLIS2; HMCN1; DPYSL3; COL1A1; MMP2; OLFML1; ZFPM2; FNDC1; CCIN; ADAM12; AXL; PDPN; CHSY3; COL3A1; SGIP1; SPARC; CD55; P…
bone	18	1330	14.1732	1.98145	0.0040672	0.170822	0.0119555	0.0268351	COL10A1; LUM; OMD; SYNDIG1; CDH11; NOX4; COL5A2; NETO1; COL1A2; PDGFRL; CEMIP; OLFML1; PDPN; POSTN; SPON1; KIF26B; SULF1; CHST11;
240 NB cases mutantgeneList	40	3941	31.4961	1.48555	0.00426982	0.179332	0.0119555	0.0268351	COL11A1; ITGBL1; LRRC15; LUM; COL8A2; ITGA11; THBS2; ALPK2; COL12A1; CORIN; FBN1; COL5A2; MXRA5; DACT1; THY1; NETO1; GABRB2; PDGFRL; VCAN; FAP; HMCN1; DPYSL3; COL1A1; MMP2; FNDC1; AXL; COL3A1; PLXNC1; COL6A3; ST6GAL2; COL5A1; ADAMTS12; ADAMTS2; SLC38A5; MSR1; TLL2; KIF26B; NID1; GLIS3; CHST11;
haematopoietic and lymphoid tissue	88	8977	69.2913	1.43458	1.27013e-06	5.33455e-05	5.33455e-05	0.000119739	COL11A1; COL10A1; ITGBL1; COL8A2; ITGA11; RASGRF2; THBS2; ALPK2; C1QTNF3; COL12A1; FN1; SYNDIG1; ANTXR1; CDH11; FBN1; DCN; WNT2; NOX4; PRRX1; F13A1; COL5A2; AEBP1; GLT8D2; MXRA5; NETO1; COL1A2; GABRB2; NID2; PDGFRL; ECM2; INHBA; NTM; VCAN; CEMIP; HSD17B6; HMCN1; DPYSL3; COL1A1; MMP2; OLFML1; ZFPM2; FNDC1; ADAM12; AXL; COL3A1; SGIP1; SPARC; CD55; PLXNC1; SPOCK1; PODNL1; COL6A3; ST6GAL2; GXYLT2; P4…
breast	117	14924	92.126	1.14726	0.000187627	0.00788033	0.00112576	0.00252687	COL11A1; COL10A1; ITGBL1; LRRC15; LUM; COL8A2; ITGA11; MFAP5; RASGRF2; COL8A1; TNFSF4; THBS2; ALPK2; OMD; C1QTNF3; COL12A1; CORIN; FN1; SYNDIG1; CDH11; FBN1; DCN; WNT2; FIBIN; NOX4; PRRX1; F13A1; COL5A2; AEBP1; GLT8D2; MXRA5; THY1; NETO1; COL1A2; ASPN; GABRB2; NID2; TIMP3; COMP; ECM2; INHBA; NTM; SERPINF1; VCAN; CEMIP; HSD17B6; FGF16; PLAU; FAP; GLIS2; HMCN1; DPYSL3; TIMP2; COL1A1; MMP2; CMTM3; O…
upper aerodigestive tract	65	6364	51.1811	1.49477	6.03601e-05	0.00253513	0.000845042	0.00189677	COL11A1; LRRC15; COL8A2; ITGA11; RASGRF2; COL8A1; THBS2; ALPK2; OMD; COL12A1; CORIN; FN1; ANTXR1; CDH11; FBN1; AEBP1; GLT8D2; MXRA5; DACT1; THY1; NETO1; COL1A2; GABRB2; COMP; SERPINF1; VCAN; CEMIP; HSD17B6; FAP; HMCN1; DPYSL3; TIMP2; MMP2; ZFPM2; FNDC1; ADAM12; AXL; CHSY3; COL3A1; SGIP1; CD55; PLXNC1; COL6A3; ST6GAL2; COL5A1; ARSB; PTPRD; TBX5; ADAMTS12; RUNX2; LOXL2; DSE; SLC24A2; MSR1; MMP11; C…
cervix	20	2590	15.748	1.1305	0.313185	1	0.469777	1	ALPK2; CORIN; FBN1; DCN; AEBP1; MXRA5; NETO1; COL1A2; COMP; PLAU; GLIS2; HMCN1; COL3A1; COL6A3; COL5A1; ADAMTS2; POSTN; FILIP1L; KIF26B; PRR5L;
thyroid	64	8760	50.3937	1.06922	0.25791	1	0.405859	0.910985	COL11A1; ITGBL1; LRRC15; ITGA11; THBS2; ALPK2; OMD; COL12A1; CORIN; FN1; ANTXR1; CDH11; FBN1; AEBP1; MXRA5; NID2; COMP; ECM2; INHBA; SERPINF1; VCAN; CYS1; PLAU; FAP; GLIS2; HMCN1; COL1A1; MMP2; CMTM3; ZFPM2; FNDC1; CCIN; AXL; PDPN; CHSY3; COL3A1; CD55; PLXNC1; ACKR4; COL5A1; ARSB; XG; PTPRD; FAM189A1; TBX5; ADAMTS12; RUNX2; ADAMTS2; LOXL2; SLC38A5; GAS1; SLC24A2; MMP11; C1QTNF6; SUGCT; EMX2; KIF2…
liver	105	14176	82.6772	1.08393	0.051558	1	0.103116	0.231453	COL11A1; COL10A1; ITGBL1; LRRC15; LUM; COL8A2; ITGA11; RASGRF2; COL8A1; TNFSF4; THBS2; ALPK2; OMD; C1QTNF3; COL12A1; CORIN; FN1; CDH11; FBN1; DCN; WNT2; NOX4; CTHRC1; PRRX1; F13A1; COL5A2; AEBP1; GLT8D2; MXRA5; DACT1; THY1; NETO1; COL1A2; ASPN; GABRB2; NID2; TIMP3; PDGFRL; COMP; ECM2; INHBA; NTM; SERPINF1; VCAN; CEMIP; HSD17B6; PLAU; FAP; HMCN1; DPYSL3; COL1A1; MMP2; OLFML1; ZFPM2; FNDC1; CCIN; A…
pancreas	99	12286	77.9528	1.17922	0.00240073	0.100831	0.00916643	0.0205748	COL11A1; COL10A1; ITGBL1; LRRC15; COL8A2; ITGA11; MFAP5; RASGRF2; COL8A1; THBS2; ALPK2; COL12A1; CORIN; FN1; ANTXR1; CDH11; FBN1; WNT2; FIBIN; NOX4; CTHRC1; PRRX1; F13A1; COL5A2; AEBP1; GLT8D2; MXRA5; DACT1; THY1; NETO1; COL1A2; ASPN; GABRB2; NID2; TIMP3; INHBA; NTM; VCAN; CEMIP; HSD17B6; FAP; GLIS2; HMCN1; DPYSL3; TIMP2; COL1A1; MMP2; OLFML1; ZFPM2; FNDC1; CCIN; ADAM12; AXL; PDPN; CHSY3; COL3A1;…
neuroblastoma	15	744	11.811	2.95207	0.000171005	0.00718222	0.00112576	0.00252687	FN1; F13A1; COL5A2; SERPINF1; HMCN1; TIMP2; COL1A1; FNDC1; COL3A1; COL6A3; ST6GAL2; COL5A1; GALNT1; MSR1; MITF;
oesophagus	56	5660	44.0945	1.44802	0.000780339	0.0327742	0.00409678	0.00919558	COL11A1; LRRC15; RASGRF2; THBS2; OMD; C1QTNF3; COL12A1; CORIN; FN1; SYNDIG1; CDH11; FBN1; FIBIN; PRRX1; F13A1; COL5A2; MXRA5; NETO1; COL1A2; NID2; ECM2; INHBA; NTM; VCAN; CEMIP; HSD17B6; FAP; HMCN1; DPYSL3; COL1A1; FNDC1; CCIN; ADAM12; AXL; COL3A1; PLXNC1; COL6A3; ST6GAL2; P4HA3; COL5A1; PTPRD; TBX5; ADAMTS12; ADAMTS2; POSTN; LOXL2; SLC24A2; MSR1; FILIP1L; KIF26B; TM6SF2; NID1; SULF1; MMP14; CHST…
urinary tract	103	13085	81.1024	1.15194	0.00409828	0.172128	0.0119555	0.0268351	COL11A1; ITGBL1; LRRC15; LUM; COL8A2; ITGA11; MFAP5; RASGRF2; COL8A1; TNFSF4; THBS2; ALPK2; C1QTNF3; COL12A1; CORIN; FN1; SYNDIG1; ANTXR1; CDH11; FBN1; DCN; WNT2; FIBIN; NOX4; CTHRC1; F13A1; COL5A2; AEBP1; GLT8D2; MXRA5; DACT1; NETO1; COL1A2; GABRB2; NID2; TIMP3; PDGFRL; COMP; ECM2; INHBA; NTM; VCAN; CEMIP; HSD17B6; PLAU; FAP; GLIS2; HMCN1; DPYSL3; TIMP2; COL1A1; MMP2; ZFPM2; FNDC1; ADAM12; AXL; …
small intestine	2	196	1.5748	1.50052	0.388084	1	0.543318	1	CORIN; FNDC1;
salivary gland	5	555	3.93701	1.32088	0.329921	1	0.477816	1	FBN1; AEBP1; FGF16; RUNX2; FILIP1L;
